# Supplementary material for: Widespread 3′ UTR splicing regulates expression of oncogene transcripts through multiple mechanisms
Source: Nucleic Acids Res. 2025 Jul 26;53(14):gkaf700. doi: 10.1093/nar/gkaf700 (PMC13223760; doi:10.1093/nar/gkaf700)
Supplement: gkaf700_Supplemental_Files [file gkaf700_supplemental_files.zip]

Archive with 11 entries (11 files):
- Supplementary Data 1.gtf.gz
- Supplementary Data 10.xlsx
- Supplementary Data 2.bed.gz
- Supplementary Data 3.bed.gz
- Supplementary Data 4.bed.gz
- Supplementary Data 5.gtf.gz
- Supplementary Data 6.bed.gz
- Supplementary Data 7.bed.gz
- Supplementary Data 8.bed.gz
- Supplementary Data 9.csv
- Supplementary Figures.pdf
