# Supplementary material for: Widespread 3′ UTR splicing regulates expression of oncogene transcripts through multiple mechanisms
Source: Nucleic Acids Res. 2025 Jul 26;53(14):gkaf700. doi: 10.1093/nar/gkaf700 (PMC13223760; doi:10.1093/nar/gkaf700)
Supplement: gkaf700_Supplemental_Files [file gkaf700_supplemental_files.zip › Supplementary Data 10.xlsx]

## Sheet: Table 1 - siUPF1 DTE(DESeq2)
gene_id	transcript_id	baseMean	log2FoldChange	lfcSE	stat	pvalue	padj	has_3UI	has_novel_3UI	has_e3UI
	ENST00000488147	638.907	0.263968	0.465756	0.566751	0.570883	0.999845	FALSE	FALSE	FALSE
	ENST00000466430	3.93634	0.730758	1.29346	0.564962	0.5721	0.999845	FALSE	FALSE	FALSE
	ENST00000495576	3.45976	0.134788	1.38701	0.0971792	0.922584	NA	FALSE	FALSE	FALSE
	ENST00000442987	1.91297	-1.06588	1.40978	-0.756059	0.449614	NA	FALSE	FALSE	FALSE
	ENST00000494149	233.363	-0.321979	0.486311	-0.662083	0.507918	0.999845	FALSE	FALSE	FALSE
	ENST00000595919	9.71596	0.704564	0.665805	1.05821	0.289958	0.960389	FALSE	FALSE	FALSE
	ENST00000484859	32.0653	-0.873438	0.587977	-1.4855	0.137413	0.80925	FALSE	FALSE	FALSE
	ENST00000466557	37.7613	-0.260763	0.563621	-0.462658	0.64361	0.999845	FALSE	FALSE	FALSE
	ENST00000491962	2.50765	0.562543	1.16365	0.483431	0.62879	NA	FALSE	FALSE	FALSE
	ENST00000623834	3.19341	-0.957084	1.16537	-0.821271	0.411492	NA	FALSE	FALSE	FALSE
	ENST00000623083	538.409	-0.284952	0.461125	-0.617949	0.536609	0.999845	FALSE	FALSE	FALSE
	ENST00000624735	67.7361	0.0949084	0.546538	0.173654	0.862138	0.999845	FALSE	FALSE	FALSE
	ENST00000448958	1.86609	0.964554	1.66389	0.579698	0.562118	NA	FALSE	FALSE	FALSE
	ENST00000424587	2.23258	0.20897	1.18294	0.176653	0.859781	NA	FALSE	FALSE	FALSE
	ENST00000440163	2.47706	-0.394322	1.24469	-0.316803	0.751393	NA	FALSE	FALSE	FALSE
	ENST00000601814	1.32835	0.0179591	1.39964	0.0128312	0.989762	NA	FALSE	FALSE	FALSE
	ENST00000514436	16.8963	-0.500457	1.08997	-0.45915	0.646127	0.999845	FALSE	FALSE	FALSE
	ENST00000599771	5.4471	-0.849007	0.999561	-0.84938	0.39567	0.9967	FALSE	FALSE	FALSE
	ENST00000634833	1.86675	1.31581	1.42987	0.920231	0.357452	NA	FALSE	FALSE	FALSE
	ENST00000634337	18.8417	0.73552	0.601094	1.22364	0.22109	0.916143	FALSE	FALSE	FALSE
	ENST00000416931	21.4413	0.224439	0.560396	0.400501	0.688788	0.999845	FALSE	FALSE	FALSE
	ENST00000457540	9479.87	0.414759	0.467576	0.887039	0.375058	0.990966	FALSE	FALSE	FALSE
	ENST00000414273	7351.09	0.360176	0.474645	0.758832	0.447953	0.999845	FALSE	FALSE	FALSE
	ENST00000427426	56.6475	0.399954	0.518781	0.770951	0.440736	0.999845	FALSE	FALSE	FALSE
	ENST00000514057	10377.2	0.499425	0.481411	1.03742	0.29954	0.963917	FALSE	FALSE	FALSE
	ENST00000416718	21.908	0.419464	0.596447	0.703272	0.481886	0.999845	FALSE	FALSE	FALSE
	ENST00000506640	359.099	-0.23235	0.465238	-0.499422	0.617482	0.999845	FALSE	FALSE	FALSE
	ENST00000457084	2.10817	1.59852	1.82579	0.875524	0.381289	NA	FALSE	FALSE	FALSE
	ENST00000473798	109.072	0.599772	0.515866	1.16265	0.244971	0.93657	FALSE	FALSE	FALSE
	ENST00000445118	434.306	-0.215256	0.455167	-0.472918	0.636272	0.999845	FALSE	FALSE	FALSE
	ENST00000609139	2.10868	-0.727792	1.42896	-0.509317	0.61053	NA	FALSE	FALSE	FALSE
	ENST00000449005	45.0859	-0.180969	0.536584	-0.337262	0.735919	0.999845	FALSE	FALSE	FALSE
	ENST00000623070	20.3842	-0.427421	0.664913	-0.642822	0.52034	0.999845	FALSE	FALSE	FALSE
ENSG00000187634	MSTRG.58.5	11.7597	-1.86221	1.48205	-1.25651	0.208932	0.905384	FALSE	FALSE	FALSE
ENSG00000187634	MSTRG.58.19	8.95631	0.62738	1.68602	0.372106	0.709814	0.999845	FALSE	FALSE	FALSE
ENSG00000187634	MSTRG.58.28	8.98871	-2.96865	1.69609	-1.75029	0.0800685	0.6562	FALSE	FALSE	FALSE
ENSG00000187634	MSTRG.58.31	8.93536	-2.13147	1.42814	-1.49247	0.135575	0.805181	FALSE	FALSE	FALSE
	ENST00000609207	15.9483	-1.28814	0.893014	-1.44246	0.149171	0.83013	FALSE	FALSE	FALSE
ENSG00000187634	MSTRG.58.60	4.61693	-0.388725	1.55451	-0.250062	0.802539	0.999845	FALSE	FALSE	FALSE
ENSG00000187634	MSTRG.58.62	7.32834	0.689325	1.34726	0.51165	0.608896	0.999845	FALSE	FALSE	FALSE
ENSG00000187634	MSTRG.58.64	9.60388	-2.20096	2.15661	-1.02057	0.307461	0.968095	FALSE	FALSE	FALSE
ENSG00000187634	MSTRG.58.78	2.77195	-0.871948	1.83862	-0.474239	0.635329	NA	FALSE	FALSE	FALSE
ENSG00000187634	MSTRG.58.91	1.99423	1.02805	1.62125	0.634111	0.526008	NA	FALSE	FALSE	FALSE
ENSG00000187634	MSTRG.58.92	10.8029	1.26747	2.45551	0.516176	0.605732	0.999845	FALSE	FALSE	FALSE
ENSG00000187634	MSTRG.58.98	6.69355	1.26793	2.16348	0.586062	0.557834	0.999845	FALSE	FALSE	FALSE
ENSG00000187634	MSTRG.58.105	4.66305	0.805917	1.58412	0.508746	0.61093	0.999845	FALSE	FALSE	FALSE
ENSG00000187634	MSTRG.58.109	14.2894	0.0608363	2.07724	0.0292871	0.976636	0.999845	FALSE	FALSE	FALSE
ENSG00000187634	ENST00000616125	10.9949	-1.05265	1.51824	-0.693335	0.4881	0.999845	FALSE	FALSE	FALSE
ENSG00000187634	MSTRG.58.123	4.25043	1.45893	1.71174	0.852308	0.394043	0.9967	FALSE	FALSE	FALSE
ENSG00000188976	MSTRG.60.1	736.926	-0.451016	0.519809	-0.867657	0.385582	0.995139	FALSE	FALSE	FALSE
ENSG00000187634	MSTRG.58.125	3.41841	0.0716769	1.12785	0.0635516	0.949327	NA	FALSE	FALSE	FALSE
ENSG00000187634	MSTRG.58.132	2.4088	1.91569	1.80619	1.06063	0.28886	NA	FALSE	FALSE	FALSE
ENSG00000187634	MSTRG.58.144	8.89941	-0.104292	1.06479	-0.0979454	0.921976	0.999845	FALSE	FALSE	FALSE
ENSG00000187634	MSTRG.58.146	5.70994	-2.06711	1.3398	-1.54285	0.122868	0.779414	FALSE	FALSE	FALSE
ENSG00000187634	MSTRG.58.148	3.68665	-1.88004	1.8482	-1.01723	0.309044	0.968947	FALSE	FALSE	FALSE
ENSG00000187634	ENST00000466827	2.58282	0.265874	1.50955	0.176127	0.860194	NA	FALSE	FALSE	FALSE
ENSG00000188976	MSTRG.60.8	47.9983	0.402099	1.04459	0.384934	0.700287	0.999845	FALSE	FALSE	FALSE
ENSG00000188976	MSTRG.60.28	4.45706	5.5577	2.32875	2.38656	0.0170068	0.274589	FALSE	FALSE	FALSE
ENSG00000188976	MSTRG.60.82	37.6107	1.98353	1.40885	1.40791	0.159159	0.844954	FALSE	FALSE	FALSE
ENSG00000188976	MSTRG.60.110	20.4933	-1.00474	1.16365	-0.863436	0.387898	0.995411	FALSE	FALSE	FALSE
ENSG00000188976	MSTRG.60.49	19.9957	-1.24722	1.7597	-0.70877	0.478467	0.999845	FALSE	FALSE	FALSE
ENSG00000188976	MSTRG.60.90	98.1118	0.580841	0.534023	1.08767	0.27674	0.954803	FALSE	FALSE	FALSE
ENSG00000188976	MSTRG.60.71	17.4044	0.600895	2.09879	0.286305	0.774644	0.999845	FALSE	FALSE	FALSE
ENSG00000188976	MSTRG.60.86	4.22533	1.98366	1.29048	1.53715	0.124258	0.782097	FALSE	FALSE	FALSE
ENSG00000188976	MSTRG.60.102	93.6019	-0.830944	0.708076	-1.17352	0.240585	0.931983	FALSE	FALSE	FALSE
ENSG00000188976	MSTRG.60.157	34.4443	-1.43352	1.21371	-1.1811	0.237561	0.930025	FALSE	FALSE	FALSE
ENSG00000188976	MSTRG.60.153	26.8071	-1.14908	0.729685	-1.57476	0.115313	0.761496	FALSE	FALSE	FALSE
ENSG00000188976	MSTRG.60.152	81.4446	0.217062	0.748448	0.290016	0.771804	0.999845	FALSE	FALSE	FALSE
ENSG00000188976	MSTRG.60.169	65.897	-0.491542	2.08062	-0.236248	0.813241	0.999845	FALSE	FALSE	FALSE
ENSG00000188976	MSTRG.60.181	29.2995	1.66278	1.75528	0.947299	0.343486	0.982198	FALSE	FALSE	FALSE
ENSG00000188976	MSTRG.60.235	110.624	0.0261829	0.551409	0.0474836	0.962128	0.999845	FALSE	FALSE	FALSE
ENSG00000188976	MSTRG.60.236	53.0202	-1.22029	1.00226	-1.21755	0.223396	0.918521	FALSE	FALSE	FALSE
ENSG00000188976	MSTRG.60.286	29.1181	-0.757002	0.988743	-0.765621	0.443902	0.999845	FALSE	FALSE	FALSE
ENSG00000188976	MSTRG.60.298	8.84136	2.2636	1.76817	1.28019	0.200477	0.897682	FALSE	FALSE	FALSE
ENSG00000188976	MSTRG.60.229	14.6541	0.729192	0.787506	0.925952	0.354471	0.98562	FALSE	FALSE	FALSE
ENSG00000188976	ENST00000483767	34.6818	0.912726	0.653322	1.39705	0.162397	0.850529	FALSE	FALSE	FALSE
ENSG00000188976	ENST00000327044	3807.76	-0.0552905	0.458867	-0.120493	0.904092	0.999845	FALSE	FALSE	FALSE
ENSG00000188976	MSTRG.60.311	26.0807	-0.977117	1.19341	-0.818761	0.412923	0.998717	FALSE	FALSE	FALSE
ENSG00000188976	MSTRG.60.312	1122.12	-0.273136	0.466668	-0.585289	0.558353	0.999845	FALSE	FALSE	FALSE
ENSG00000188976	MSTRG.60.313	886.298	-1.02456	0.567972	-1.80389	0.0712484	0.620537	FALSE	FALSE	FALSE
ENSG00000188976	ENST00000487214	100.629	-1.10416	1.21008	-0.912468	0.361522	0.987795	FALSE	FALSE	FALSE
ENSG00000188976	ENST00000469563	5.40469	-0.308171	1.93175	-0.15953	0.873252	0.999845	FALSE	FALSE	FALSE
ENSG00000187961	MSTRG.62.3	1.88633	-3.96755	2.08762	-1.90051	0.0573663	NA	FALSE	FALSE	FALSE
ENSG00000187961	MSTRG.62.15	76.6456	-0.601799	0.679786	-0.885278	0.376007	0.991449	FALSE	FALSE	FALSE
ENSG00000187961	MSTRG.62.23	162.605	0.572114	0.729504	0.784251	0.432893	0.999845	FALSE	FALSE	FALSE
ENSG00000187961	MSTRG.62.34	919.03	-0.29016	0.480906	-0.603362	0.546268	0.999845	FALSE	FALSE	FALSE
ENSG00000187961	MSTRG.62.36	22.9477	0.293729	2.39093	0.122851	0.902225	0.999845	FALSE	FALSE	FALSE
ENSG00000187961	MSTRG.62.45	279.719	0.158356	0.477342	0.331745	0.740082	0.999845	FALSE	FALSE	FALSE
ENSG00000187961	MSTRG.62.47	45.9919	-2.29659	1.58121	-1.45243	0.146383	0.825686	FALSE	FALSE	FALSE
ENSG00000187961	ENST00000338591	134.113	-1.57034	0.649753	-2.41683	0.0156564	0.26152	FALSE	FALSE	FALSE
ENSG00000187961	ENST00000622660	111.337	-0.52243	1.22049	-0.428048	0.668616	0.999845	FALSE	FALSE	FALSE
ENSG00000187961	MSTRG.62.81	292.359	-0.686533	0.550807	-1.24641	0.212613	0.908925	FALSE	FALSE	FALSE
ENSG00000187961	MSTRG.62.84	4.8297	-0.0327161	1.91721	-0.0170644	0.986385	0.999963	FALSE	FALSE	FALSE
ENSG00000187961	MSTRG.62.98	100.242	1.7494	1.6953	1.03191	0.302112	0.964869	FALSE	FALSE	FALSE
ENSG00000187961	MSTRG.62.103	43.8538	0.955234	0.812598	1.17553	0.239782	0.931319	FALSE	FALSE	FALSE
ENSG00000187961	MSTRG.62.114	72.3631	1.73023	1.15099	1.50326	0.132773	0.79934	FALSE	FALSE	FALSE
ENSG00000187961	MSTRG.62.135	127.857	-0.795226	0.843282	-0.943014	0.345674	0.983053	FALSE	FALSE	FALSE
ENSG00000187961	MSTRG.62.154	18.0163	-1.60926	1.44327	-1.11501	0.264846	0.948135	FALSE	FALSE	FALSE
ENSG00000187961	MSTRG.62.162	346.33	-0.632679	0.528976	-1.19605	0.231679	0.925647	FALSE	FALSE	FALSE
ENSG00000187961	MSTRG.62.170	77.6394	4.33097	1.96005	2.20962	0.0271315	0.362663	FALSE	FALSE	FALSE
ENSG00000187961	MSTRG.62.172	53.9346	-5.25497	2.48476	-2.11488	0.0344402	0.418143	FALSE	FALSE	FALSE
ENSG00000187961	MSTRG.62.176	1.52385	3.99476	2.30297	1.73461	0.0828091	NA	FALSE	FALSE	FALSE
ENSG00000187961	MSTRG.62.187	74.1894	-9.69458	1.61111	-6.01732	1.77332e-09	9.98697e-07	FALSE	FALSE	FALSE
ENSG00000187961	MSTRG.62.190	10.3046	-1.96075	2.43932	-0.803811	0.421506	0.999312	FALSE	FALSE	FALSE
ENSG00000187583	MSTRG.62.220	523.977	1.02434	0.511841	2.00129	0.0453616	0.49057	FALSE	FALSE	FALSE
ENSG00000187961	MSTRG.62.230	13.1717	0.557158	2.07217	0.268876	0.788025	0.999845	FALSE	FALSE	FALSE
ENSG00000187961	MSTRG.62.229	27.8485	-1.22536	1.95434	-0.626996	0.530662	0.999845	FALSE	FALSE	FALSE
ENSG00000187961	MSTRG.62.232	16.4418	-7.5205	2.37894	-3.16128	0.00157078	0.0644908	FALSE	FALSE	FALSE
ENSG00000187961	MSTRG.62.233	188.47	2.6619	1.3457	1.97808	0.0479195	0.505166	FALSE	FALSE	FALSE
ENSG00000187961	MSTRG.62.245	125.453	-0.650866	1.6221	-0.401248	0.688237	0.999845	FALSE	FALSE	FALSE
ENSG00000187961	MSTRG.62.250	9.02062	-0.583111	1.02468	-0.569068	0.56931	0.999845	FALSE	FALSE	FALSE
ENSG00000187961	MSTRG.62.258	56.976	-0.259365	2.26451	-0.114534	0.908814	0.999845	FALSE	FALSE	FALSE
ENSG00000187961	ENST00000466300	20.403	-7.81659	2.0921	-3.73624	0.000186792	0.0152078	FALSE	FALSE	FALSE
ENSG00000188290	MSTRG.64.6	213.956	1.12882	0.522082	2.16214	0.0306071	0.389869	FALSE	FALSE	FALSE
ENSG00000188290	MSTRG.64.20	3.96398	-0.545117	1.18644	-0.459456	0.645907	0.999845	FALSE	FALSE	FALSE
ENSG00000188290	MSTRG.64.21	69.7954	0.000403169	0.516571	0.000780472	0.999377	0.999992	FALSE	FALSE	FALSE
ENSG00000188290	MSTRG.64.27	274.637	-0.00206958	0.550398	-0.00376015	0.997	0.999963	FALSE	FALSE	FALSE
ENSG00000188290	MSTRG.64.28	24.3884	-3.02167	1.47552	-2.04786	0.0405737	0.460889	FALSE	FALSE	FALSE
ENSG00000188290	MSTRG.64.30	22.9936	-2.28447	1.40659	-1.62411	0.104351	0.734144	FALSE	FALSE	FALSE
ENSG00000188290	ENST00000606034	31.4213	-4.18194	1.53622	-2.72222	0.00648444	0.153759	FALSE	FALSE	FALSE
ENSG00000188290	MSTRG.64.36	913.29	-0.452896	0.473741	-0.955998	0.339073	0.9802	FALSE	FALSE	FALSE
ENSG00000188290	MSTRG.64.37	64.5472	0.0790944	0.651317	0.121438	0.903344	0.999845	FALSE	FALSE	FALSE
ENSG00000188290	MSTRG.64.38	35.8101	0.912087	1.83837	0.496138	0.619797	0.999845	FALSE	FALSE	FALSE
ENSG00000188290	MSTRG.64.39	21.6232	-1.31322	2.13133	-0.616149	0.537797	0.999845	FALSE	FALSE	FALSE
ENSG00000188290	MSTRG.64.42	116.211	-1.85688	0.59323	-3.13013	0.00174731	0.0690153	FALSE	FALSE	FALSE
ENSG00000188157	MSTRG.66.1	55.1639	-2.98772	1.02247	-2.92205	0.00347733	0.106212	FALSE	FALSE	FALSE
ENSG00000188290	MSTRG.64.45	65.4554	0.326936	0.691762	0.472613	0.63649	0.999845	FALSE	FALSE	FALSE
ENSG00000188290	MSTRG.64.48	233.416	1.31283	0.538105	2.43972	0.0146985	0.252761	FALSE	FALSE	FALSE
ENSG00000188290	ENST00000428771	7824.51	0.307046	0.480259	0.639333	0.522606	0.999845	FALSE	FALSE	FALSE
ENSG00000188290	ENST00000304952	1537.33	-0.722724	0.469314	-1.53996	0.12357	0.780887	FALSE	FALSE	FALSE
ENSG00000188290	ENST00000481869	6855.51	0.833443	0.506213	1.64643	0.0996761	0.720741	FALSE	FALSE	FALSE
ENSG00000188290	ENST00000484667	652.692	0.68878	0.493511	1.39567	0.162813	0.851249	FALSE	FALSE	FALSE
ENSG00000188290	MSTRG.65.3	16.2922	0.202124	0.7892	0.256113	0.797863	0.999845	FALSE	FALSE	FALSE
ENSG00000188290	MSTRG.65.4	12.6476	0.431593	1.52901	0.28227	0.777736	0.999845	FALSE	FALSE	FALSE
ENSG00000188290	MSTRG.65.5	7.33164	1.01249	1.66474	0.608194	0.543059	0.999845	FALSE	FALSE	FALSE
ENSG00000188290	MSTRG.65.6	26.0066	-0.31346	1.47886	-0.21196	0.832138	0.999845	FALSE	FALSE	FALSE
ENSG00000188290	MSTRG.65.8	3.00537	-2.5748	1.80721	-1.42474	0.154233	NA	FALSE	FALSE	FALSE
ENSG00000188290	ENST00000624697	6.6066	-0.540309	1.39171	-0.388233	0.697843	0.999845	FALSE	FALSE	FALSE
ENSG00000188290	ENST00000624652	5.39498	-0.257125	1.35427	-0.189863	0.849417	0.999845	FALSE	FALSE	FALSE
	ENST00000379389	15581	-0.0568223	0.462436	-0.122876	0.902205	0.999845	FALSE	FALSE	FALSE
ENSG00000188157	MSTRG.66.7	375.642	0.168993	0.519611	0.325229	0.745008	0.999845	FALSE	FALSE	FALSE
ENSG00000188157	MSTRG.66.15	292.432	0.270901	0.495597	0.546615	0.584643	0.999845	FALSE	FALSE	FALSE
ENSG00000188157	MSTRG.66.22	13.4569	2.28016	2.23813	1.01878	0.308307	0.968624	FALSE	FALSE	FALSE
ENSG00000188157	MSTRG.66.29	50.6339	-0.557527	1.89778	-0.293779	0.768927	0.999845	FALSE	FALSE	FALSE
ENSG00000188157	MSTRG.66.28	27.587	1.18696	1.99082	0.596216	0.551031	0.999845	FALSE	FALSE	FALSE
ENSG00000188157	MSTRG.66.31	2.19798	4.54862	2.29032	1.98603	0.0470305	NA	FALSE	FALSE	FALSE
ENSG00000188157	MSTRG.66.32	11.4815	-0.39275	1.20156	-0.326865	0.74377	0.999845	FALSE	FALSE	FALSE
ENSG00000188157	MSTRG.66.34	311.987	-5.26375	1.3885	-3.79095	0.000150072	0.0128941	TRUE	TRUE	TRUE
ENSG00000188157	MSTRG.66.35	42.9372	-1.17842	1.49599	-0.787719	0.430861	0.999845	FALSE	FALSE	FALSE
ENSG00000188157	MSTRG.66.37	832.745	-1.30729	0.519371	-2.51706	0.0118337	0.221515	FALSE	FALSE	FALSE
ENSG00000188157	MSTRG.66.39	193.071	-0.43308	1.0182	-0.425339	0.670589	0.999845	FALSE	FALSE	FALSE
ENSG00000188157	MSTRG.66.45	76.8735	-2.03951	1.37668	-1.48147	0.13848	0.810892	FALSE	FALSE	FALSE
ENSG00000188157	MSTRG.66.46	21.0775	0.511466	1.44262	0.35454	0.722934	0.999845	FALSE	FALSE	FALSE
ENSG00000188157	MSTRG.66.47	15.6387	-3.62172	1.80332	-2.00836	0.0446047	0.485257	FALSE	FALSE	FALSE
ENSG00000188157	ENST00000379370	8483.8	-1.58144	0.450865	-3.50758	0.000452204	0.0283853	FALSE	FALSE	FALSE
ENSG00000188157	MSTRG.66.50	59.1341	-1.11318	1.42259	-0.7825	0.433921	0.999845	FALSE	FALSE	FALSE
ENSG00000188157	MSTRG.66.54	21.6644	-5.57098	1.61456	-3.45047	0.000559602	0.0329022	FALSE	FALSE	FALSE
ENSG00000188157	MSTRG.66.66	33.3131	0.23317	1.71378	0.136056	0.891777	0.999845	FALSE	FALSE	FALSE
ENSG00000188157	MSTRG.66.68	13.4547	3.88343	2.34968	1.65274	0.0983831	0.716623	FALSE	FALSE	FALSE
ENSG00000188157	MSTRG.66.72	204.036	1.55314	0.589153	2.63623	0.00838328	0.179287	FALSE	FALSE	FALSE
ENSG00000188157	MSTRG.66.73	124.348	0.0337661	0.88253	0.0382606	0.96948	0.999845	FALSE	FALSE	FALSE
ENSG00000188157	MSTRG.66.77	11.6834	0.336114	1.721	0.195301	0.845157	0.999845	FALSE	FALSE	FALSE
ENSG00000188157	MSTRG.66.83	188.7	-0.407381	0.778042	-0.523597	0.600559	0.999845	FALSE	FALSE	FALSE
ENSG00000188157	MSTRG.66.86	672.538	-3.95673	1.76132	-2.24646	0.0246748	0.342218	FALSE	FALSE	FALSE
ENSG00000188157	MSTRG.66.87	20.8708	0.0263899	2.14777	0.0122871	0.990197	0.999963	FALSE	FALSE	FALSE
ENSG00000188157	MSTRG.66.88	238.121	-1.17929	0.619418	-1.90386	0.0569278	0.551793	FALSE	FALSE	FALSE
ENSG00000188157	MSTRG.68.5	110.705	0.411823	0.508224	0.810318	0.417757	0.999165	FALSE	FALSE	FALSE
ENSG00000188157	MSTRG.66.89	1363.45	-0.0605287	0.484322	-0.124976	0.900542	0.999845	FALSE	FALSE	FALSE
ENSG00000188157	ENST00000478677	7.64825	2.18804	0.808471	2.70639	0.00680196	0.158706	FALSE	FALSE	FALSE
ENSG00000188157	MSTRG.68.9	13.5247	0.599217	0.887441	0.675219	0.499536	0.999845	FALSE	FALSE	FALSE
ENSG00000188157	MSTRG.68.11	4.03857	1.01751	1.88236	0.540552	0.588817	0.999845	FALSE	FALSE	FALSE
ENSG00000188157	ENST00000492947	30.7414	-0.153201	0.629994	-0.243179	0.807867	0.999845	FALSE	FALSE	FALSE
ENSG00000188157	MSTRG.68.15	27.109	0.787961	0.590247	1.33497	0.181887	0.876676	FALSE	FALSE	FALSE
ENSG00000188157	MSTRG.66.95	93.3224	0.466764	2.10884	0.221337	0.82483	0.999845	FALSE	FALSE	FALSE
ENSG00000188157	ENST00000461111	862.151	0.169527	0.476137	0.356046	0.721806	0.999845	FALSE	FALSE	FALSE
ENSG00000188157	MSTRG.68.17	158.842	0.379427	0.512943	0.739705	0.459479	0.999845	FALSE	FALSE	FALSE
ENSG00000237330	MSTRG.4.8	10.4509	-1.97696	1.50435	-1.31416	0.188792	0.883502	FALSE	FALSE	FALSE
ENSG00000131591	MSTRG.4.42	40.0361	-0.6101	0.554138	-1.10099	0.270902	0.951313	FALSE	FALSE	FALSE
ENSG00000131591	MSTRG.4.49	17.2466	-0.611203	0.735492	-0.831012	0.405967	0.997548	FALSE	FALSE	FALSE
ENSG00000188157	ENST00000427998	43.2546	-0.824852	0.604213	-1.36517	0.1722	0.864622	FALSE	FALSE	FALSE
	ENST00000442292	8.55206	-0.765611	0.760329	-1.00695	0.31396	0.970406	FALSE	FALSE	FALSE
ENSG00000237330	ENST00000433695	24.9083	-1.52718	0.789524	-1.93431	0.0530749	0.532516	FALSE	FALSE	FALSE
ENSG00000237330	ENST00000451054	25.1939	-0.0625116	0.717669	-0.0871037	0.930589	0.999845	FALSE	FALSE	FALSE
ENSG00000237330	MSTRG.6.1	70.2958	-0.33959	0.636937	-0.533161	0.593922	0.999845	FALSE	FALSE	FALSE
ENSG00000237330	MSTRG.6.2	21.451	0.477308	0.972699	0.490705	0.623635	0.999845	FALSE	FALSE	FALSE
ENSG00000237330	MSTRG.6.15	5.32253	-5.87696	2.01016	-2.92362	0.00345986	0.105983	FALSE	FALSE	FALSE
ENSG00000237330	MSTRG.6.24	3.01879	2.73214	1.82514	1.49695	0.134407	NA	FALSE	FALSE	FALSE
ENSG00000237330	MSTRG.6.26	2.72403	-0.131864	1.8734	-0.0703877	0.943885	NA	FALSE	FALSE	FALSE
ENSG00000237330	ENST00000453464	168.469	-0.256983	0.47694	-0.538816	0.590014	0.999845	FALSE	FALSE	FALSE
ENSG00000131591	MSTRG.7.20	7.6053	6.30036	1.78269	3.53419	0.000409024	0.0265227	FALSE	FALSE	FALSE
ENSG00000131591	MSTRG.7.49	2.64729	2.64798	1.79503	1.47517	0.140167	NA	FALSE	FALSE	FALSE
ENSG00000131591	MSTRG.7.75	3.76051	-0.550681	1.69659	-0.324582	0.745498	0.999845	FALSE	FALSE	FALSE
ENSG00000131591	MSTRG.7.91	4.2301	-0.541716	1.77007	-0.306042	0.759573	0.999845	TRUE	FALSE	FALSE
ENSG00000131591	MSTRG.7.108	8.80819	3.35646	2.07293	1.61919	0.105407	0.736804	FALSE	FALSE	FALSE
ENSG00000131591	MSTRG.7.118	5.62262	-5.23367	1.47838	-3.54013	0.000399932	0.0262212	FALSE	FALSE	FALSE
ENSG00000131591	MSTRG.7.121	1.74448	4.19017	2.28199	1.83619	0.0663298	NA	FALSE	FALSE	FALSE
ENSG00000131591	ENST00000421241	37.1901	1.7426	0.621832	2.80236	0.00507295	0.13286	FALSE	FALSE	FALSE
ENSG00000131591	ENST00000487177	16.0059	1.00681	1.07693	0.934882	0.349849	0.98423	FALSE	FALSE	FALSE
ENSG00000131591	MSTRG.7.186	21.6096	-7.87908	2.10952	-3.735	0.000187712	0.0152612	FALSE	FALSE	FALSE
ENSG00000162571	MSTRG.3.2	94.8437	-0.463098	0.507088	-0.91325	0.361111	0.987795	FALSE	FALSE	FALSE
ENSG00000162571	MSTRG.3.13	8.81363	0.53124	1.00203	0.530166	0.595997	0.999845	FALSE	FALSE	FALSE
ENSG00000162571	ENST00000606993	30.6289	-0.39371	0.608333	-0.647195	0.517506	0.999845	FALSE	FALSE	FALSE
ENSG00000162571	MSTRG.3.69	0.545367	-2.59351	2.44321	-1.06152	0.288456	NA	FALSE	FALSE	FALSE
ENSG00000162571	MSTRG.3.86	1.37269	3.4181	1.95805	1.74567	0.0808688	NA	FALSE	FALSE	FALSE
ENSG00000162571	MSTRG.3.130	2.40836	0.612757	1.6748	0.365869	0.714463	NA	FALSE	FALSE	FALSE
ENSG00000078808	MSTRG.16.4	10.6794	3.488	1.04456	3.3392	0.000840213	0.0427806	FALSE	FALSE	FALSE
ENSG00000186891	MSTRG.16.10	147.16	0.158162	0.516991	0.305927	0.75966	0.999845	FALSE	FALSE	FALSE
ENSG00000186891	MSTRG.16.11	18.7504	-2.81006	2.46848	-1.13838	0.254962	0.943158	FALSE	FALSE	FALSE
ENSG00000186891	MSTRG.16.13	10.9987	6.86385	2.36267	2.90512	0.00367116	0.109746	FALSE	FALSE	FALSE
ENSG00000186891	MSTRG.16.12	10.7593	-0.72735	1.29837	-0.560203	0.575341	0.999845	FALSE	FALSE	FALSE
ENSG00000186891	MSTRG.16.15	3.24769	-5.16913	2.29634	-2.25103	0.0243836	NA	FALSE	FALSE	FALSE
ENSG00000186891	MSTRG.16.16	24.0966	-1.02298	1.40637	-0.727387	0.466989	0.999845	FALSE	FALSE	FALSE
ENSG00000186891	MSTRG.16.17	23.862	0.86622	0.764133	1.1336	0.256963	0.944033	FALSE	FALSE	FALSE
ENSG00000186891	MSTRG.16.18	5.84775	-1.26769	0.940787	-1.34748	0.177825	0.872495	FALSE	FALSE	FALSE
ENSG00000186891	MSTRG.16.19	10.2675	-1.86242	0.961607	-1.93678	0.0527727	0.530964	FALSE	FALSE	FALSE
ENSG00000186891	MSTRG.16.22	55.1763	-1.90921	0.928179	-2.05694	0.0396922	0.4544	FALSE	FALSE	FALSE
ENSG00000186891	MSTRG.16.28	5.65255	-1.38485	1.18495	-1.16871	0.242522	0.934003	FALSE	FALSE	FALSE
ENSG00000186891	MSTRG.16.30	51.7163	-0.324014	1.17224	-0.276406	0.782236	0.999845	FALSE	FALSE	FALSE
ENSG00000186891	MSTRG.16.33	72.1452	-1.06012	0.62949	-1.6841	0.0921628	0.699174	FALSE	FALSE	FALSE
ENSG00000186891	MSTRG.16.31	20.1278	0.09746	1.10996	0.0878048	0.930032	0.999845	FALSE	FALSE	FALSE
ENSG00000186891	MSTRG.16.32	35.4831	1.35922	1.97808	0.687141	0.491994	0.999845	FALSE	FALSE	FALSE
ENSG00000186891	MSTRG.16.34	3.51512	5.21821	2.00869	2.59782	0.00938188	NA	FALSE	FALSE	FALSE
ENSG00000186891	MSTRG.16.37	1.06715	-3.55444	2.33356	-1.52319	0.127712	NA	FALSE	FALSE	FALSE
ENSG00000186891	MSTRG.16.38	7.91201	-3.47094	2.28932	-1.51615	0.129482	0.791873	FALSE	FALSE	FALSE
ENSG00000186891	MSTRG.16.36	3.28551	-0.354495	1.32253	-0.268044	0.788666	NA	FALSE	FALSE	FALSE
ENSG00000186891	MSTRG.16.39	20.5589	-0.967871	0.826586	-1.17093	0.241628	0.932895	FALSE	FALSE	FALSE
ENSG00000186891	ENST00000379268	816.771	-2.19273	0.481986	-4.54935	5.38112e-06	0.0010024	FALSE	FALSE	FALSE
ENSG00000186891	MSTRG.16.44	20.3613	-1.52191	1.55723	-0.977319	0.328411	0.975876	FALSE	FALSE	FALSE
ENSG00000186891	ENST00000379265	14.5983	-7.34503	1.59432	-4.60699	4.08547e-06	0.000808209	FALSE	FALSE	FALSE
ENSG00000078808	MSTRG.16.58	2.26421	0.0817919	1.50775	0.0542475	0.956738	NA	FALSE	FALSE	FALSE
ENSG00000186827	MSTRG.16.69	1.37128	1.62183	1.83185	0.88535	0.375968	NA	FALSE	FALSE	FALSE
ENSG00000078808	MSTRG.16.78	509.913	-1.62978	1.69886	-0.959335	0.33739	0.979389	FALSE	FALSE	FALSE
ENSG00000078808	MSTRG.19.1	2.03577	2.84717	1.40625	2.02465	0.0429033	NA	FALSE	FALSE	FALSE
ENSG00000078808	MSTRG.16.83	14.3487	0.791098	1.42225	0.556228	0.578055	0.999845	TRUE	FALSE	FALSE
ENSG00000078808	MSTRG.16.93	26.8289	-0.0649266	1.96505	-0.0330407	0.973642	0.999845	FALSE	FALSE	FALSE
ENSG00000078808	MSTRG.16.94	7.93945	0.0703839	1.50444	0.0467842	0.962685	0.999845	FALSE	FALSE	FALSE
ENSG00000078808	MSTRG.16.95	74.5725	-1.40803	2.50532	-0.562015	0.574106	0.999845	FALSE	FALSE	FALSE
ENSG00000078808	ENST00000360001	5310.79	-0.310893	0.452086	-0.687684	0.491652	0.999845	FALSE	FALSE	FALSE
ENSG00000078808	MSTRG.16.103	4.87814	-1.46051	1.92451	-0.7589	0.447912	0.999845	FALSE	FALSE	FALSE
ENSG00000078808	MSTRG.16.96	779.791	2.80453	0.891156	3.14708	0.00164912	0.0663831	FALSE	FALSE	FALSE
ENSG00000078808	MSTRG.16.97	246.863	-0.0470092	0.591361	-0.0794932	0.93664	0.999845	FALSE	FALSE	FALSE
ENSG00000078808	MSTRG.16.102	221.199	-1.24723	1.66181	-0.750527	0.452937	0.999845	FALSE	FALSE	FALSE
ENSG00000078808	ENST00000263741	123.616	-0.869913	0.839663	-1.03603	0.30019	0.964294	FALSE	FALSE	FALSE
ENSG00000078808	ENST00000478938	125.271	1.38175	0.508806	2.71567	0.00661423	0.155874	FALSE	FALSE	FALSE
ENSG00000078808	MSTRG.16.109	11.0847	0.19611	2.04981	0.0956722	0.923781	0.999845	FALSE	FALSE	FALSE
ENSG00000078808	MSTRG.16.111	12.5936	1.77605	1.46442	1.2128	0.225206	0.920604	FALSE	FALSE	FALSE
ENSG00000078808	ENST00000403997	4.26485	0.0285958	1.91014	0.0149706	0.988056	0.999963	FALSE	FALSE	FALSE
ENSG00000078808	MSTRG.19.9	32.2328	0.799612	0.683376	1.17009	0.241964	0.933398	FALSE	FALSE	FALSE
ENSG00000078808	ENST00000379198	78.53	-0.465872	0.583128	-0.79892	0.424337	0.999444	FALSE	FALSE	FALSE
ENSG00000184163	MSTRG.19.15	5.81546	1.6631	1.15704	1.43737	0.150612	0.832312	FALSE	FALSE	FALSE
ENSG00000184163	MSTRG.20.7	6.25146	-1.8143	1.90633	-0.951728	0.341235	0.981107	FALSE	FALSE	FALSE
ENSG00000184163	MSTRG.20.15	16.9056	-1.09875	1.71539	-0.640522	0.521833	0.999845	FALSE	FALSE	FALSE
ENSG00000184163	MSTRG.20.17	60.6546	-2.05314	0.775287	-2.64823	0.00809133	0.175541	FALSE	FALSE	FALSE
ENSG00000184163	MSTRG.20.22	213.1	0.790344	0.483543	1.63449	0.102157	0.727123	FALSE	FALSE	FALSE
ENSG00000184163	MSTRG.20.23	108.745	1.40345	0.573655	2.4465	0.0144252	0.250136	FALSE	FALSE	FALSE
ENSG00000184163	MSTRG.20.26	27.7702	-2.38144	1.0968	-2.17126	0.0299114	0.384588	FALSE	FALSE	FALSE
ENSG00000184163	MSTRG.20.39	2.5365	0.393135	1.68947	0.232696	0.815997	NA	FALSE	FALSE	FALSE
ENSG00000184163	ENST00000462849	7.84579	-1.66941	1.32306	-1.26178	0.207028	0.903724	FALSE	FALSE	FALSE
ENSG00000184163	MSTRG.20.47	24.4415	0.443741	0.834678	0.531631	0.594982	0.999845	FALSE	FALSE	FALSE
ENSG00000184163	MSTRG.20.48	1.93017	4.33575	2.29505	1.88917	0.0588687	NA	FALSE	FALSE	FALSE
ENSG00000184163	ENST00000478606	43.69	1.24762	0.612862	2.03572	0.0417782	0.468369	FALSE	FALSE	FALSE
ENSG00000184163	ENST00000486627	25.5949	0.578394	0.770346	0.750824	0.452759	0.999845	FALSE	FALSE	FALSE
ENSG00000184163	MSTRG.21.1	15.2406	-1.07841	0.671583	-1.60578	0.108323	0.744457	FALSE	FALSE	FALSE
ENSG00000160087	MSTRG.20.69	3.48893	0.462503	1.88289	0.245634	0.805965	NA	FALSE	FALSE	FALSE
ENSG00000160087	MSTRG.20.72	23.8972	-1.30517	1.06723	-1.22295	0.221348	0.916587	FALSE	FALSE	FALSE
ENSG00000160087	MSTRG.20.75	16.9242	-1.32664	0.856164	-1.54952	0.121257	0.776501	FALSE	FALSE	FALSE
ENSG00000160087	MSTRG.20.85	12.017	-2.12297	2.0086	-1.05694	0.290539	0.960668	FALSE	FALSE	FALSE
ENSG00000160087	MSTRG.20.102	7.10271	-0.936499	1.78596	-0.524368	0.600023	0.999845	FALSE	FALSE	FALSE
ENSG00000160087	MSTRG.20.106	3.65999	-0.382121	1.90589	-0.200495	0.841093	0.999845	FALSE	FALSE	FALSE
ENSG00000160087	MSTRG.20.115	3.28077	-1.49533	1.38769	-1.07757	0.281227	NA	FALSE	FALSE	FALSE
ENSG00000160087	MSTRG.20.118	3.31499	0.113573	2.32442	0.0488608	0.96103	NA	FALSE	FALSE	FALSE
ENSG00000160087	MSTRG.20.119	13.8111	-1.65448	1.71116	-0.966876	0.333606	0.978008	FALSE	FALSE	FALSE
ENSG00000160087	MSTRG.20.127	52.489	-0.33339	0.997399	-0.33426	0.738184	0.999845	FALSE	FALSE	FALSE
ENSG00000160087	MSTRG.20.141	56.5295	-1.40133	0.837393	-1.67345	0.0942388	0.705853	FALSE	FALSE	FALSE
ENSG00000160087	MSTRG.20.146	3.84617	4.17465	1.76434	2.36613	0.0179752	0.284328	FALSE	FALSE	FALSE
ENSG00000160087	MSTRG.20.155	20.4001	-0.842157	1.92238	-0.43808	0.661328	0.999845	FALSE	FALSE	FALSE
ENSG00000160087	ENST00000349431	55.6243	-0.0838908	1.51928	-0.0552175	0.955965	0.999845	FALSE	FALSE	FALSE
ENSG00000160087	MSTRG.20.161	22.1904	0.679702	2.34421	0.289949	0.771855	0.999845	FALSE	FALSE	FALSE
ENSG00000160087	ENST00000400929	126.624	-1.39021	0.573201	-2.42534	0.015294	0.258657	FALSE	FALSE	FALSE
ENSG00000160087	ENST00000473215	7.48144	-0.616175	1.04983	-0.586926	0.557253	0.999845	FALSE	FALSE	FALSE
ENSG00000160087	ENST00000435198	2.70567	1.92893	2.21846	0.869491	0.384579	NA	FALSE	FALSE	FALSE
ENSG00000160087	ENST00000509720	2.12271	1.16889	1.10897	1.05403	0.291869	NA	FALSE	FALSE	FALSE
ENSG00000160087	MSTRG.20.178	6.99006	-1.64058	2.12959	-0.770375	0.441078	0.999845	FALSE	FALSE	FALSE
ENSG00000160087	MSTRG.20.179	15.7625	0.243861	1.01444	0.240391	0.810027	0.999845	FALSE	FALSE	FALSE
ENSG00000162572	MSTRG.25.70	1.26812	1.00616	1.6649	0.604335	0.545621	NA	FALSE	FALSE	FALSE
ENSG00000162572	MSTRG.25.92	14.0669	1.83341	1.06654	1.71903	0.0856082	0.676838	FALSE	FALSE	FALSE
ENSG00000162572	MSTRG.25.153	16.2154	2.00416	0.922215	2.1732	0.0297654	0.383416	FALSE	FALSE	FALSE
ENSG00000162572	MSTRG.25.155	1.23218	1.41961	1.96985	0.720668	0.471114	NA	FALSE	FALSE	FALSE
ENSG00000131584	MSTRG.26.1	24.0398	-0.065395	2.15933	-0.0302848	0.97584	0.999845	FALSE	FALSE	FALSE
ENSG00000131584	MSTRG.26.4	42.0381	1.74701	1.62762	1.07335	0.283116	0.958137	FALSE	FALSE	FALSE
ENSG00000131584	MSTRG.26.11	5.65508	0.945661	1.77609	0.532439	0.594422	0.999845	FALSE	FALSE	FALSE
ENSG00000131584	MSTRG.26.17	23.4421	-2.5156	1.85271	-1.35779	0.174529	0.868328	FALSE	FALSE	FALSE
ENSG00000131584	MSTRG.26.26	10.5331	5.65716	1.53892	3.67607	0.000236858	0.0180577	FALSE	FALSE	FALSE
ENSG00000131584	MSTRG.26.27	34.2154	1.67562	1.15907	1.44565	0.148274	0.828825	FALSE	FALSE	FALSE
ENSG00000131584	MSTRG.26.34	19.2647	1.13647	1.06143	1.07069	0.284309	0.958789	FALSE	FALSE	FALSE
ENSG00000131584	MSTRG.26.38	62.9124	0.0851684	0.658805	0.129277	0.897138	0.999845	FALSE	FALSE	FALSE
ENSG00000131584	MSTRG.26.50	97.2922	0.0932855	0.532685	0.175123	0.860983	0.999845	FALSE	FALSE	FALSE
ENSG00000131584	MSTRG.26.63	23.9605	0.992484	2.35019	0.4223	0.672806	0.999845	FALSE	FALSE	FALSE
ENSG00000131584	MSTRG.26.68	23.1488	3.28576	2.2365	1.46915	0.141792	0.81725	FALSE	FALSE	FALSE
ENSG00000131584	MSTRG.26.69	36.5095	-0.267782	1.10223	-0.242946	0.808048	0.999845	FALSE	FALSE	FALSE
ENSG00000131584	MSTRG.26.82	17.9897	1.65731	2.08888	0.793397	0.427546	0.999845	FALSE	FALSE	FALSE
ENSG00000131584	MSTRG.26.87	16.9894	0.724558	1.56666	0.462487	0.643732	0.999845	FALSE	FALSE	FALSE
ENSG00000131584	MSTRG.26.92	61.0606	9.33895	2.17309	4.29755	1.72696e-05	0.00248824	FALSE	FALSE	FALSE
ENSG00000131584	ENST00000354700	289.382	-0.780501	0.630437	-1.23803	0.215704	0.912139	FALSE	FALSE	FALSE
ENSG00000131584	MSTRG.26.106	116.961	1.82835	0.679303	2.69151	0.00711301	0.162979	FALSE	FALSE	FALSE
ENSG00000131584	MSTRG.26.108	237.214	-0.345826	0.500672	-0.690724	0.489739	0.999845	FALSE	FALSE	FALSE
ENSG00000131584	MSTRG.26.109	7.81483	1.43806	2.4026	0.598544	0.549477	0.999845	FALSE	FALSE	FALSE
ENSG00000131584	MSTRG.26.114	2.77112	4.85932	2.30044	2.11234	0.0346575	NA	FALSE	FALSE	FALSE
ENSG00000131584	ENST00000467278	117.159	-0.350395	1.24586	-0.281249	0.77852	0.999845	FALSE	FALSE	FALSE
ENSG00000131584	ENST00000353662	47.6968	2.56998	1.80648	1.42264	0.15484	0.840021	FALSE	FALSE	FALSE
ENSG00000131584	ENST00000470659	11.2879	-0.294736	0.894331	-0.32956	0.741732	0.999845	FALSE	FALSE	FALSE
ENSG00000131584	ENST00000379037	4.15793	2.8018	2.00828	1.39512	0.162979	0.85156	FALSE	FALSE	FALSE
ENSG00000131584	ENST00000493992	5.76878	-0.966806	1.15279	-0.838666	0.401657	0.99746	FALSE	FALSE	FALSE
ENSG00000131584	ENST00000479108	2.32959	0.141001	1.72603	0.0816907	0.934893	NA	FALSE	FALSE	FALSE
ENSG00000169972	MSTRG.28.8	2.94501	4.9369	2.05048	2.40768	0.0160541	NA	FALSE	FALSE	FALSE
ENSG00000169972	MSTRG.28.44	4.34671	5.52171	2.30197	2.39869	0.0164539	0.268987	FALSE	FALSE	FALSE
ENSG00000169972	MSTRG.28.45	7.09675	0.198909	1.80216	0.110373	0.912114	0.999845	FALSE	FALSE	FALSE
ENSG00000169972	MSTRG.28.46	37.47	2.58619	0.668277	3.86995	0.00010886	0.0102695	FALSE	FALSE	FALSE
ENSG00000169972	MSTRG.28.47	27.1232	4.05271	1.60662	2.5225	0.0116524	0.219232	FALSE	FALSE	FALSE
ENSG00000169972	MSTRG.28.51	10.3992	1.12265	1.38137	0.812708	0.416386	0.999114	FALSE	FALSE	FALSE
ENSG00000169972	MSTRG.28.52	30.8717	4.24701	1.7375	2.44433	0.0145123	0.251043	FALSE	FALSE	FALSE
ENSG00000169972	MSTRG.28.53	3.95409	-5.44198	2.02556	-2.68665	0.00721716	0.164457	FALSE	FALSE	FALSE
ENSG00000169972	MSTRG.28.56	70.6741	-0.743853	0.535127	-1.39005	0.164513	0.853459	FALSE	FALSE	FALSE
ENSG00000169972	MSTRG.28.61	9.0664	0.0172695	1.67506	0.0103097	0.991774	0.999963	FALSE	FALSE	FALSE
ENSG00000169972	ENST00000379031	728.042	-0.355869	0.471857	-0.754188	0.450736	0.999845	FALSE	FALSE	FALSE
ENSG00000169972	MSTRG.28.71	46.9247	1.14739	0.833054	1.37733	0.168409	0.859305	FALSE	FALSE	FALSE
ENSG00000169972	MSTRG.28.75	15.0224	2.11884	1.62857	1.30105	0.193243	0.889209	FALSE	FALSE	FALSE
ENSG00000169972	MSTRG.28.78	6.66884	1.16206	1.36065	0.854045	0.39308	0.9967	FALSE	FALSE	FALSE
ENSG00000169972	ENST00000470520	22.191	1.86055	0.91258	2.03878	0.0414723	0.466197	FALSE	FALSE	FALSE
ENSG00000169972	ENST00000463758	13.1359	0.667206	1.09231	0.610821	0.541318	0.999845	FALSE	FALSE	FALSE
ENSG00000169972	ENST00000467712	11.6744	1.11542	2.24282	0.497331	0.618956	0.999845	FALSE	FALSE	FALSE
ENSG00000169972	ENST00000493657	88.2799	1.14969	0.542338	2.11987	0.0340173	0.415506	FALSE	FALSE	FALSE
ENSG00000127054	MSTRG.29.2	34.6446	2.10765	0.921935	2.28612	0.0222474	0.321149	FALSE	FALSE	FALSE
ENSG00000127054	MSTRG.29.11	2.06318	-4.52496	2.27683	-1.98739	0.0468789	NA	FALSE	FALSE	FALSE
ENSG00000127054	MSTRG.29.13	553.708	0.129623	0.481946	0.268958	0.787962	0.999845	FALSE	FALSE	FALSE
ENSG00000127054	MSTRG.29.15	15.5084	0.0563598	0.726609	0.0775655	0.938174	0.999845	FALSE	FALSE	FALSE
ENSG00000127054	MSTRG.29.18	4.08356	-1.39209	1.12351	-1.23906	0.215323	0.911542	FALSE	FALSE	FALSE
ENSG00000127054	MSTRG.29.20	9.36546	-2.64398	1.92351	-1.37456	0.169268	0.860428	FALSE	FALSE	FALSE
ENSG00000127054	MSTRG.29.25	9.08513	0.581673	2.03246	0.286192	0.774731	0.999845	FALSE	FALSE	FALSE
ENSG00000127054	MSTRG.29.24	241.747	0.0645494	0.578923	0.111499	0.911221	0.999845	FALSE	FALSE	FALSE
ENSG00000127054	MSTRG.29.29	107.254	0.471732	0.624514	0.755359	0.450034	0.999845	FALSE	FALSE	FALSE
ENSG00000127054	MSTRG.29.30	52.1574	0.442151	1.03759	0.426133	0.670011	0.999845	FALSE	FALSE	FALSE
ENSG00000127054	MSTRG.29.32	36.9344	1.22976	0.929435	1.32312	0.185795	0.880762	FALSE	FALSE	FALSE
ENSG00000127054	MSTRG.29.27	14.3242	-2.9569	1.42096	-2.08092	0.0374415	0.439069	FALSE	FALSE	FALSE
ENSG00000127054	ENST00000470030	182.49	0.0763813	0.512226	0.149116	0.881462	0.999845	FALSE	FALSE	FALSE
ENSG00000127054	ENST00000618806	6.4472	2.88693	1.33684	2.15952	0.03081	0.391578	FALSE	FALSE	FALSE
ENSG00000127054	ENST00000435064	703.909	-3.70502	1.22219	-3.03145	0.00243379	0.0848853	FALSE	FALSE	FALSE
ENSG00000127054	ENST00000497304	32.0872	2.08066	0.78016	2.66696	0.00765409	0.169877	FALSE	FALSE	FALSE
ENSG00000127054	ENST00000478641	312.981	0.995252	0.509216	1.95448	0.0506444	0.520058	FALSE	FALSE	FALSE
ENSG00000127054	ENST00000421495	76.0432	-1.98398	0.614289	-3.22972	0.00123914	0.0555714	FALSE	FALSE	FALSE
ENSG00000127054	ENST00000485710	3.3685	-3.42054	1.78522	-1.91604	0.0553605	NA	FALSE	FALSE	FALSE
ENSG00000127054	MSTRG.29.60	1.87791	4.31147	2.34084	1.84184	0.0654981	NA	FALSE	FALSE	FALSE
ENSG00000127054	ENST00000461514	22.4907	0.603678	0.960738	0.628348	0.529776	0.999845	FALSE	FALSE	FALSE
ENSG00000127054	ENST00000525164	42.6532	1.77809	0.576066	3.0866	0.00202459	0.0752826	FALSE	FALSE	FALSE
ENSG00000127054	ENST00000528879	47.1813	-1.33256	1.20388	-1.10689	0.268343	0.949513	FALSE	FALSE	FALSE
ENSG00000127054	ENST00000525769	19.0643	-1.3117	1.38887	-0.944438	0.344946	0.982745	FALSE	FALSE	FALSE
ENSG00000127054	ENST00000531377	2.66948	0.901304	2.04559	0.440609	0.659496	NA	FALSE	FALSE	FALSE
ENSG00000127054	ENST00000531292	2.44159	-1.11459	2.00851	-0.554935	0.578939	NA	FALSE	FALSE	FALSE
ENSG00000127054	ENST00000434694	1.00474	3.40546	2.33715	1.4571	0.14509	NA	FALSE	FALSE	FALSE
ENSG00000127054	MSTRG.28.86	9.65138	-0.372946	0.958043	-0.389279	0.69707	0.999845	FALSE	FALSE	FALSE
ENSG00000127054	ENST00000533916	7.0784	-0.691326	0.833889	-0.829039	0.407082	0.997822	FALSE	FALSE	FALSE
ENSG00000127054	ENST00000488042	15.6191	-0.321936	0.961036	-0.334988	0.737634	0.999845	FALSE	FALSE	FALSE
ENSG00000127054	ENST00000526332	7.00552	1.48489	1.14934	1.29195	0.196374	0.893431	FALSE	FALSE	FALSE
ENSG00000127054	ENST00000526113	2.97743	1.19289	2.04122	0.584401	0.558951	NA	FALSE	FALSE	FALSE
ENSG00000127054	ENST00000526904	4.52061	3.37246	2.22283	1.51719	0.129219	0.791027	FALSE	FALSE	FALSE
ENSG00000127054	ENST00000525603	8.37425	-2.11969	1.95354	-1.08505	0.277898	0.95541	FALSE	FALSE	FALSE
ENSG00000127054	ENST00000429572	38.5502	1.05618	1.4578	0.724503	0.468757	0.999845	FALSE	FALSE	FALSE
ENSG00000127054	ENST00000498173	59.7289	-0.982521	0.558181	-1.76022	0.0783705	0.649498	FALSE	FALSE	FALSE
ENSG00000127054	ENST00000496353	59.347	0.947121	0.531752	1.78113	0.0748907	0.63656	FALSE	FALSE	FALSE
ENSG00000127054	ENST00000531019	1.22466	-1.7324	2.17859	-0.795193	0.426501	NA	FALSE	FALSE	FALSE
ENSG00000169962	MSTRG.30.4	1.8228	-4.32653	2.02094	-2.14085	0.0322861	NA	FALSE	FALSE	FALSE
ENSG00000224051	MSTRG.30.9	6.9296	-1.50443	1.59049	-0.945891	0.344204	0.982517	FALSE	FALSE	FALSE
ENSG00000224051	ENST00000464957	13.9682	2.19058	1.27178	1.72245	0.0849887	0.674577	FALSE	FALSE	FALSE
ENSG00000224051	ENST00000343938	337.529	-0.0103714	0.497531	-0.0208458	0.983369	0.999963	FALSE	FALSE	FALSE
ENSG00000169962	MSTRG.30.17	7.59709	0.577462	1.4442	0.399851	0.689267	0.999845	FALSE	FALSE	FALSE
ENSG00000224051	MSTRG.30.18	2.15059	-2.18757	2.2085	-0.990526	0.321917	NA	FALSE	FALSE	FALSE
ENSG00000169962	MSTRG.30.27	5.23429	-3.25844	1.98375	-1.64257	0.100473	0.723284	FALSE	FALSE	FALSE
ENSG00000107404	MSTRG.29.121	41.1297	-3.098	1.47036	-2.10696	0.0351209	0.423203	FALSE	FALSE	FALSE
ENSG00000107404	MSTRG.29.124	596.933	0.738046	0.514289	1.43508	0.151264	0.833674	FALSE	FALSE	FALSE
ENSG00000107404	MSTRG.29.135	37.09	-8.68743	2.44705	-3.55016	0.000384999	0.0255163	FALSE	FALSE	FALSE
ENSG00000107404	MSTRG.29.146	243.794	1.01035	0.500996	2.01669	0.0437282	0.480121	FALSE	FALSE	FALSE
ENSG00000107404	MSTRG.29.166	43.2958	1.35178	1.45614	0.928328	0.353238	0.985008	FALSE	FALSE	FALSE
ENSG00000107404	MSTRG.29.163	1246.14	-0.876151	0.497704	-1.76039	0.078342	0.649479	FALSE	FALSE	FALSE
ENSG00000107404	MSTRG.29.169	1311.84	0.844005	0.521445	1.61859	0.105536	0.737137	FALSE	FALSE	FALSE
ENSG00000107404	MSTRG.29.168	22.2458	0.473868	2.35356	0.201341	0.840432	0.999845	FALSE	FALSE	FALSE
ENSG00000107404	ENST00000378891	291.556	-11.6654	1.23575	-9.43993	3.7302e-21	8.25824e-18	FALSE	FALSE	FALSE
ENSG00000107404	ENST00000378888	2674.12	-1.25917	0.46746	-2.69363	0.00706776	0.162471	FALSE	FALSE	FALSE
ENSG00000107404	MSTRG.29.175	56.305	2.11207	1.27394	1.6579	0.0973367	0.714	FALSE	FALSE	FALSE
ENSG00000107404	MSTRG.29.185	16.6747	-2.0834	2.03903	-1.02176	0.306895	0.967618	FALSE	FALSE	FALSE
ENSG00000107404	MSTRG.29.183	302.386	1.08754	0.537317	2.02401	0.0429692	0.475598	FALSE	FALSE	FALSE
ENSG00000107404	MSTRG.29.198	28.9578	1.58676	0.921622	1.72171	0.0851227	0.674897	FALSE	FALSE	FALSE
ENSG00000107404	MSTRG.29.196	13.3407	-0.394872	1.29822	-0.304164	0.761003	0.999845	FALSE	FALSE	FALSE
ENSG00000107404	MSTRG.29.200	6.02387	-0.392777	2.40988	-0.162986	0.870529	0.999845	FALSE	FALSE	FALSE
ENSG00000107404	MSTRG.29.192	4.20628	-5.5491	2.01511	-2.75374	0.00589177	0.145159	FALSE	FALSE	FALSE
ENSG00000107404	MSTRG.29.197	128.283	-0.388375	0.88148	-0.440594	0.659507	0.999845	FALSE	FALSE	FALSE
ENSG00000107404	MSTRG.29.206	7.60382	-0.771662	1.51563	-0.509137	0.610656	0.999845	FALSE	FALSE	FALSE
ENSG00000107404	MSTRG.29.189	22.9448	-0.526627	1.37615	-0.382682	0.701956	0.999845	FALSE	FALSE	FALSE
ENSG00000107404	MSTRG.29.191	12.7675	-1.14299	1.37873	-0.829018	0.407094	0.997822	FALSE	FALSE	FALSE
ENSG00000107404	MSTRG.29.204	24.3936	-1.00445	1.02883	-0.97631	0.328911	0.976129	FALSE	FALSE	FALSE
ENSG00000107404	ENST00000610709	8.71552	-1.8323	2.41844	-0.757638	0.448668	0.999845	FALSE	FALSE	FALSE
ENSG00000107404	MSTRG.29.214	436.384	0.712483	0.577309	1.23414	0.217149	0.913461	FALSE	FALSE	FALSE
ENSG00000107404	ENST00000634054	99.8515	-0.209488	0.556852	-0.3762	0.706768	0.999845	FALSE	FALSE	FALSE
ENSG00000107404	MSTRG.29.222	3.58656	-3.34791	1.77105	-1.89035	0.058711	NA	FALSE	FALSE	FALSE
ENSG00000107404	ENST00000472445	38.7696	1.01157	1.29115	0.783466	0.433354	0.999845	FALSE	FALSE	FALSE
ENSG00000162576	MSTRG.31.1	15.4485	0.304037	0.797516	0.38123	0.703032	0.999845	FALSE	FALSE	FALSE
ENSG00000162576	MSTRG.31.10	8.34506	-6.5287	2.03771	-3.20393	0.00135563	0.0589175	FALSE	FALSE	FALSE
ENSG00000162576	MSTRG.31.19	8.73643	-4.18544	2.2753	-1.83951	0.0658405	0.59645	FALSE	FALSE	FALSE
ENSG00000162576	ENST00000474033	3.71695	-5.36333	1.74956	-3.06553	0.00217287	0.0788132	FALSE	FALSE	FALSE
ENSG00000162576	MSTRG.32.25	0.891465	-3.30342	2.07802	-1.58969	0.111904	NA	FALSE	FALSE	FALSE
ENSG00000162576	MSTRG.31.74	5.93616	-3.58252	1.7791	-2.01367	0.0440441	0.481798	FALSE	FALSE	FALSE
ENSG00000162576	ENST00000476718	2.38298	-3.13768	1.65223	-1.89905	0.0575573	NA	FALSE	FALSE	FALSE
ENSG00000162576	MSTRG.31.88	10.2172	-6.04724	1.95139	-3.09893	0.00194221	0.0737194	FALSE	FALSE	FALSE
ENSG00000162576	MSTRG.31.89	4.08991	-5.4766	2.2864	-2.3953	0.0166069	0.270388	FALSE	FALSE	FALSE
ENSG00000162576	MSTRG.31.95	3.1139	-5.05297	2.01302	-2.51014	0.0120682	NA	FALSE	FALSE	FALSE
ENSG00000162576	MSTRG.31.100	4.69703	-3.09691	2.01315	-1.53834	0.123965	0.781373	FALSE	FALSE	FALSE
ENSG00000175756	MSTRG.32.38	3.27352	-1.47948	2.04618	-0.723045	0.469652	NA	FALSE	FALSE	FALSE
ENSG00000175756	MSTRG.32.40	4.40119	0.64742	1.32587	0.4883	0.625338	0.999845	FALSE	FALSE	FALSE
ENSG00000175756	MSTRG.32.48	8.17619	3.35516	1.67687	2.00085	0.0454085	0.490847	FALSE	FALSE	FALSE
ENSG00000175756	MSTRG.32.49	40.2087	0.158589	1.64852	0.0962008	0.923361	0.999845	FALSE	FALSE	FALSE
ENSG00000175756	MSTRG.32.62	17.1877	-1.8065	2.09597	-0.861893	0.388747	0.995767	FALSE	FALSE	FALSE
ENSG00000175756	MSTRG.32.63	6.64571	-2.30943	1.609	-1.43532	0.151195	0.833536	FALSE	FALSE	FALSE
ENSG00000175756	MSTRG.32.59	10.3092	-0.545783	2.48104	-0.219981	0.825886	0.999845	FALSE	FALSE	FALSE
ENSG00000175756	MSTRG.32.67	44.5549	-0.356218	1.65897	-0.214723	0.829984	0.999845	FALSE	FALSE	FALSE
ENSG00000175756	MSTRG.32.69	8.37615	1.90837	1.61624	1.18075	0.237704	0.930094	FALSE	FALSE	FALSE
ENSG00000175756	MSTRG.32.70	5.9355	2.12597	2.31588	0.917997	0.35862	0.987066	FALSE	FALSE	FALSE
ENSG00000175756	MSTRG.32.71	50.4251	-1.18079	1.8419	-0.641069	0.521478	0.999845	FALSE	FALSE	FALSE
ENSG00000175756	ENST00000338370	419.012	0.988384	0.469196	2.10655	0.0351568	0.423493	FALSE	FALSE	FALSE
ENSG00000175756	MSTRG.32.73	100.341	0.478314	0.521766	0.916722	0.359288	0.987191	FALSE	FALSE	FALSE
ENSG00000175756	ENST00000338338	660.201	-0.258234	0.465868	-0.554308	0.579368	0.999845	FALSE	FALSE	FALSE
ENSG00000175756	ENST00000321751	211.39	-0.513343	0.51304	-1.00059	0.317024	0.971587	FALSE	FALSE	FALSE
ENSG00000175756	ENST00000378853	874.039	-0.812228	0.464024	-1.7504	0.0800491	0.6562	FALSE	FALSE	FALSE
ENSG00000175756	ENST00000489799	33.4169	1.32668	0.655733	2.0232	0.0430529	0.476147	FALSE	FALSE	FALSE
ENSG00000175756	ENST00000496905	17.0237	-0.37451	0.69236	-0.540918	0.588564	0.999845	FALSE	FALSE	FALSE
ENSG00000221978	MSTRG.32.82	305.931	0.282309	0.555223	0.50846	0.611131	0.999845	FALSE	FALSE	FALSE
ENSG00000221978	MSTRG.32.83	16.6577	4.10621	1.72785	2.37649	0.0174784	0.279388	FALSE	FALSE	FALSE
ENSG00000221978	MSTRG.32.85	14.7364	-4.12404	2.34805	-1.75637	0.0790259	0.651955	FALSE	FALSE	FALSE
ENSG00000242485	MSTRG.32.84	15.5206	-0.0367724	1.41802	-0.0259323	0.979311	0.999845	FALSE	FALSE	FALSE
ENSG00000221978	ENST00000480479	134.007	-0.937135	1.03926	-0.901733	0.367199	0.988869	FALSE	FALSE	FALSE
ENSG00000221978	ENST00000482621	20.9245	-2.27731	1.87734	-1.21305	0.225111	0.920547	FALSE	FALSE	FALSE
ENSG00000221978	ENST00000463260	287.229	-0.873751	0.512015	-1.70649	0.0879162	0.68441	FALSE	FALSE	FALSE
ENSG00000221978	ENST00000400809	428.175	-0.00841003	0.487749	-0.0172425	0.986243	0.999963	FALSE	FALSE	FALSE
ENSG00000221978	ENST00000496007	74.4314	-2.08864	0.825489	-2.53018	0.0114003	0.216466	FALSE	FALSE	FALSE
ENSG00000221978	ENST00000482365	21.7434	0.956673	1.78214	0.53681	0.591399	0.999845	FALSE	FALSE	FALSE
ENSG00000221978	ENST00000481223	27.1296	1.26045	1.34891	0.934416	0.350089	0.98423	TRUE	FALSE	FALSE
ENSG00000221978	ENST00000418865	1267.08	-0.0406689	0.483545	-0.0841057	0.932972	0.999845	FALSE	FALSE	FALSE
ENSG00000221978	ENST00000505849	80.4167	-1.75746	1.14759	-1.53143	0.125662	0.78507	FALSE	FALSE	FALSE
ENSG00000221978	ENST00000488340	32.5498	-0.90262	1.16994	-0.77151	0.440405	0.999845	TRUE	FALSE	FALSE
ENSG00000221978	ENST00000480646	1.28683	-3.00135	2.14724	-1.39777	0.162182	NA	FALSE	FALSE	FALSE
ENSG00000221978	ENST00000408918	296.544	-0.114872	0.478489	-0.240072	0.810275	0.999845	FALSE	FALSE	FALSE
ENSG00000221978	ENST00000473872	29.6582	-0.56416	0.630354	-0.89499	0.370792	0.989874	FALSE	FALSE	FALSE
ENSG00000221978	ENST00000463895	13.8702	-0.352511	0.652656	-0.540117	0.589116	0.999845	FALSE	FALSE	FALSE
ENSG00000221978	ENST00000497013	4.67144	-0.173416	0.871906	-0.198893	0.842347	0.999845	FALSE	FALSE	FALSE
ENSG00000242485	MSTRG.37.2	15.8481	-1.113	1.11579	-0.9975	0.318522	0.971587	FALSE	FALSE	FALSE
ENSG00000242485	MSTRG.37.5	1.40117	1.6085	2.18582	0.735877	0.461805	NA	FALSE	FALSE	FALSE
ENSG00000242485	ENST00000444362	43.3835	-1.27793	0.837283	-1.52628	0.12694	0.787505	FALSE	FALSE	FALSE
ENSG00000242485	ENST00000418833	35.6995	0.401461	1.12915	0.355544	0.722182	0.999845	FALSE	FALSE	FALSE
ENSG00000242485	ENST00000572242	17.9363	-0.517013	0.98051	-0.52729	0.597992	0.999845	FALSE	FALSE	FALSE
ENSG00000242485	MSTRG.32.116	7.49359	-2.3906	1.14997	-2.07883	0.0376326	0.440547	FALSE	FALSE	FALSE
ENSG00000242485	MSTRG.32.117	63.8852	-0.37428	0.580975	-0.644228	0.519428	0.999845	FALSE	FALSE	FALSE
ENSG00000242485	MSTRG.32.125	27.0343	-0.364168	0.690657	-0.527278	0.598001	0.999845	FALSE	FALSE	FALSE
ENSG00000242485	MSTRG.32.127	10.4869	0.144394	1.2115	0.119186	0.905128	0.999845	FALSE	FALSE	FALSE
ENSG00000242485	MSTRG.32.126	2.1293	0.270001	1.83853	0.146857	0.883245	NA	FALSE	FALSE	FALSE
ENSG00000242485	ENST00000344843	318.078	0.392865	0.467132	0.841014	0.40034	0.997351	FALSE	FALSE	FALSE
ENSG00000242485	ENST00000487659	11.5576	0.153088	0.779896	0.196292	0.844381	0.999845	FALSE	FALSE	FALSE
ENSG00000242485	ENST00000492508	21.607	0.336145	0.580983	0.57858	0.562873	0.999845	FALSE	FALSE	FALSE
ENSG00000242485	ENST00000482352	5.71124	-0.0959923	0.735434	-0.130525	0.896151	0.999845	FALSE	FALSE	FALSE
ENSG00000242485	MSTRG.37.21	38.6627	-1.06766	0.79721	-1.33925	0.18049	0.874894	FALSE	FALSE	FALSE
ENSG00000242485	ENST00000607307	6.63533	-1.67112	1.73638	-0.962418	0.33584	0.978771	FALSE	FALSE	FALSE
ENSG00000235098	MSTRG.32.153	0.842354	-1.82227	2.1873	-0.833114	0.404781	NA	FALSE	FALSE	FALSE
ENSG00000205116	MSTRG.39.4	1.99732	-1.78831	1.76376	-1.01392	0.310623	NA	FALSE	FALSE	FALSE
ENSG00000205116	ENST00000378821	1.06641	2.58023	2.12673	1.21324	0.225039	NA	FALSE	FALSE	FALSE
ENSG00000160072	MSTRG.39.16	93.4673	-0.0712457	0.633897	-0.112393	0.910512	0.999845	FALSE	FALSE	FALSE
ENSG00000160072	MSTRG.39.32	16.7686	-1.69505	0.688346	-2.46249	0.0137976	0.243326	FALSE	FALSE	FALSE
ENSG00000160072	MSTRG.39.33	6.79661	-0.748919	1.25208	-0.598141	0.549746	0.999845	FALSE	FALSE	FALSE
ENSG00000179403	MSTRG.39.34	28.0783	0.579914	0.655047	0.885301	0.375994	0.991439	FALSE	FALSE	FALSE
ENSG00000179403	MSTRG.39.39	10.6264	0.0419499	1.27217	0.032975	0.973695	0.999845	FALSE	FALSE	FALSE
ENSG00000215915	MSTRG.39.41	42.4535	1.28594	0.653158	1.96881	0.0489752	0.51105	FALSE	FALSE	FALSE
ENSG00000179403	MSTRG.39.43	68.1722	0.659378	0.764984	0.86195	0.388715	0.995767	FALSE	FALSE	FALSE
ENSG00000179403	ENST00000338660	194.751	-0.580797	0.548515	-1.05885	0.289667	0.960389	TRUE	FALSE	FALSE
ENSG00000179403	ENST00000476993	237.375	-0.514113	0.500692	-1.02681	0.304512	0.966263	FALSE	FALSE	FALSE
ENSG00000179403	MSTRG.39.49	17.9441	-0.197059	1.57788	-0.124889	0.900612	0.999845	FALSE	FALSE	FALSE
ENSG00000160072	MSTRG.39.51	30.6823	1.13189	1.27952	0.884618	0.376363	0.991592	FALSE	FALSE	FALSE
ENSG00000160072	MSTRG.39.52	1.76561	2.97466	2.14526	1.38662	0.165559	NA	FALSE	FALSE	FALSE
ENSG00000160072	MSTRG.39.53	2.19045	3.71516	2.13759	1.73801	0.0822086	NA	FALSE	FALSE	FALSE
ENSG00000160072	MSTRG.39.54	7.15359	-2.31086	1.90637	-1.21218	0.225442	0.920891	FALSE	FALSE	FALSE
ENSG00000215915	ENST00000378785	8.06392	2.57821	1.92117	1.342	0.179597	0.873903	FALSE	FALSE	FALSE
ENSG00000215915	MSTRG.39.56	12.5554	-0.218634	1.34953	-0.162008	0.871299	0.999845	FALSE	FALSE	FALSE
ENSG00000160072	MSTRG.39.58	212.232	-0.491811	0.497956	-0.98766	0.323319	0.974045	FALSE	FALSE	FALSE
ENSG00000160072	MSTRG.39.68	20.321	1.72329	0.865882	1.99022	0.0465669	0.497166	FALSE	FALSE	FALSE
ENSG00000160072	MSTRG.39.71	2.02276	3.60045	1.8838	1.91126	0.0559708	NA	FALSE	FALSE	FALSE
ENSG00000160072	MSTRG.39.72	12.3744	-2.73868	1.14111	-2.40002	0.0163942	0.268558	FALSE	FALSE	FALSE
ENSG00000160072	MSTRG.39.75	7.14703	-5.18399	1.72609	-3.00331	0.00267056	0.0899474	FALSE	FALSE	FALSE
ENSG00000160072	MSTRG.39.77	12.552	-2.10457	1.49131	-1.41122	0.158178	0.843857	FALSE	FALSE	FALSE
ENSG00000160072	MSTRG.39.79	115.299	-1.25784	1.5639	-0.804299	0.421224	0.999165	FALSE	FALSE	FALSE
ENSG00000160072	MSTRG.39.80	93.833	-0.47802	0.55418	-0.862572	0.388373	0.995509	FALSE	FALSE	FALSE
ENSG00000160072	MSTRG.39.88	108.924	-0.0639335	0.533881	-0.119752	0.904679	0.999845	FALSE	FALSE	FALSE
ENSG00000160072	ENST00000308647	423.883	0.81559	0.500775	1.62866	0.103386	0.73111	FALSE	FALSE	FALSE
ENSG00000160072	MSTRG.39.91	20.5692	0.0943811	1.51127	0.0624515	0.950203	0.999845	FALSE	FALSE	FALSE
ENSG00000160072	MSTRG.39.98	33.4016	3.09455	2.29168	1.35034	0.176906	0.871522	FALSE	FALSE	FALSE
ENSG00000160072	ENST00000485748	88.7019	-0.723601	0.536353	-1.34911	0.177301	0.872021	FALSE	FALSE	FALSE
ENSG00000160072	ENST00000474481	32.7701	0.200141	0.823624	0.243	0.808005	0.999845	FALSE	FALSE	FALSE
ENSG00000197785	MSTRG.39.103	86.0573	-0.0356092	0.549962	-0.0647486	0.948374	0.999845	FALSE	FALSE	FALSE
ENSG00000197785	MSTRG.39.104	9.72715	-0.0372217	1.83991	-0.0202302	0.98386	0.999963	FALSE	FALSE	FALSE
ENSG00000197785	MSTRG.39.105	3.7672	-0.188309	1.74819	-0.107716	0.914221	0.999845	FALSE	FALSE	FALSE
ENSG00000197785	MSTRG.39.106	10.3079	0.46492	1.00027	0.464795	0.642078	0.999845	FALSE	FALSE	FALSE
ENSG00000197785	MSTRG.39.114	33.4467	-0.14803	0.651234	-0.227307	0.820185	0.999845	FALSE	FALSE	FALSE
ENSG00000197785	ENST00000378756	1209.87	-0.48927	0.46537	-1.05136	0.293095	0.962244	FALSE	FALSE	FALSE
ENSG00000197785	ENST00000378755	4.62178	-0.626067	2.11348	-0.296225	0.767058	0.999845	FALSE	FALSE	FALSE
ENSG00000197785	MSTRG.39.121	18.0965	-0.823902	0.832755	-0.989369	0.322482	0.973265	FALSE	FALSE	FALSE
ENSG00000197785	MSTRG.39.125	197.296	-0.276732	0.496325	-0.557562	0.577144	0.999845	FALSE	FALSE	FALSE
ENSG00000197785	ENST00000439513	3.48322	0.430215	1.26059	0.34128	0.732893	NA	FALSE	FALSE	FALSE
ENSG00000160075	MSTRG.41.3	31.6155	-0.323118	1.44985	-0.222863	0.823642	0.999845	FALSE	FALSE	FALSE
ENSG00000205090	ENST00000624426	5.40783	1.28446	1.04877	1.22474	0.220675	0.915723	FALSE	FALSE	FALSE
ENSG00000205090	MSTRG.41.9	10.9764	0.85998	0.977894	0.87942	0.379174	0.99266	FALSE	FALSE	FALSE
ENSG00000160075	MSTRG.41.11	53.0668	0.334369	0.562255	0.594693	0.552049	0.999845	FALSE	FALSE	FALSE
ENSG00000160075	MSTRG.41.28	93.9463	0.021559	1.58149	0.013632	0.989124	0.999963	FALSE	FALSE	FALSE
ENSG00000160075	MSTRG.41.35	1.60023	-1.72845	1.78068	-0.970669	0.331713	NA	FALSE	FALSE	FALSE
ENSG00000160075	MSTRG.41.42	2.14632	-3.77771	2.11603	-1.78528	0.0742154	NA	FALSE	FALSE	FALSE
ENSG00000160075	ENST00000291386	3095.17	-0.329812	0.452833	-0.728329	0.466412	0.999845	FALSE	FALSE	FALSE
ENSG00000160075	ENST00000378726	4.32857	-0.39236	1.08708	-0.360929	0.718153	0.999845	FALSE	FALSE	FALSE
ENSG00000160075	MSTRG.41.49	13.5004	-2.63313	1.97736	-1.33164	0.182979	0.877925	FALSE	FALSE	FALSE
ENSG00000160075	MSTRG.41.50	19.9341	-1.0671	0.80871	-1.31952	0.186997	0.88144	FALSE	FALSE	FALSE
ENSG00000160075	ENST00000359060	18.8697	-0.311746	1.55499	-0.20048	0.841105	0.999845	FALSE	FALSE	FALSE
ENSG00000160075	MSTRG.41.54	51.5247	0.184432	0.812978	0.22686	0.820533	0.999845	TRUE	TRUE	TRUE
ENSG00000160075	ENST00000366221	1.68955	-1.58707	1.22291	-1.29778	0.194362	NA	FALSE	FALSE	FALSE
	ENST00000422725	82.0141	0.177329	0.511575	0.346634	0.728866	0.999845	FALSE	FALSE	FALSE
ENSG00000197530	ENST00000607222	116.849	0.311287	0.513525	0.606177	0.544397	0.999845	FALSE	FALSE	FALSE
ENSG00000197530	MSTRG.1445.110	6.98123	-0.888422	2.16834	-0.409725	0.682008	0.999845	FALSE	FALSE	FALSE
ENSG00000197530	MSTRG.1445.118	16.6004	1.02723	1.58256	0.649093	0.516278	0.999845	TRUE	FALSE	FALSE
ENSG00000197530	ENST00000355826	154.911	-2.51054	1.34468	-1.86701	0.0618999	0.577335	FALSE	FALSE	FALSE
ENSG00000197530	MSTRG.1445.137	61.349	1.32317	1.6878	0.783961	0.433063	0.999845	FALSE	FALSE	FALSE
ENSG00000197530	MSTRG.1445.162	77.2411	-2.6989	1.11385	-2.42304	0.0153914	0.259503	FALSE	FALSE	FALSE
ENSG00000197530	MSTRG.1445.177	84.1925	-1.49667	1.54107	-0.971188	0.331454	0.977623	FALSE	FALSE	FALSE
ENSG00000197530	MSTRG.1445.189	98.8475	-0.21526	0.566969	-0.379668	0.704192	0.999845	FALSE	FALSE	FALSE
ENSG00000197530	MSTRG.1445.198	21.3928	7.77715	1.81948	4.27438	1.91671e-05	0.00271409	FALSE	FALSE	FALSE
ENSG00000197530	MSTRG.1445.206	325.615	-0.853485	0.55362	-1.54164	0.12316	0.779909	FALSE	FALSE	FALSE
ENSG00000197530	MSTRG.1445.216	9.14917	-3.57941	2.06237	-1.73558	0.0826383	0.666257	FALSE	FALSE	FALSE
ENSG00000197530	MSTRG.1445.214	11.5097	1.91905	2.22559	0.862267	0.38854	0.995687	FALSE	FALSE	FALSE
ENSG00000197530	MSTRG.1445.221	19.9602	0.79036	1.28483	0.615148	0.538457	0.999845	FALSE	FALSE	FALSE
ENSG00000197530	MSTRG.1445.232	4.11822	-1.73618	1.88266	-0.922193	0.356428	0.986173	FALSE	FALSE	FALSE
ENSG00000197530	MSTRG.1445.234	61.8431	-7.59964	1.32563	-5.73286	9.87529e-09	4.71727e-06	FALSE	FALSE	FALSE
ENSG00000197530	MSTRG.1445.243	46.335	1.13911	1.82914	0.622756	0.533445	0.999845	FALSE	FALSE	FALSE
ENSG00000197530	MSTRG.1445.251	37.7716	-2.54096	2.13407	-1.19066	0.233786	0.926595	FALSE	FALSE	FALSE
ENSG00000197530	MSTRG.1445.252	37.0867	-2.98686	1.51456	-1.9721	0.0485986	0.50917	FALSE	FALSE	FALSE
ENSG00000197530	MSTRG.1445.254	29.4706	1.78041	1.76191	1.0105	0.312255	0.96964	FALSE	FALSE	FALSE
ENSG00000197530	MSTRG.1445.276	146.556	2.06635	1.04717	1.97327	0.0484645	0.508362	FALSE	FALSE	FALSE
ENSG00000197530	ENST00000507082	17.23	-0.397491	0.798407	-0.497855	0.618586	0.999845	FALSE	FALSE	FALSE
ENSG00000197530	MSTRG.1445.296	40.99	0.273589	2.2425	0.122002	0.902898	0.999845	FALSE	FALSE	FALSE
ENSG00000197530	ENST00000463492	11.3206	0.212294	0.67047	0.316634	0.751521	0.999845	FALSE	FALSE	FALSE
ENSG00000197530	MSTRG.1445.327	22.8205	-1.3744	1.1958	-1.14935	0.250411	0.939965	FALSE	FALSE	FALSE
ENSG00000197530	MSTRG.1445.328	20.9049	1.44737	2.3119	0.626053	0.53128	0.999845	FALSE	FALSE	FALSE
ENSG00000197530	MSTRG.1445.332	22.3401	1.00395	1.93776	0.518096	0.604391	0.999845	FALSE	FALSE	FALSE
ENSG00000197530	MSTRG.1445.336	427.235	0.688614	0.474057	1.4526	0.146335	0.825601	FALSE	FALSE	FALSE
ENSG00000197530	ENST00000508455	12.138	0.48653	1.50843	0.322541	0.747043	0.999845	FALSE	FALSE	FALSE
ENSG00000197530	MSTRG.1448.4	13.72	2.45072	1.41689	1.72965	0.083693	0.669671	FALSE	FALSE	FALSE
ENSG00000197530	MSTRG.1445.360	19.2116	-7.72647	2.39075	-3.23182	0.00123007	0.0552723	FALSE	FALSE	FALSE
ENSG00000197530	MSTRG.1445.361	12.8832	0.764489	2.0635	0.370482	0.711023	0.999845	FALSE	FALSE	FALSE
ENSG00000197530	ENST00000508148	28.9208	0.967418	0.576922	1.67686	0.0935698	0.703534	FALSE	FALSE	FALSE
ENSG00000197530	MSTRG.1445.366	558.943	0.124242	0.45413	0.273583	0.784405	0.999845	FALSE	FALSE	FALSE
ENSG00000197530	MSTRG.1445.369	77.6825	1.18168	0.543969	2.17234	0.0298301	0.383975	FALSE	FALSE	FALSE
ENSG00000197530	ENST00000473511	656.188	0.22238	0.466456	0.476745	0.633544	0.999845	FALSE	FALSE	FALSE
ENSG00000197530	ENST00000483015	437.599	0.0715613	0.498785	0.143471	0.885918	0.999845	FALSE	FALSE	FALSE
ENSG00000197530	ENST00000511910	129.982	1.48148	0.521582	2.84036	0.0045062	0.123617	FALSE	FALSE	FALSE
ENSG00000197530	ENST00000470373	44.6112	-0.44947	0.653928	-0.687339	0.491869	0.999845	FALSE	FALSE	FALSE
ENSG00000189409	MSTRG.1445.383	9.21289	6.53676	2.05019	3.18837	0.00143079	0.060921	FALSE	FALSE	FALSE
ENSG00000189409	ENST00000489782	3.4614	3.23075	1.95644	1.65134	0.0986687	NA	FALSE	FALSE	FALSE
ENSG00000248333	MSTRG.1448.17	6.17451	-4.23333	1.53874	-2.75116	0.00593842	0.145673	FALSE	FALSE	FALSE
ENSG00000248333	MSTRG.1448.25	14.2738	2.53589	1.56172	1.62378	0.104422	0.734259	FALSE	FALSE	FALSE
ENSG00000248333	MSTRG.1448.36	2.54366	-0.358182	2.28573	-0.156704	0.875478	NA	FALSE	FALSE	FALSE
ENSG00000248333	MSTRG.1448.52	0.758174	-3.08412	2.36306	-1.30514	0.191846	NA	FALSE	FALSE	FALSE
ENSG00000248333	MSTRG.1448.56	4.53412	-2.91543	2.00802	-1.4519	0.14653	0.826015	FALSE	FALSE	FALSE
ENSG00000248333	MSTRG.1448.71	2.39564	4.66212	2.2892	2.03657	0.0416929	NA	FALSE	FALSE	FALSE
ENSG00000248333	MSTRG.1448.113	9.30136	3.99342	2.05585	1.94246	0.0520809	0.527758	FALSE	FALSE	FALSE
ENSG00000248333	MSTRG.1448.117	28.7745	-0.449994	1.14354	-0.393511	0.693942	0.999845	FALSE	FALSE	FALSE
ENSG00000248333	MSTRG.1448.96	10.3105	1.60312	2.44669	0.655218	0.512327	0.999845	FALSE	FALSE	FALSE
ENSG00000248333	MSTRG.1448.123	4.87197	-2.19042	1.72188	-1.27211	0.203333	0.900481	FALSE	FALSE	FALSE
ENSG00000248333	MSTRG.1448.124	15.6056	1.99942	1.84293	1.08492	0.277959	0.95541	FALSE	FALSE	FALSE
ENSG00000248333	MSTRG.1448.114	92.3123	-0.135652	0.544469	-0.249145	0.803248	0.999845	FALSE	FALSE	FALSE
ENSG00000248333	MSTRG.1448.179	4.49676	-0.374793	1.18409	-0.316524	0.751605	0.999845	FALSE	FALSE	FALSE
ENSG00000248333	MSTRG.1448.185	93.7513	-0.107068	0.553501	-0.193439	0.846616	0.999845	FALSE	FALSE	FALSE
ENSG00000248333	MSTRG.1448.172	20.7317	-0.600531	1.97323	-0.304339	0.76087	0.999845	FALSE	FALSE	FALSE
ENSG00000248333	MSTRG.1448.149	5.4614	1.42164	1.91106	0.743903	0.456935	0.999845	FALSE	FALSE	FALSE
ENSG00000248333	MSTRG.1448.111	15.0033	-0.0900706	1.70323	-0.0528821	0.957826	0.999845	FALSE	FALSE	FALSE
ENSG00000248333	MSTRG.1448.190	2.75133	-1.08037	1.70221	-0.63469	0.525631	NA	FALSE	FALSE	FALSE
ENSG00000248333	MSTRG.1448.162	9.24417	-2.87019	2.10895	-1.36096	0.173527	0.86712	FALSE	FALSE	FALSE
ENSG00000248333	MSTRG.1448.171	6.49918	0.579757	1.08994	0.531918	0.594783	0.999845	FALSE	FALSE	FALSE
ENSG00000248333	MSTRG.1448.127	7.12154	-0.122936	1.02783	-0.119606	0.904795	0.999845	FALSE	FALSE	FALSE
ENSG00000248333	MSTRG.1448.176	5.49076	-1.33915	1.54765	-0.865278	0.386886	0.995253	FALSE	FALSE	FALSE
ENSG00000248333	MSTRG.1448.136	5.97007	-0.566675	1.47604	-0.383916	0.701041	0.999845	FALSE	FALSE	FALSE
ENSG00000248333	MSTRG.1448.98	1.72979	-2.59184	2.00727	-1.29123	0.196625	NA	FALSE	FALSE	FALSE
ENSG00000215790	MSTRG.1448.101	5.9235	0.459574	2.17518	0.211281	0.832668	0.999845	FALSE	FALSE	FALSE
ENSG00000215790	MSTRG.1448.104	160.01	1.28964	0.506569	2.54583	0.0109017	0.210607	FALSE	FALSE	FALSE
ENSG00000215790	MSTRG.1448.95	48.643	-1.38238	0.987284	-1.40019	0.161457	0.849167	FALSE	FALSE	FALSE
ENSG00000248333	ENST00000341832	302.546	-1.32674	0.882245	-1.50383	0.132626	0.799218	FALSE	FALSE	FALSE
ENSG00000248333	MSTRG.1448.212	22.7713	-1.00701	1.09815	-0.917007	0.359139	0.987109	FALSE	FALSE	FALSE
ENSG00000248333	MSTRG.1448.216	3.78876	-0.97288	1.90374	-0.511036	0.609326	0.999845	FALSE	FALSE	FALSE
ENSG00000248333	MSTRG.1448.226	15.7698	-7.46516	1.80286	-4.14073	3.46202e-05	0.00432741	FALSE	FALSE	FALSE
ENSG00000248333	MSTRG.1448.227	169.06	-1.48959	0.640988	-2.3239	0.0201309	0.302784	FALSE	FALSE	FALSE
ENSG00000215790	MSTRG.1448.225	3.60062	-1.92117	1.27757	-1.50376	0.132643	NA	FALSE	FALSE	FALSE
ENSG00000248333	MSTRG.1448.239	4.99428	-0.79591	1.09786	-0.724962	0.468475	0.999845	FALSE	FALSE	FALSE
ENSG00000248333	MSTRG.1448.247	3.35236	-3.10157	1.98618	-1.56157	0.118389	NA	FALSE	FALSE	FALSE
ENSG00000248333	ENST00000407249	266.292	-1.2488	0.610936	-2.04408	0.0409459	0.463297	FALSE	FALSE	FALSE
ENSG00000248333	ENST00000340677	113.845	-3.6412	1.58851	-2.2922	0.021894	0.318403	FALSE	FALSE	FALSE
ENSG00000248333	ENST00000611150	87.405	0.144059	0.656018	0.219597	0.826185	0.999845	TRUE	FALSE	FALSE
ENSG00000248333	ENST00000615951	18.3189	0.129953	2.33459	0.0556642	0.955609	0.999845	TRUE	FALSE	FALSE
ENSG00000189339	ENST00000614300	4.87257	0.850677	2.11268	0.402654	0.687203	0.999845	FALSE	FALSE	FALSE
ENSG00000215790	MSTRG.1448.281	35.8252	0.850109	1.20523	0.705353	0.480591	0.999845	FALSE	FALSE	FALSE
ENSG00000215790	MSTRG.1448.282	8.15491	-0.957437	1.97935	-0.483712	0.62859	0.999845	FALSE	FALSE	FALSE
ENSG00000189339	ENST00000611123	393.969	1.04599	0.847673	1.23395	0.217221	0.913461	FALSE	FALSE	FALSE
ENSG00000189339	ENST00000480991	30.5306	-0.000255402	1.30311	-0.000195994	0.999844	0.999992	FALSE	FALSE	FALSE
ENSG00000189339	ENST00000481276	11.8873	0.563906	1.38236	0.407931	0.683324	0.999845	FALSE	FALSE	FALSE
ENSG00000189339	ENST00000596308	6.12314	1.80766	1.03119	1.75299	0.0796044	0.654354	FALSE	FALSE	FALSE
ENSG00000189339	ENST00000597891	0.55556	2.00626	2.20793	0.908659	0.36353	NA	FALSE	FALSE	FALSE
ENSG00000008128	MSTRG.1445.400	7.67045	-1.70756	1.44044	-1.18544	0.235843	0.928692	FALSE	FALSE	FALSE
ENSG00000189339	MSTRG.1445.401	56.0489	0.478512	0.532927	0.897894	0.369242	0.9892	FALSE	FALSE	FALSE
ENSG00000008128	MSTRG.1448.314	45.139	-1.5133	1.31361	-1.15202	0.249312	0.939638	FALSE	FALSE	FALSE
ENSG00000008128	MSTRG.1448.329	21.6919	-2.04185	2.08259	-0.98044	0.326869	0.975161	FALSE	FALSE	FALSE
ENSG00000215790	MSTRG.1448.364	20.066	-1.5036	2.30757	-0.651594	0.514663	0.999845	FALSE	FALSE	FALSE
ENSG00000008128	MSTRG.1448.377	4.38731	-0.402414	1.71668	-0.234413	0.814664	0.999845	FALSE	FALSE	FALSE
ENSG00000215790	MSTRG.1448.399	16.5116	0.485251	0.871427	0.556847	0.577632	0.999845	FALSE	FALSE	FALSE
ENSG00000215790	MSTRG.1448.416	18.2442	0.0392783	1.18863	0.0330451	0.973639	0.999845	FALSE	FALSE	FALSE
ENSG00000215790	MSTRG.1448.418	13.8327	1.04566	2.0518	0.50963	0.61031	0.999845	FALSE	FALSE	FALSE
ENSG00000008128	MSTRG.1448.419	17.2541	0.615359	0.702823	0.875554	0.381272	0.993206	FALSE	FALSE	FALSE
ENSG00000008128	MSTRG.1448.445	94.5194	-1.35751	1.19842	-1.13275	0.257321	0.944033	FALSE	FALSE	FALSE
ENSG00000215790	MSTRG.1448.450	2.56128	4.75922	2.03432	2.33947	0.0193111	NA	FALSE	FALSE	FALSE
ENSG00000008128	MSTRG.1448.455	17.548	-0.124087	2.32248	-0.0534286	0.95739	0.999845	FALSE	FALSE	FALSE
ENSG00000008128	MSTRG.1448.478	7.4925	-0.367986	1.99732	-0.18424	0.853825	0.999845	FALSE	FALSE	FALSE
ENSG00000008128	MSTRG.1448.497	18.4169	-1.34023	1.69383	-0.791246	0.428801	0.999845	FALSE	FALSE	FALSE
ENSG00000008128	MSTRG.1448.498	44.921	-0.732571	2.23208	-0.328201	0.74276	0.999845	FALSE	FALSE	FALSE
ENSG00000008128	MSTRG.1448.499	36.6908	0.186609	1.81003	0.103098	0.917886	0.999845	FALSE	FALSE	FALSE
ENSG00000008128	MSTRG.1448.501	10.142	0.854985	1.63371	0.523341	0.600737	0.999845	FALSE	FALSE	FALSE
ENSG00000008128	ENST00000356200	19.5249	-0.959844	1.95391	-0.491244	0.623254	0.999845	FALSE	FALSE	FALSE
ENSG00000008128	ENST00000463652	13.7224	-0.239338	1.21987	-0.1962	0.844453	0.999845	FALSE	FALSE	FALSE
ENSG00000008128	ENST00000356937	23.2984	0.291427	0.901499	0.323269	0.746491	0.999845	FALSE	FALSE	FALSE
ENSG00000008128	ENST00000357760	12.8716	-3.11746	2.38617	-1.30647	0.191393	0.887163	FALSE	FALSE	FALSE
ENSG00000008128	ENST00000358779	209.794	-1.55654	1.056	-1.47399	0.140483	0.814979	FALSE	FALSE	FALSE
ENSG00000008128	ENST00000478901	11.1022	0.0867024	1.07755	0.0804627	0.935869	0.999845	FALSE	FALSE	FALSE
ENSG00000008128	ENST00000474916	9.83188	3.11463	1.51386	2.05741	0.0396467	0.454115	FALSE	FALSE	FALSE
ENSG00000008128	ENST00000498810	3.35924	-0.549272	0.874927	-0.627792	0.53014	NA	FALSE	FALSE	FALSE
ENSG00000008128	ENST00000401096	3.39184	-1.58901	2.02966	-0.782893	0.43369	NA	FALSE	FALSE	FALSE
ENSG00000215790	ENST00000417099	7.61159	0.371996	0.912906	0.407486	0.683651	0.999845	FALSE	FALSE	FALSE
ENSG00000215790	ENST00000355439	11.4643	2.8756	1.35394	2.12387	0.0336807	0.413046	FALSE	FALSE	FALSE
ENSG00000215790	MSTRG.1448.538	12.2834	2.29077	1.787	1.2819	0.199876	0.897159	FALSE	FALSE	FALSE
ENSG00000215790	ENST00000475229	1.84337	1.50916	1.62023	0.931448	0.351622	NA	FALSE	FALSE	FALSE
ENSG00000215790	ENST00000246421	9.70211	1.0074	1.3705	0.73506	0.462303	0.999845	FALSE	FALSE	FALSE
ENSG00000008130	MSTRG.1448.600	204.659	1.61425	0.490128	3.29353	0.000989377	0.0476167	FALSE	FALSE	FALSE
ENSG00000008130	MSTRG.1448.610	28.0248	1.9646	1.77776	1.1051	0.269116	0.95005	FALSE	FALSE	FALSE
ENSG00000008130	MSTRG.1448.615	74.997	-0.648074	1.37965	-0.469737	0.638543	0.999845	FALSE	FALSE	FALSE
ENSG00000008130	MSTRG.1448.623	77.9822	5.53307	0.829797	6.66798	2.59347e-11	1.99044e-08	FALSE	FALSE	FALSE
ENSG00000008130	MSTRG.1448.634	17.5284	0.360822	1.45277	0.248368	0.80385	0.999845	FALSE	FALSE	FALSE
ENSG00000008130	MSTRG.1448.637	42.5321	-0.569386	0.558861	-1.01883	0.308283	0.968624	FALSE	FALSE	FALSE
ENSG00000008130	MSTRG.1448.636	24.9917	1.40905	1.43116	0.984554	0.324843	0.974664	FALSE	FALSE	FALSE
ENSG00000008130	MSTRG.1448.640	10.9353	0.448905	2.07957	0.215865	0.829093	0.999845	FALSE	FALSE	FALSE
ENSG00000008130	MSTRG.1448.641	42.2358	3.40005	1.34277	2.53211	0.0113377	0.215811	FALSE	FALSE	FALSE
ENSG00000008130	MSTRG.1448.648	8.39217	0.819653	2.011	0.407584	0.683579	0.999845	FALSE	FALSE	FALSE
ENSG00000008130	MSTRG.1448.653	18.1878	-0.317786	1.19746	-0.265384	0.790714	0.999845	FALSE	FALSE	FALSE
ENSG00000008130	ENST00000341426	642.975	-0.961736	0.464151	-2.07203	0.0382623	0.445158	FALSE	FALSE	FALSE
ENSG00000008130	MSTRG.1445.431	33.4985	1.70575	0.629704	2.70881	0.00675251	0.157904	FALSE	FALSE	FALSE
ENSG00000008130	ENST00000497747	3.05292	1.87476	1.82669	1.02632	0.304742	NA	FALSE	FALSE	FALSE
ENSG00000008130	ENST00000477235	13.113	1.00129	1.07656	0.930084	0.352328	0.984967	FALSE	FALSE	FALSE
ENSG00000008130	ENST00000489538	7.23103	-1.65527	1.4053	-1.17787	0.238847	0.931113	FALSE	FALSE	FALSE
ENSG00000008130	ENST00000497186	5.02789	-3.77101	1.75652	-2.14687	0.0318036	0.399269	FALSE	FALSE	FALSE
ENSG00000008130	ENST00000492845	8.89972	-0.74417	1.22237	-0.608792	0.542662	0.999845	FALSE	FALSE	FALSE
ENSG00000008130	ENST00000492768	16.2747	-1.3402	1.5277	-0.877266	0.380342	0.9929	FALSE	FALSE	FALSE
ENSG00000008130	ENST00000460602	23.1882	1.77662	1.21055	1.46761	0.14221	0.818249	FALSE	FALSE	FALSE
ENSG00000078369	MSTRG.1448.681	7.84776	-0.284819	1.35574	-0.210084	0.833602	0.999845	TRUE	FALSE	TRUE
ENSG00000078369	MSTRG.1448.686	6.82573	-0.691329	0.850926	-0.812443	0.416537	0.999114	TRUE	FALSE	TRUE
ENSG00000078369	MSTRG.1448.696	2.78401	0.376794	1.4432	0.261082	0.794029	NA	TRUE	FALSE	TRUE
ENSG00000078369	MSTRG.1448.724	4.64678	0.577927	1.75418	0.329456	0.741811	0.999845	TRUE	FALSE	TRUE
ENSG00000078369	MSTRG.1448.728	28.4971	1.05512	2.16823	0.486629	0.626522	0.999845	FALSE	FALSE	FALSE
ENSG00000078369	MSTRG.1448.736	7.81017	2.51329	1.68534	1.49126	0.135892	0.805819	FALSE	FALSE	FALSE
ENSG00000078369	MSTRG.1448.735	48.7861	0.180423	0.67145	0.268707	0.788155	0.999845	TRUE	FALSE	TRUE
ENSG00000078369	MSTRG.1448.755	25.9849	-1.46829	1.29687	-1.13218	0.257557	0.944133	TRUE	FALSE	TRUE
ENSG00000078369	MSTRG.1448.770	17.9425	1.14072	1.90305	0.599418	0.548894	0.999845	TRUE	FALSE	TRUE
ENSG00000078369	MSTRG.1448.766	443.659	1.17621	0.502299	2.34165	0.0191985	0.294644	FALSE	FALSE	FALSE
ENSG00000078369	MSTRG.1448.767	180.101	0.203842	1.26209	0.161512	0.87169	0.999845	TRUE	FALSE	TRUE
ENSG00000078369	MSTRG.1448.776	4.6785	-0.289901	1.63957	-0.176815	0.859654	0.999845	TRUE	FALSE	TRUE
ENSG00000078369	MSTRG.1448.775	15.1191	-0.218193	1.92278	-0.113478	0.909652	0.999845	TRUE	FALSE	TRUE
ENSG00000078369	ENST00000610897	6080.74	-0.325687	0.448203	-0.726651	0.46744	0.999845	TRUE	FALSE	TRUE
ENSG00000078369	ENST00000615252	308.918	0.0338848	0.520815	0.065061	0.948125	0.999845	TRUE	FALSE	TRUE
ENSG00000078369	MSTRG.1448.781	11.3376	-0.147467	1.68796	-0.0873639	0.930382	0.999845	FALSE	FALSE	FALSE
ENSG00000078369	MSTRG.1448.785	4.40368	0.245859	1.7418	0.141152	0.88775	0.999845	FALSE	FALSE	FALSE
ENSG00000078369	MSTRG.1448.788	95.2872	0.879806	0.860832	1.02204	0.306762	0.967375	TRUE	FALSE	TRUE
ENSG00000078369	ENST00000378609	7156.34	-0.224319	0.452504	-0.495728	0.620087	0.999845	TRUE	FALSE	TRUE
ENSG00000078369	ENST00000461893	53.5346	0.277415	0.563643	0.492182	0.622591	0.999845	FALSE	FALSE	FALSE
ENSG00000078369	ENST00000471354	8.23844	-0.225924	0.871609	-0.259203	0.795479	0.999845	FALSE	FALSE	FALSE
ENSG00000078369	ENST00000439272	523.837	-0.32635	0.472405	-0.690827	0.489674	0.999845	FALSE	FALSE	FALSE
ENSG00000078369	ENST00000472614	18.3601	0.529616	0.702157	0.754271	0.450686	0.999845	FALSE	FALSE	FALSE
ENSG00000169885	MSTRG.48.1	9.74097	-1.79831	0.958994	-1.87521	0.0607644	0.571907	FALSE	FALSE	FALSE
ENSG00000169885	MSTRG.48.2	18.0927	-2.03363	0.927339	-2.19298	0.028309	0.371692	FALSE	FALSE	FALSE
ENSG00000169885	ENST00000307786	1.58646	-1.98239	1.9661	-1.00829	0.313317	NA	FALSE	FALSE	FALSE
ENSG00000169885	ENST00000378604	1.22881	-3.78281	2.31292	-1.63551	0.101941	NA	FALSE	FALSE	FALSE
ENSG00000178821	MSTRG.50.4	11.4556	-1.39473	0.924719	-1.50828	0.131484	0.796708	FALSE	FALSE	FALSE
ENSG00000178821	MSTRG.50.2	9.0542	-0.830292	0.85428	-0.97192	0.33109	0.977414	FALSE	FALSE	FALSE
ENSG00000178821	MSTRG.50.7	41.4994	-0.183131	0.627322	-0.291925	0.770344	0.999845	FALSE	FALSE	FALSE
ENSG00000142609	MSTRG.50.11	89.4423	0.0450498	0.511216	0.0881228	0.929779	0.999845	FALSE	FALSE	FALSE
ENSG00000178821	MSTRG.50.12	13.683	-1.07399	1.57294	-0.682792	0.494738	0.999845	FALSE	FALSE	FALSE
ENSG00000178821	MSTRG.50.14	2.63408	-1.53825	1.66837	-0.922005	0.356526	NA	FALSE	FALSE	FALSE
ENSG00000178821	ENST00000378602	179.136	0.197598	0.53322	0.370576	0.710953	0.999845	FALSE	FALSE	FALSE
ENSG00000178821	ENST00000310991	28.4331	-1.47176	1.01643	-1.44796	0.147628	0.827584	FALSE	FALSE	FALSE
ENSG00000178821	MSTRG.50.18	9.91827	0.749872	0.720655	1.04054	0.298089	0.963201	FALSE	FALSE	FALSE
ENSG00000178821	MSTRG.50.24	21.1519	0.0743946	1.24348	0.0598277	0.952293	0.999845	FALSE	FALSE	FALSE
ENSG00000178821	ENST00000470931	39.6712	-0.695613	0.587537	-1.18395	0.236434	0.929179	FALSE	FALSE	FALSE
ENSG00000178821	ENST00000602604	64.8414	-0.922598	0.578703	-1.59425	0.11088	0.750247	FALSE	FALSE	FALSE
ENSG00000142609	MSTRG.50.53	1.52487	0.697431	1.40496	0.496406	0.619608	NA	FALSE	FALSE	FALSE
ENSG00000142609	MSTRG.50.70	2.96965	1.16422	1.54752	0.752315	0.451862	NA	FALSE	FALSE	FALSE
ENSG00000142609	ENST00000378590	1.02227	2.9762	2.11957	1.40416	0.160272	NA	FALSE	FALSE	FALSE
ENSG00000187730	ENST00000443930	1.79483	0.780431	1.26525	0.616818	0.537355	NA	FALSE	FALSE	FALSE
ENSG00000187730	MSTRG.57.1	4.72936	-0.0485785	1.45197	-0.0334569	0.97331	0.999845	FALSE	FALSE	FALSE
ENSG00000187730	MSTRG.57.3	100.417	0.605123	0.603871	1.00207	0.316308	0.971509	FALSE	FALSE	FALSE
ENSG00000187730	MSTRG.57.4	60.7377	0.918434	0.655837	1.4004	0.161393	0.849115	FALSE	FALSE	FALSE
ENSG00000187730	ENST00000378585	624.886	-1.54557	0.490774	-3.14926	0.00163685	0.0660819	FALSE	FALSE	FALSE
ENSG00000067606	MSTRG.83.6	78.1009	0.647752	0.576735	1.12314	0.26138	0.946215	FALSE	FALSE	FALSE
ENSG00000067606	MSTRG.83.7	2.817	-4.97685	2.31426	-2.15052	0.0315142	NA	FALSE	FALSE	FALSE
ENSG00000067606	MSTRG.83.10	15.9498	-0.112362	1.75951	-0.0638598	0.949082	0.999845	FALSE	FALSE	FALSE
ENSG00000067606	MSTRG.83.8	19.6767	1.69002	1.5568	1.08557	0.277667	0.95541	FALSE	FALSE	FALSE
ENSG00000067606	MSTRG.83.12	6.75262	0.221006	1.9902	0.111047	0.911579	0.999845	FALSE	FALSE	FALSE
ENSG00000067606	MSTRG.83.13	2.84117	-0.750468	1.68043	-0.446593	0.655169	NA	FALSE	FALSE	FALSE
ENSG00000067606	MSTRG.83.14	60.2358	-0.471614	0.800933	-0.588831	0.555974	0.999845	FALSE	FALSE	FALSE
ENSG00000067606	MSTRG.83.21	17.8327	0.858316	1.22573	0.700246	0.483774	0.999845	FALSE	FALSE	FALSE
ENSG00000067606	ENST00000378567	1478.19	-0.263919	0.469096	-0.562612	0.573699	0.999845	FALSE	FALSE	FALSE
ENSG00000067606	ENST00000468310	25.6163	1.30224	0.631272	2.06288	0.0391239	0.450718	FALSE	FALSE	FALSE
ENSG00000067606	ENST00000484419	4.66577	0.7139	1.5525	0.459839	0.645632	0.999845	FALSE	FALSE	FALSE
ENSG00000067606	ENST00000461106	49.1993	0.39904	0.788058	0.506359	0.612604	0.999845	FALSE	FALSE	FALSE
ENSG00000067606	ENST00000461465	6.65148	1.82917	1.71771	1.06489	0.286925	0.960212	FALSE	FALSE	FALSE
ENSG00000067606	MSTRG.83.50	5.21587	-0.788525	0.894803	-0.881227	0.378195	0.992512	FALSE	FALSE	FALSE
ENSG00000067606	ENST00000470986	5.44981	5.09203	1.89126	2.6924	0.00709395	0.162878	FALSE	FALSE	FALSE
ENSG00000067606	ENST00000606533	4.28646	-1.97629	1.00068	-1.97495	0.0482734	0.507102	FALSE	FALSE	FALSE
ENSG00000067606	MSTRG.83.70	265.966	0.80748	0.573832	1.40717	0.159377	0.845599	FALSE	FALSE	FALSE
ENSG00000067606	ENST00000505322	6.20215	1.16827	1.08496	1.07679	0.281576	0.956883	FALSE	FALSE	FALSE
ENSG00000067606	MSTRG.83.72	4.54978	1.08993	1.05671	1.03143	0.30234	0.964876	FALSE	FALSE	FALSE
ENSG00000162585	MSTRG.85.7	14.1003	-2.26275	2.23119	-1.01414	0.310514	0.969437	FALSE	FALSE	FALSE
ENSG00000162585	MSTRG.85.9	17.8869	0.454765	2.10848	0.215684	0.829234	0.999845	FALSE	FALSE	FALSE
ENSG00000162585	MSTRG.85.11	20.1194	-0.647962	2.1173	-0.306032	0.75958	0.999845	FALSE	FALSE	FALSE
ENSG00000162585	MSTRG.85.16	22.2224	0.850147	1.56022	0.54489	0.585829	0.999845	FALSE	FALSE	FALSE
ENSG00000162585	MSTRG.85.21	3.33347	-0.893141	1.37573	-0.649214	0.5162	NA	FALSE	FALSE	FALSE
ENSG00000162585	MSTRG.85.25	20.0271	-1.15863	1.90544	-0.608068	0.543143	0.999845	FALSE	FALSE	FALSE
ENSG00000162585	ENST00000400919	107.377	0.191945	0.522661	0.367246	0.713436	0.999845	FALSE	FALSE	FALSE
ENSG00000162585	MSTRG.85.35	47.6842	0.647914	0.563409	1.14999	0.250148	0.939965	FALSE	FALSE	FALSE
ENSG00000162585	ENST00000414253	3.88633	2.95597	1.97588	1.49603	0.134646	0.80307	TRUE	FALSE	TRUE
ENSG00000162585	ENST00000400918	13.675	0.150108	1.25485	0.119623	0.904782	0.999845	FALSE	FALSE	FALSE
ENSG00000162585	MSTRG.85.63	15.6398	1.27997	0.647913	1.97552	0.0482089	0.506702	FALSE	FALSE	FALSE
ENSG00000162585	MSTRG.85.140	14.7195	0.754006	1.38491	0.544445	0.586135	0.999845	FALSE	FALSE	FALSE
ENSG00000162585	MSTRG.85.141	18.1318	-3.09273	1.78148	-1.73604	0.0825566	0.665925	FALSE	FALSE	FALSE
ENSG00000162585	MSTRG.85.156	8.57519	-1.7638	1.75926	-1.00258	0.316063	0.971509	FALSE	FALSE	FALSE
ENSG00000162585	MSTRG.85.158	1.0145	2.0403	1.96336	1.03919	0.298718	NA	FALSE	FALSE	FALSE
ENSG00000162585	MSTRG.83.76	3.32121	1.88109	1.29059	1.45754	0.144967	NA	FALSE	FALSE	FALSE
ENSG00000162585	MSTRG.85.193	17.9942	-7.62207	2.08519	-3.65533	0.000256848	0.0190644	FALSE	FALSE	FALSE
ENSG00000162585	MSTRG.85.192	17.7088	0.6155	0.630801	0.975743	0.329192	0.976217	FALSE	FALSE	FALSE
ENSG00000162585	ENST00000497675	23.7966	-1.70475	2.10066	-0.811531	0.417061	0.999114	FALSE	FALSE	FALSE
ENSG00000162585	MSTRG.85.245	11.1947	1.23313	2.23253	0.552347	0.580711	0.999845	FALSE	FALSE	FALSE
ENSG00000162585	MSTRG.85.246	1.99288	-4.46914	2.27759	-1.96222	0.0497366	NA	FALSE	FALSE	FALSE
ENSG00000162585	ENST00000378543	88.7822	0.581808	0.546147	1.0653	0.286742	0.960141	FALSE	FALSE	FALSE
ENSG00000162585	ENST00000378546	1319.39	-0.655536	0.462616	-1.41702	0.156478	0.841804	FALSE	FALSE	FALSE
ENSG00000162585	MSTRG.85.304	4.60588	1.2779	1.11039	1.15087	0.249787	0.939954	FALSE	FALSE	FALSE
ENSG00000162585	ENST00000440825	2.42971	-0.42942	1.68062	-0.255513	0.798327	NA	FALSE	FALSE	FALSE
ENSG00000162585	MSTRG.85.318	18.8017	0.70615	2.121	0.332932	0.739186	0.999845	FALSE	FALSE	FALSE
ENSG00000162585	MSTRG.85.322	14.7634	1.25627	1.85582	0.676934	0.498448	0.999845	FALSE	FALSE	FALSE
ENSG00000162585	ENST00000420515	6.47209	-0.537488	1.7591	-0.305547	0.759949	0.999845	FALSE	FALSE	FALSE
ENSG00000162585	ENST00000420964	1.33968	-0.863324	1.66225	-0.519372	0.603501	NA	FALSE	FALSE	FALSE
ENSG00000157933	MSTRG.69.1	98.5495	-1.81067	0.537279	-3.37008	0.000751464	0.0400324	FALSE	FALSE	FALSE
ENSG00000157933	MSTRG.69.2	3.30695	-0.479235	1.06265	-0.450983	0.652002	NA	FALSE	FALSE	FALSE
ENSG00000157933	ENST00000378536	1306.8	-1.89831	0.477178	-3.97821	6.94355e-05	0.00739459	FALSE	FALSE	FALSE
ENSG00000157933	MSTRG.69.7	2.80321	-4.96789	2.29846	-2.1614	0.0306642	NA	FALSE	FALSE	FALSE
ENSG00000157933	MSTRG.69.10	4.73552	-0.473473	1.76513	-0.268237	0.788517	0.999845	FALSE	FALSE	FALSE
ENSG00000157933	MSTRG.69.11	7.31159	-1.60155	1.27908	-1.25211	0.210531	0.907123	FALSE	FALSE	FALSE
ENSG00000157933	MSTRG.69.14	17.4733	-1.70233	0.766486	-2.22095	0.0263544	0.356208	FALSE	FALSE	FALSE
ENSG00000157933	MSTRG.69.15	276.08	-0.928107	0.561145	-1.65395	0.0981372	0.71609	FALSE	FALSE	FALSE
ENSG00000157933	MSTRG.69.18	2.04685	0.823901	1.52694	0.539578	0.589488	NA	FALSE	FALSE	FALSE
ENSG00000157933	MSTRG.69.19	4.999	-0.434091	1.45975	-0.297373	0.766182	0.999845	FALSE	FALSE	FALSE
ENSG00000157933	MSTRG.69.20	7.80359	-0.0716479	1.25623	-0.0570341	0.954518	0.999845	FALSE	FALSE	FALSE
ENSG00000157933	MSTRG.69.22	8.2836	-2.13725	0.924268	-2.31237	0.0207575	0.308819	FALSE	FALSE	FALSE
ENSG00000157933	MSTRG.69.24	267.594	-2.06481	0.859322	-2.40284	0.0162683	0.267396	FALSE	FALSE	FALSE
ENSG00000157933	MSTRG.69.25	21.9698	-0.821733	0.720273	-1.14086	0.253927	0.942589	FALSE	FALSE	FALSE
ENSG00000157933	MSTRG.69.29	7.07218	-0.626033	1.51573	-0.413025	0.679588	0.999845	FALSE	FALSE	FALSE
ENSG00000116151	MSTRG.69.33	4.93985	1.20514	2.10015	0.573835	0.566079	0.999845	FALSE	FALSE	FALSE
ENSG00000116151	MSTRG.71.1	1.09009	1.63098	1.98707	0.820796	0.411763	NA	FALSE	FALSE	FALSE
ENSG00000116151	MSTRG.71.10	5.19917	1.1873	1.89211	0.627502	0.53033	0.999845	FALSE	FALSE	FALSE
ENSG00000116151	MSTRG.71.16	8.19072	-1.58262	1.56227	-1.01303	0.311045	0.969599	FALSE	FALSE	FALSE
ENSG00000116151	ENST00000378531	7.39139	-1.79556	1.39748	-1.28486	0.198841	0.896935	FALSE	FALSE	FALSE
ENSG00000116151	MSTRG.71.38	4.45473	0.645567	1.92718	0.33498	0.73764	0.999845	FALSE	FALSE	FALSE
ENSG00000116151	MSTRG.71.43	1.44312	-1.23755	1.99498	-0.620331	0.53504	NA	FALSE	FALSE	FALSE
ENSG00000116151	ENST00000607858	1.04532	2.54035	2.1368	1.18886	0.234495	NA	FALSE	FALSE	FALSE
ENSG00000116151	MSTRG.71.71	1.54104	1.73914	2.20241	0.789653	0.429731	NA	FALSE	FALSE	FALSE
ENSG00000116151	MSTRG.71.72	20.2355	0.703134	0.637673	1.10266	0.270177	0.950834	FALSE	FALSE	FALSE
ENSG00000116151	ENST00000494279	1.75386	1.71197	1.6618	1.03019	0.30292	NA	FALSE	FALSE	FALSE
ENSG00000157916	MSTRG.74.1	3.06801	-4.31882	1.51302	-2.85444	0.00431128	NA	FALSE	FALSE	FALSE
ENSG00000157916	MSTRG.74.3	82.6673	-0.323375	1.01286	-0.319271	0.749521	0.999845	FALSE	FALSE	FALSE
ENSG00000157916	MSTRG.74.6	3.0871	-0.757029	1.45249	-0.521194	0.602231	NA	FALSE	FALSE	FALSE
ENSG00000157916	MSTRG.74.9	3.03873	-0.588427	1.88503	-0.312158	0.75492	NA	FALSE	FALSE	FALSE
ENSG00000157916	MSTRG.74.12	5.46646	1.06008	1.23835	0.856044	0.391973	0.9967	FALSE	FALSE	FALSE
ENSG00000157916	MSTRG.74.18	2.83678	4.90399	2.29977	2.13238	0.0329753	NA	FALSE	FALSE	FALSE
ENSG00000157916	MSTRG.74.21	27.7893	-0.282281	0.718248	-0.393014	0.694309	0.999845	FALSE	FALSE	FALSE
ENSG00000157916	ENST00000378513	191.219	0.45029	0.476485	0.945025	0.344646	0.982635	FALSE	FALSE	FALSE
ENSG00000157916	MSTRG.74.28	179.912	0.653851	0.670438	0.975259	0.329432	0.976255	FALSE	FALSE	FALSE
ENSG00000157916	MSTRG.74.34	18.291	0.0731124	0.732603	0.0997981	0.920505	0.999845	FALSE	FALSE	FALSE
ENSG00000157916	MSTRG.74.35	27.9189	1.51863	0.933038	1.62762	0.103605	0.731733	FALSE	FALSE	FALSE
ENSG00000157916	MSTRG.74.39	64.9153	0.858345	0.524889	1.63529	0.101988	0.726742	FALSE	FALSE	FALSE
ENSG00000157916	ENST00000378518	154.395	0.461949	0.490279	0.942217	0.346081	0.983159	FALSE	FALSE	FALSE
ENSG00000157916	ENST00000605895	117.486	0.169593	1.41086	0.120205	0.90432	0.999845	FALSE	FALSE	FALSE
ENSG00000157916	ENST00000306256	11.8775	-0.931404	1.42766	-0.652397	0.514145	0.999845	FALSE	FALSE	FALSE
ENSG00000157916	ENST00000493207	3.1652	-0.19809	1.07649	-0.184015	0.854002	NA	FALSE	FALSE	FALSE
ENSG00000157916	ENST00000378512	84.5082	0.994644	0.581202	1.71136	0.0870154	0.680806	TRUE	FALSE	FALSE
ENSG00000157916	MSTRG.74.56	8.03003	0.261975	1.12374	0.233129	0.815662	0.999845	FALSE	FALSE	FALSE
ENSG00000157911	MSTRG.75.1	98.1638	0.866094	0.537204	1.61223	0.106912	0.740864	FALSE	FALSE	FALSE
ENSG00000157916	MSTRG.74.57	251.288	0.589074	0.496131	1.18734	0.235095	0.927951	FALSE	FALSE	FALSE
ENSG00000157916	ENST00000443438	23.4778	0.124239	1.41699	0.087678	0.930133	0.999845	FALSE	FALSE	FALSE
ENSG00000157916	ENST00000488353	39.3445	-0.635277	0.559814	-1.1348	0.25646	0.944033	FALSE	FALSE	FALSE
ENSG00000157916	ENST00000462129	11.564	-0.468606	0.901674	-0.519707	0.603268	0.999845	FALSE	FALSE	FALSE
ENSG00000157911	MSTRG.75.8	10.2732	0.412384	1.84916	0.223012	0.823526	0.999845	FALSE	FALSE	FALSE
ENSG00000157911	MSTRG.75.15	3.24274	-1.32834	1.38953	-0.955961	0.339092	NA	FALSE	FALSE	FALSE
ENSG00000157911	MSTRG.75.21	16.3585	2.75051	1.44402	1.90476	0.0568114	0.551057	FALSE	FALSE	FALSE
ENSG00000157911	MSTRG.75.36	1.99939	0.864609	1.8368	0.470715	0.637844	NA	FALSE	FALSE	FALSE
ENSG00000157911	ENST00000447513	39.7151	0.12366	1.00609	0.122912	0.902177	0.999845	FALSE	FALSE	FALSE
ENSG00000149527	MSTRG.76.29	33.0392	1.0311	1.1204	0.920296	0.357418	0.986612	FALSE	FALSE	FALSE
ENSG00000149527	MSTRG.76.103	19.0292	-4.43867	1.64311	-2.70139	0.00690505	0.160234	FALSE	FALSE	FALSE
ENSG00000149527	ENST00000473964	2.72325	0.711105	1.71356	0.414987	0.678152	NA	FALSE	FALSE	FALSE
ENSG00000157881	MSTRG.81.5	16.0406	1.97227	0.800543	2.46367	0.0137524	0.242991	FALSE	FALSE	FALSE
ENSG00000157881	MSTRG.81.7	79.2818	0.58524	0.522472	1.12014	0.262656	0.947252	FALSE	FALSE	FALSE
ENSG00000157881	MSTRG.81.25	23.5557	0.752208	1.27199	0.591364	0.554276	0.999845	FALSE	FALSE	FALSE
ENSG00000157881	MSTRG.81.27	5.62617	-0.379313	1.49826	-0.25317	0.800137	0.999845	FALSE	FALSE	FALSE
ENSG00000157881	ENST00000378466	1104.14	-0.413048	0.459913	-0.8981	0.369132	0.9892	FALSE	FALSE	FALSE
ENSG00000157881	MSTRG.81.43	29.0359	-1.04827	0.850707	-1.23224	0.21786	0.914059	FALSE	FALSE	FALSE
ENSG00000157881	MSTRG.81.44	23.7523	0.186622	1.35683	0.137542	0.890602	0.999845	FALSE	FALSE	FALSE
ENSG00000157881	MSTRG.81.47	45.4939	0.721558	1.18512	0.608847	0.542626	0.999845	FALSE	FALSE	FALSE
ENSG00000157881	MSTRG.81.49	18.3833	0.515837	2.32226	0.222127	0.824215	0.999845	FALSE	FALSE	FALSE
ENSG00000157881	MSTRG.81.46	55.6344	0.0299428	0.594832	0.0503382	0.959853	0.999845	FALSE	FALSE	FALSE
ENSG00000157881	MSTRG.81.48	79.8257	1.00779	1.02672	0.981562	0.326316	0.97488	FALSE	FALSE	FALSE
ENSG00000157881	MSTRG.81.53	9.538	-0.812049	1.3871	-0.585431	0.558258	0.999845	FALSE	FALSE	FALSE
ENSG00000157881	MSTRG.81.54	48.4059	-1.19786	1.64377	-0.728724	0.466171	0.999845	FALSE	FALSE	FALSE
ENSG00000157881	ENST00000502512	2.23639	-1.16517	1.65855	-0.702521	0.482354	NA	FALSE	FALSE	FALSE
ENSG00000157881	ENST00000471361	12.4899	1.76246	1.03641	1.70054	0.0890292	0.688049	FALSE	FALSE	FALSE
ENSG00000157881	ENST00000487804	3.45876	0.406633	1.08147	0.376002	0.706916	NA	FALSE	FALSE	FALSE
ENSG00000157881	ENST00000515423	6.59854	-6.16272e-05	1.45786	-4.22722e-05	0.999966	0.999992	FALSE	FALSE	FALSE
ENSG00000157881	ENST00000514922	5.32249	-0.472159	0.941376	-0.501562	0.615975	0.999845	FALSE	FALSE	FALSE
	ENST00000606645	56.6625	-0.369561	0.514847	-0.717808	0.472875	0.999845	FALSE	FALSE	FALSE
ENSG00000157873	MSTRG.129.39	4.41066	-1.5016	1.1791	-1.27351	0.202836	0.900096	FALSE	FALSE	FALSE
ENSG00000157870	MSTRG.130.252	17.5444	4.37428	1.67314	2.61442	0.0089379	0.186471	FALSE	FALSE	FALSE
ENSG00000157870	ENST00000378425	7.37743	6.28742	1.82626	3.44279	0.000575747	0.0334922	FALSE	FALSE	FALSE
ENSG00000157870	ENST00000444521	15.2343	0.0323016	1.92053	0.0168191	0.986581	0.999963	FALSE	FALSE	FALSE
ENSG00000157870	ENST00000419916	199.867	0.214941	0.530181	0.405409	0.685177	0.999845	FALSE	FALSE	FALSE
ENSG00000157870	ENST00000378427	120.317	-0.402632	0.589024	-0.683558	0.494254	0.999845	FALSE	FALSE	FALSE
ENSG00000157870	ENST00000481683	2.84706	1.54676	1.5268	1.01307	0.311025	NA	FALSE	FALSE	FALSE
ENSG00000157870	MSTRG.130.287	14.1458	-0.960283	1.53668	-0.624909	0.532031	0.999845	FALSE	FALSE	FALSE
ENSG00000157870	ENST00000476686	35.1638	1.07538	0.935385	1.14966	0.250283	0.939965	FALSE	FALSE	FALSE
ENSG00000142606	MSTRG.133.7	7.86132	-0.75255	1.81443	-0.414759	0.678319	0.999845	FALSE	FALSE	FALSE
ENSG00000142606	MSTRG.133.8	13.211	0.312381	2.06994	0.150913	0.880044	0.999845	FALSE	FALSE	FALSE
ENSG00000142606	MSTRG.133.9	14.9981	0.244972	1.57103	0.15593	0.876088	0.999845	FALSE	FALSE	FALSE
ENSG00000142606	MSTRG.133.21	18.8186	-3.07925	1.77429	-1.73548	0.0826553	0.66634	FALSE	FALSE	FALSE
ENSG00000142606	MSTRG.133.20	6.13024	0.666147	2.15393	0.30927	0.757116	0.999845	FALSE	FALSE	FALSE
ENSG00000142606	MSTRG.133.22	5.5288	1.11872	1.94548	0.575035	0.565267	0.999845	FALSE	FALSE	FALSE
ENSG00000142606	MSTRG.133.23	1.7729	-1.37489	1.54564	-0.88953	0.373718	NA	FALSE	FALSE	FALSE
ENSG00000142606	MSTRG.133.28	15.0088	-0.924821	0.740054	-1.24967	0.211421	0.907671	FALSE	FALSE	FALSE
ENSG00000142606	ENST00000471840	4.99263	-3.02852	2.24283	-1.35031	0.176916	0.871535	FALSE	FALSE	FALSE
ENSG00000142606	ENST00000509374	4.62077	-2.09797	1.5494	-1.35405	0.175719	0.870271	FALSE	FALSE	FALSE
ENSG00000142611	ENST00000511072	13.5278	-0.262879	2.10682	-0.124775	0.900701	0.999845	FALSE	FALSE	FALSE
ENSG00000142611	MSTRG.147.6	9.7005	-0.461438	1.48205	-0.311352	0.755533	0.999845	FALSE	FALSE	FALSE
ENSG00000142611	MSTRG.147.5	5.39719	1.57549	1.05855	1.48835	0.136659	0.807746	FALSE	FALSE	FALSE
ENSG00000142611	ENST00000378391	32.1544	-1.78445	1.9472	-0.916421	0.359446	0.987255	FALSE	FALSE	FALSE
ENSG00000142611	ENST00000514189	14.848	-1.00314	1.7222	-0.58248	0.560243	0.999845	FALSE	FALSE	FALSE
ENSG00000142611	ENST00000270722	48.9875	-1.46714	2.23244	-0.65719	0.511059	0.999845	FALSE	FALSE	FALSE
ENSG00000142611	MSTRG.147.14	2.38917	0.581034	1.53203	0.379257	0.704497	NA	FALSE	FALSE	FALSE
ENSG00000142611	MSTRG.147.17	58.4431	2.48266	1.78225	1.39299	0.163623	0.852104	FALSE	FALSE	FALSE
ENSG00000142611	MSTRG.147.40	3.42183	3.21956	2.2217	1.44914	0.147297	NA	FALSE	FALSE	FALSE
ENSG00000142611	MSTRG.147.42	102.091	-1.04485	0.546432	-1.91213	0.0558599	0.546597	FALSE	FALSE	FALSE
ENSG00000142611	MSTRG.147.50	10.0546	2.23578	2.38866	0.935997	0.349275	0.98423	FALSE	FALSE	FALSE
ENSG00000142611	MSTRG.147.51	85.3583	-1.42653	0.998925	-1.42807	0.153272	0.837059	FALSE	FALSE	FALSE
ENSG00000130762	ENST00000378378	723.196	-1.25085	0.480026	-2.60579	0.00916624	0.189178	FALSE	FALSE	FALSE
ENSG00000130762	MSTRG.434.50	21.0034	-0.651817	0.836419	-0.779295	0.435806	0.999845	FALSE	FALSE	FALSE
ENSG00000130762	MSTRG.434.62	11.9759	-2.32153	2.20195	-1.05431	0.291742	0.960994	FALSE	FALSE	FALSE
ENSG00000130762	MSTRG.434.63	25.0043	-8.1233	1.87496	-4.33251	1.47416e-05	0.00222423	FALSE	FALSE	FALSE
ENSG00000130762	MSTRG.434.69	49.6573	-1.20984	0.835117	-1.44871	0.14742	0.827179	FALSE	FALSE	FALSE
ENSG00000130762	MSTRG.434.72	14.6123	-0.9494	0.717071	-1.324	0.185504	0.880479	FALSE	FALSE	FALSE
ENSG00000130762	MSTRG.434.84	67.322	-0.989007	0.642885	-1.53839	0.123954	0.781373	FALSE	FALSE	FALSE
ENSG00000130762	MSTRG.434.100	98.4622	-0.304845	0.841054	-0.362457	0.717011	0.999845	FALSE	FALSE	FALSE
ENSG00000130762	MSTRG.434.102	15.0172	-0.399974	1.74876	-0.228719	0.819087	0.999845	FALSE	FALSE	FALSE
ENSG00000130762	MSTRG.434.120	25.2642	-1.5206	1.09047	-1.39444	0.163185	0.851829	FALSE	FALSE	FALSE
ENSG00000130762	MSTRG.434.122	6.32403	1.83663	1.06339	1.72714	0.0841418	0.671326	FALSE	FALSE	FALSE
ENSG00000130762	MSTRG.434.125	15.4769	-0.441994	1.1347	-0.389526	0.696887	0.999845	FALSE	FALSE	FALSE
ENSG00000130762	ENST00000378371	22.2339	-1.12825	1.93917	-0.581821	0.560687	0.999845	FALSE	FALSE	FALSE
ENSG00000130762	MSTRG.434.131	77.3995	-3.39206	1.55755	-2.17781	0.0294203	0.380724	FALSE	FALSE	FALSE
ENSG00000130762	ENST00000464620	10.5458	-0.209488	0.823273	-0.254457	0.799142	0.999845	FALSE	FALSE	FALSE
ENSG00000130762	MSTRG.434.135	19.0093	0.478579	0.819678	0.583862	0.559313	0.999845	FALSE	FALSE	FALSE
ENSG00000130762	MSTRG.434.139	77.8091	-0.599844	1.90179	-0.31541	0.75245	0.999845	FALSE	FALSE	FALSE
ENSG00000130762	MSTRG.434.140	44.3609	-0.288734	1.67432	-0.172448	0.863085	0.999845	FALSE	FALSE	FALSE
ENSG00000162591	MSTRG.435.7	9.24998	1.0061	1.19898	0.839126	0.401398	0.99746	FALSE	FALSE	FALSE
ENSG00000162591	MSTRG.435.14	43.2777	-3.61916	2.30003	-1.57353	0.115596	0.762138	FALSE	FALSE	FALSE
ENSG00000162591	MSTRG.435.29	7.74084	-2.28199	2.12072	-1.07605	0.281906	0.957167	FALSE	FALSE	FALSE
ENSG00000162591	MSTRG.435.33	3.32456	-2.91659	1.96947	-1.4809	0.138633	NA	FALSE	FALSE	FALSE
ENSG00000162591	MSTRG.435.35	115.284	-0.324025	0.563696	-0.574823	0.565411	0.999845	FALSE	FALSE	FALSE
ENSG00000162591	MSTRG.435.43	17.7131	-5.08461	1.85454	-2.7417	0.00611212	0.148219	FALSE	FALSE	FALSE
ENSG00000162591	MSTRG.435.50	22.4377	2.10453	1.92873	1.09115	0.275208	0.954116	FALSE	FALSE	FALSE
ENSG00000162591	MSTRG.435.52	14.7403	-1.41542	0.860328	-1.64521	0.0999266	0.721329	FALSE	FALSE	FALSE
ENSG00000162591	MSTRG.435.56	72.1215	-0.745413	0.849288	-0.877692	0.380111	0.9929	FALSE	FALSE	FALSE
ENSG00000162591	MSTRG.435.57	34.4166	1.45591	0.992379	1.46709	0.142352	0.818479	FALSE	FALSE	FALSE
ENSG00000162591	MSTRG.435.61	329.2	-1.00385	0.51902	-1.93412	0.0530982	0.532557	FALSE	FALSE	FALSE
ENSG00000162591	MSTRG.435.71	7.19331	2.79278	1.68988	1.65265	0.0984029	0.716623	FALSE	FALSE	FALSE
ENSG00000162591	MSTRG.435.74	57.2808	-2.37031	1.82044	-1.30205	0.192898	0.888805	FALSE	FALSE	FALSE
ENSG00000162591	MSTRG.435.79	7.70156	-6.40974	2.06935	-3.09747	0.00195182	0.0739628	FALSE	FALSE	FALSE
ENSG00000162591	MSTRG.435.83	40.903	-0.667879	1.64472	-0.406074	0.684688	0.999845	FALSE	FALSE	FALSE
ENSG00000162591	MSTRG.435.91	166.192	0.536295	1.06517	0.503481	0.614626	0.999845	FALSE	FALSE	FALSE
ENSG00000162591	MSTRG.435.93	20.0874	-2.91671	1.68231	-1.73375	0.0829625	0.667468	FALSE	FALSE	FALSE
ENSG00000162591	MSTRG.435.96	73.6802	-0.508899	0.68856	-0.739077	0.45986	0.999845	FALSE	FALSE	FALSE
ENSG00000162591	MSTRG.435.102	12.5803	4.3826	2.34138	1.87181	0.0612335	0.573926	FALSE	FALSE	FALSE
ENSG00000162591	MSTRG.435.104	12.9261	-2.7145	2.18313	-1.2434	0.21372	0.909725	FALSE	FALSE	FALSE
ENSG00000162591	MSTRG.435.109	16.6014	-2.77496	2.46296	-1.12668	0.259879	0.945125	FALSE	FALSE	FALSE
ENSG00000162591	MSTRG.435.117	8.71146	6.52095	2.06583	3.15657	0.00159638	0.0651005	FALSE	FALSE	FALSE
ENSG00000162591	MSTRG.435.118	76.7415	3.6421	1.93316	1.88401	0.0595634	0.564645	FALSE	FALSE	FALSE
ENSG00000162591	MSTRG.435.121	6.15566	-1.53406	2.14229	-0.716081	0.473941	0.999845	FALSE	FALSE	FALSE
ENSG00000162591	MSTRG.435.122	15.4776	0.934297	2.08614	0.44786	0.654254	0.999845	FALSE	FALSE	FALSE
ENSG00000162591	MSTRG.435.123	6.79045	6.16274	2.32662	2.64879	0.00807806	0.175432	FALSE	FALSE	FALSE
ENSG00000162591	MSTRG.435.126	30.8954	-1.54008	0.917441	-1.67867	0.0932155	0.702614	FALSE	FALSE	FALSE
ENSG00000162591	MSTRG.435.128	4.47665	2.94498	2.24312	1.31289	0.189219	0.884034	FALSE	FALSE	FALSE
ENSG00000162591	MSTRG.435.130	47.5454	-0.316621	1.15855	-0.273291	0.784629	0.999845	FALSE	FALSE	FALSE
ENSG00000162591	MSTRG.435.131	46.1622	0.69321	1.2179	0.569183	0.569232	0.999845	FALSE	FALSE	FALSE
ENSG00000162591	MSTRG.435.132	17.1757	-1.90919	2.51741	-0.758393	0.448216	0.999845	FALSE	FALSE	FALSE
ENSG00000162591	MSTRG.435.133	38.6302	-5.61303	1.25015	-4.4899	7.1258e-06	0.00125818	FALSE	FALSE	FALSE
ENSG00000162591	ENST00000294599	91.0675	1.12159	0.820615	1.36676	0.171699	0.864026	FALSE	FALSE	FALSE
ENSG00000162591	ENST00000356575	178.694	-2.08019	0.845742	-2.4596	0.0139091	0.244542	FALSE	FALSE	FALSE
ENSG00000162591	ENST00000494257	8.42699	0.873177	0.772133	1.13086	0.258112	0.944652	FALSE	FALSE	FALSE
ENSG00000162591	ENST00000475790	4.45932	-0.337689	1.54602	-0.218424	0.827098	0.999845	FALSE	FALSE	FALSE
ENSG00000162591	ENST00000461795	9.08357	-1.08617	0.7775	-1.39701	0.162411	0.850563	FALSE	FALSE	FALSE
ENSG00000162591	MSTRG.435.143	29.3078	-1.82313	0.784455	-2.32407	0.0201217	0.302764	FALSE	FALSE	FALSE
ENSG00000162591	MSTRG.435.151	21.6021	1.25339	1.53955	0.814126	0.415573	0.998962	FALSE	FALSE	FALSE
ENSG00000162591	MSTRG.435.155	5.09167	-1.13229	1.92041	-0.589607	0.555454	0.999845	FALSE	FALSE	FALSE
ENSG00000162591	MSTRG.435.159	12.4124	-0.463118	1.2298	-0.376579	0.706486	0.999845	FALSE	FALSE	FALSE
ENSG00000162591	MSTRG.435.160	6.89886	-1.75886	0.897298	-1.96017	0.0499759	0.516318	FALSE	FALSE	FALSE
ENSG00000158109	MSTRG.441.1	4.61859	2.01173	1.30297	1.54396	0.122599	0.778746	FALSE	FALSE	FALSE
ENSG00000158109	MSTRG.441.4	2.36481	4.63913	2.0407	2.2733	0.023008	NA	FALSE	FALSE	FALSE
ENSG00000158109	ENST00000378344	131.199	-0.0317372	0.940756	-0.0337359	0.973088	0.999845	FALSE	FALSE	FALSE
ENSG00000158109	MSTRG.441.55	1213.14	-1.10566	0.981348	-1.12668	0.259879	0.945125	FALSE	FALSE	FALSE
ENSG00000158109	MSTRG.441.56	847.568	1.18275	1.54984	0.763139	0.44538	0.999845	FALSE	FALSE	FALSE
ENSG00000158109	MSTRG.441.67	1.50834	-1.04157	1.65394	-0.629751	0.528857	NA	FALSE	FALSE	FALSE
ENSG00000116213	MSTRG.443.1	2.07204	0.859401	1.6507	0.520628	0.602626	NA	FALSE	FALSE	FALSE
ENSG00000116213	MSTRG.443.8	200.283	1.2448	0.520778	2.39027	0.0168359	0.272829	FALSE	FALSE	FALSE
ENSG00000116213	MSTRG.443.13	7.79382	0.194418	1.50009	0.129604	0.89688	0.999845	FALSE	FALSE	FALSE
ENSG00000116213	MSTRG.443.18	52.3617	-0.923281	1.04237	-0.885747	0.375754	0.991209	FALSE	FALSE	FALSE
ENSG00000116213	ENST00000378322	45.8948	8.92059	1.26795	7.03547	1.98589e-12	1.82895e-09	FALSE	FALSE	FALSE
ENSG00000116213	ENST00000270708	304.963	-0.705327	0.505755	-1.3946	0.163136	0.851765	FALSE	FALSE	FALSE
ENSG00000116213	MSTRG.443.27	108.223	-0.0714225	1.06107	-0.0673116	0.946334	0.999845	FALSE	FALSE	FALSE
ENSG00000116213	MSTRG.443.23	67.953	-0.110727	0.870776	-0.127159	0.898815	0.999845	FALSE	FALSE	FALSE
ENSG00000116213	MSTRG.443.55	13.3304	-1.0838	1.67936	-0.645366	0.51869	0.999845	FALSE	FALSE	FALSE
ENSG00000116213	MSTRG.443.57	20.5738	-1.90547	2.09804	-0.908214	0.363765	0.988615	FALSE	FALSE	FALSE
ENSG00000116213	MSTRG.443.52	2.86739	4.91524	2.31043	2.12741	0.033386	NA	FALSE	FALSE	FALSE
ENSG00000116213	MSTRG.443.65	53.3837	0.292993	1.01631	0.288291	0.773124	0.999845	FALSE	FALSE	FALSE
ENSG00000116213	ENST00000471223	110.749	0.779783	0.652273	1.19549	0.231897	0.925649	FALSE	FALSE	FALSE
ENSG00000116213	ENST00000479331	10.7914	-0.0562211	0.739528	-0.076023	0.939401	0.999845	FALSE	FALSE	FALSE
ENSG00000078900	MSTRG.445.1	47.4583	-1.01461	0.566883	-1.7898	0.0734862	0.631334	FALSE	FALSE	FALSE
ENSG00000078900	ENST00000378295	204.643	-0.444254	0.480937	-0.923726	0.355629	0.98574	FALSE	FALSE	FALSE
ENSG00000078900	ENST00000354437	89.0766	-1.61856	0.787993	-2.05403	0.0399727	0.456441	FALSE	FALSE	FALSE
ENSG00000078900	ENST00000603362	6.10563	6.00754	2.31128	2.59923	0.00934334	0.191269	FALSE	FALSE	FALSE
ENSG00000078900	MSTRG.445.53	42.8607	0.193552	0.746264	0.259362	0.795356	0.999845	FALSE	FALSE	FALSE
ENSG00000078900	ENST00000604566	10.3951	1.60321	1.28997	1.24282	0.213933	0.909725	FALSE	FALSE	FALSE
ENSG00000078900	MSTRG.448.7	4.81616	-1.50681	1.59545	-0.944441	0.344945	0.982745	FALSE	FALSE	FALSE
ENSG00000130764	MSTRG.450.1	736.735	-0.227837	0.511698	-0.445257	0.656134	0.999845	FALSE	FALSE	FALSE
ENSG00000235169	MSTRG.449.9	29.139	-0.708929	1.00157	-0.707817	0.479059	0.999845	FALSE	FALSE	FALSE
ENSG00000235169	MSTRG.449.18	34.1327	-0.494064	0.991597	-0.49825	0.618308	0.999845	FALSE	FALSE	FALSE
ENSG00000235169	ENST00000444870	17.7193	0.0927398	0.668034	0.138825	0.889589	0.999845	FALSE	FALSE	FALSE
ENSG00000130764	MSTRG.450.2	210.176	-0.184554	0.587174	-0.314309	0.753286	0.999845	FALSE	FALSE	FALSE
ENSG00000130764	MSTRG.450.13	5.50745	0.76638	1.20615	0.635394	0.525171	0.999845	FALSE	FALSE	FALSE
ENSG00000130764	ENST00000378251	14.6583	1.82922	2.0519	0.891475	0.372675	0.990511	FALSE	FALSE	FALSE
ENSG00000130764	MSTRG.450.21	6.71406	0.468206	1.81038	0.258623	0.795926	0.999845	FALSE	FALSE	FALSE
ENSG00000130764	MSTRG.450.29	4.18665	-0.655808	1.77145	-0.37021	0.711226	0.999845	FALSE	FALSE	FALSE
ENSG00000130764	MSTRG.450.36	3.62864	-1.19733	2.0835	-0.574673	0.565513	NA	FALSE	FALSE	FALSE
ENSG00000130764	MSTRG.450.46	405.181	0.216315	0.493256	0.438545	0.660991	0.999845	FALSE	FALSE	FALSE
ENSG00000130764	MSTRG.450.58	447.804	0.201818	0.559103	0.360968	0.718124	0.999845	FALSE	FALSE	FALSE
ENSG00000130764	MSTRG.450.68	5.22238	0.60736	1.16773	0.52012	0.60298	0.999845	FALSE	FALSE	FALSE
ENSG00000130764	MSTRG.450.75	29.2284	0.83055	1.48146	0.560629	0.57505	0.999845	FALSE	FALSE	FALSE
ENSG00000130764	MSTRG.450.79	9.48767	-6.72366	1.59084	-4.22648	2.3738e-05	0.00322261	FALSE	FALSE	FALSE
ENSG00000130764	MSTRG.450.84	17.0382	1.35858	1.45869	0.931373	0.35166	0.984946	FALSE	FALSE	FALSE
ENSG00000130764	ENST00000462356	53.7111	-0.397651	1.50283	-0.264601	0.791317	0.999845	FALSE	FALSE	FALSE
ENSG00000116198	MSTRG.161.5	15.8316	3.45536	1.42292	2.42836	0.0151674	0.257382	FALSE	FALSE	FALSE
ENSG00000116198	MSTRG.161.7	59.0757	0.0887332	2.0711	0.0428436	0.965826	0.999845	FALSE	FALSE	FALSE
ENSG00000116198	MSTRG.161.12	4.75022	5.64421	2.30626	2.44734	0.0143914	0.249712	FALSE	FALSE	FALSE
ENSG00000116198	MSTRG.161.14	157.903	0.0522745	1.04529	0.0500097	0.960115	0.999845	FALSE	FALSE	FALSE
ENSG00000116198	MSTRG.161.25	56.9706	-0.0135219	0.591963	-0.0228425	0.981776	0.999904	FALSE	FALSE	FALSE
ENSG00000116198	ENST00000484420	5.56787	0.72858	1.1657	0.625014	0.531962	0.999845	FALSE	FALSE	FALSE
ENSG00000116198	ENST00000461667	3.18971	-1.26277	1.57181	-0.803383	0.421753	NA	FALSE	FALSE	FALSE
ENSG00000116198	ENST00000495701	2.62066	2.22297	1.62463	1.36829	0.17122	NA	FALSE	FALSE	FALSE
ENSG00000116198	ENST00000494653	12.9472	0.277097	2.05723	0.134694	0.892854	0.999845	FALSE	FALSE	FALSE
ENSG00000116198	MSTRG.161.35	4.13777	-0.73618	1.73176	-0.425106	0.670759	0.999845	FALSE	FALSE	FALSE
ENSG00000116198	ENST00000378223	6.98048	-0.94229	2.17026	-0.434183	0.664155	0.999845	FALSE	FALSE	FALSE
ENSG00000169598	MSTRG.162.7	23.2791	-0.436903	0.979592	-0.446005	0.655593	0.999845	TRUE	FALSE	TRUE
ENSG00000169598	MSTRG.162.9	33.4172	0.0769748	0.787291	0.0977717	0.922114	0.999845	TRUE	FALSE	FALSE
ENSG00000169598	MSTRG.162.8	15.783	-0.375553	1.33221	-0.281903	0.778018	0.999845	TRUE	FALSE	FALSE
ENSG00000169598	MSTRG.162.12	3.21801	-1.12054	2.06654	-0.542229	0.58766	NA	FALSE	FALSE	FALSE
ENSG00000169598	MSTRG.162.14	3.39651	0.0332031	1.4306	0.0232091	0.981483	NA	FALSE	FALSE	FALSE
ENSG00000169598	ENST00000378209	24.3057	1.41478	2.3456	0.603163	0.5464	0.999845	FALSE	FALSE	FALSE
ENSG00000169598	MSTRG.162.17	25.9697	-2.40539	2.30382	-1.04409	0.296444	0.962959	FALSE	FALSE	FALSE
ENSG00000169598	MSTRG.162.21	2.93278	-0.0432157	2.07412	-0.0208357	0.983377	NA	FALSE	FALSE	FALSE
ENSG00000169598	ENST00000468793	10.9455	-0.78663	1.86579	-0.421607	0.673312	0.999845	TRUE	FALSE	FALSE
ENSG00000198912	MSTRG.163.1	4.73272	-2.98729	1.65617	-1.80374	0.071272	0.620638	FALSE	FALSE	FALSE
ENSG00000169598	ENST00000461150	3.55195	1.75371	2.26725	0.7735	0.439226	NA	FALSE	FALSE	FALSE
ENSG00000198912	MSTRG.163.9	3.44516	-0.0255176	2.09051	-0.0122064	0.990261	NA	FALSE	FALSE	FALSE
ENSG00000198912	MSTRG.163.10	17.0153	0.394007	1.58319	0.248868	0.803463	0.999845	FALSE	FALSE	FALSE
ENSG00000198912	MSTRG.163.15	10.0141	0.168145	1.22673	0.137067	0.890978	0.999845	FALSE	FALSE	FALSE
ENSG00000198912	MSTRG.163.18	4.91959	1.00289	1.93657	0.517868	0.60455	0.999845	FALSE	FALSE	FALSE
ENSG00000198912	MSTRG.163.22	53.3286	-1.36903	0.754432	-1.81464	0.0695787	0.613467	FALSE	FALSE	FALSE
ENSG00000198912	ENST00000486765	9.81459	2.25621	2.16508	1.04209	0.29737	0.963182	FALSE	FALSE	FALSE
ENSG00000198912	ENST00000361605	1202.16	0.145575	0.44788	0.325031	0.745158	0.999845	FALSE	FALSE	FALSE
ENSG00000198912	ENST00000474140	39.5502	-0.333023	1.20538	-0.27628	0.782333	0.999845	FALSE	FALSE	FALSE
ENSG00000198912	MSTRG.163.38	20.0631	0.337466	0.976713	0.345512	0.72971	0.999845	FALSE	FALSE	FALSE
ENSG00000198912	MSTRG.163.41	9.66795	-1.2956	1.66088	-0.780064	0.435353	0.999845	FALSE	FALSE	FALSE
ENSG00000198912	MSTRG.163.48	28.0354	0.0521633	1.79683	0.0290307	0.97684	0.999845	FALSE	FALSE	FALSE
ENSG00000198912	MSTRG.163.49	6.21818	-6.12566	2.30777	-2.65436	0.00794581	0.173745	FALSE	FALSE	FALSE
ENSG00000131697	MSTRG.428.4	3.53719	1.51639	1.49864	1.01184	0.311613	NA	FALSE	FALSE	FALSE
ENSG00000131697	MSTRG.428.94	11.8246	-0.556312	0.847495	-0.656419	0.511555	0.999845	FALSE	FALSE	FALSE
ENSG00000131697	MSTRG.428.119	45.0915	-1.62835	1.10728	-1.47059	0.141403	0.816932	TRUE	FALSE	FALSE
ENSG00000131697	MSTRG.428.148	36.6804	-0.964301	0.814911	-1.18332	0.236682	0.92922	FALSE	FALSE	FALSE
ENSG00000131697	MSTRG.428.172	4.6589	0.320864	1.62547	0.197398	0.843516	0.999845	FALSE	FALSE	FALSE
ENSG00000131697	MSTRG.428.194	21.6057	0.0562064	1.60518	0.0350156	0.972067	0.999845	FALSE	FALSE	FALSE
ENSG00000131697	MSTRG.428.209	5.33949	0.021424	1.9345	0.0110747	0.991164	0.999963	FALSE	FALSE	FALSE
ENSG00000131697	MSTRG.428.213	5.36451	-0.713321	1.46157	-0.488051	0.625513	0.999845	FALSE	FALSE	FALSE
ENSG00000131697	MSTRG.428.224	7.29893	-0.969297	2.17725	-0.445192	0.656181	0.999845	FALSE	FALSE	FALSE
ENSG00000131697	MSTRG.428.233	52.8142	-1.06136	1.34393	-0.789746	0.429676	0.999845	FALSE	FALSE	FALSE
ENSG00000131697	MSTRG.428.235	13.7984	2.33667	2.21183	1.05644	0.290765	0.960668	FALSE	FALSE	FALSE
ENSG00000131697	MSTRG.428.237	29.4223	-1.58149	2.14533	-0.737179	0.461014	0.999845	FALSE	FALSE	FALSE
ENSG00000131697	MSTRG.428.247	7.03869	-6.29096	2.32261	-2.70858	0.00675727	0.157951	FALSE	FALSE	FALSE
ENSG00000131697	MSTRG.428.251	43.9489	-1.61127	1.31234	-1.22778	0.219529	0.914913	FALSE	FALSE	FALSE
ENSG00000131697	MSTRG.428.253	15.8265	2.65118	2.21481	1.19702	0.231297	0.92546	FALSE	FALSE	FALSE
ENSG00000131697	ENST00000460696	17.6521	-0.0761278	1.40117	-0.0543316	0.956671	0.999845	FALSE	FALSE	FALSE
ENSG00000131697	ENST00000378161	29.2425	-0.0182026	0.719122	-0.0253122	0.979806	0.999845	FALSE	FALSE	FALSE
ENSG00000131697	MSTRG.428.271	12.7142	-1.72814	2.23191	-0.77429	0.438759	0.999845	FALSE	FALSE	FALSE
ENSG00000131697	MSTRG.428.275	9.593	0.76924	1.90386	0.404043	0.686181	0.999845	FALSE	FALSE	FALSE
ENSG00000131697	MSTRG.428.266	19.3615	-1.90057	1.90799	-0.996112	0.319196	0.97206	FALSE	FALSE	FALSE
ENSG00000131697	ENST00000489180	5.88576	-1.36782	1.94064	-0.70483	0.480916	0.999845	TRUE	FALSE	TRUE
ENSG00000131697	MSTRG.428.302	4.81341	-2.99775	2.24317	-1.33639	0.181421	0.875957	FALSE	FALSE	FALSE
ENSG00000131697	ENST00000470763	9.81629	-1.51384	0.87999	-1.72029	0.0853798	0.675835	FALSE	FALSE	FALSE
ENSG00000069424	MSTRG.432.6	1.74637	0.945198	1.99504	0.473774	0.635661	NA	FALSE	FALSE	FALSE
ENSG00000069424	ENST00000378097	14.6452	0.282017	1.41344	0.199525	0.841852	0.999845	FALSE	FALSE	FALSE
ENSG00000069424	ENST00000378092	15.7585	-0.518954	1.72164	-0.30143	0.763087	0.999845	FALSE	FALSE	FALSE
ENSG00000069424	MSTRG.432.20	93.1848	-0.569054	1.38265	-0.411567	0.680657	0.999845	TRUE	TRUE	TRUE
ENSG00000069424	MSTRG.432.22	33.5066	-1.02198	1.33107	-0.767785	0.442615	0.999845	FALSE	FALSE	FALSE
ENSG00000069424	ENST00000352527	45.6632	-1.41074	1.67508	-0.842194	0.399679	0.997191	FALSE	FALSE	FALSE
ENSG00000069424	MSTRG.432.48	18.7661	-3.48758	1.96638	-1.77361	0.0761278	0.64142	FALSE	FALSE	FALSE
ENSG00000069424	MSTRG.432.56	22.7085	-0.51658	1.75955	-0.293587	0.769074	0.999845	FALSE	FALSE	FALSE
ENSG00000116254	MSTRG.454.6	53.9823	0.423165	1.20056	0.352473	0.724483	0.999845	FALSE	FALSE	FALSE
ENSG00000116254	MSTRG.454.11	3.78015	-3.2423	2.23127	-1.45312	0.146191	0.825194	FALSE	FALSE	FALSE
ENSG00000116254	MSTRG.454.16	18.8224	0.92524	2.33247	0.396678	0.691605	0.999845	FALSE	FALSE	FALSE
ENSG00000116254	MSTRG.454.15	9.94511	-6.7985	2.37436	-2.8633	0.00419251	0.11883	FALSE	FALSE	FALSE
ENSG00000116254	MSTRG.454.23	25.9204	-0.0183978	0.799296	-0.0230175	0.981636	0.999904	FALSE	FALSE	FALSE
ENSG00000116254	MSTRG.454.26	5.25727	-3.12792	1.82289	-1.71591	0.0861787	0.677807	FALSE	FALSE	FALSE
ENSG00000116254	MSTRG.454.32	6.46515	6.09361	2.32294	2.62323	0.00870996	0.183579	FALSE	FALSE	FALSE
ENSG00000116251	MSTRG.454.20	9.90556	-6.79396	2.37343	-2.86251	0.00420299	0.118913	FALSE	FALSE	FALSE
ENSG00000116254	MSTRG.454.33	11.3857	2.55193	2.18731	1.1667	0.243333	0.934672	FALSE	FALSE	FALSE
ENSG00000116254	ENST00000262450	80.5666	-1.03707	2.09287	-0.495527	0.620228	0.999845	TRUE	FALSE	FALSE
ENSG00000116254	MSTRG.454.38	23.7922	-1.94312	2.32343	-0.836315	0.402977	0.997531	FALSE	FALSE	FALSE
ENSG00000116254	MSTRG.454.39	57.4491	-2.61853	1.76797	-1.48109	0.138582	0.811151	FALSE	FALSE	FALSE
ENSG00000116254	MSTRG.454.46	38.2205	-5.1058	1.92973	-2.64586	0.00814833	0.176264	FALSE	FALSE	FALSE
ENSG00000116251	MSTRG.454.47	20.7189	-1.57635	1.7347	-0.908718	0.363499	0.988615	FALSE	FALSE	FALSE
ENSG00000116254	MSTRG.456.1	4.63137	-1.3572	0.903085	-1.50285	0.132879	0.79934	FALSE	FALSE	FALSE
ENSG00000116251	MSTRG.454.61	4.70015	-0.212201	1.94395	-0.109159	0.913076	0.999845	FALSE	FALSE	FALSE
ENSG00000116251	MSTRG.454.66	45.3717	0.0540568	0.621246	0.0870136	0.930661	0.999845	FALSE	FALSE	FALSE
ENSG00000116251	MSTRG.454.72	6.24649	0.622149	1.06416	0.584638	0.558791	0.999845	FALSE	FALSE	FALSE
ENSG00000116251	MSTRG.454.77	28.9864	0.251517	1.12654	0.223265	0.823329	0.999845	FALSE	FALSE	FALSE
ENSG00000116251	MSTRG.454.76	25.9068	-0.034766	1.63408	-0.0212756	0.983026	0.999963	FALSE	FALSE	FALSE
ENSG00000116251	MSTRG.454.83	6.7197	0.174197	1.9748	0.0882098	0.92971	0.999845	FALSE	FALSE	FALSE
ENSG00000116251	MSTRG.454.84	11.9327	1.03824	1.70528	0.608839	0.542631	0.999845	FALSE	FALSE	FALSE
ENSG00000116251	MSTRG.454.86	4.66474	-1.01746	1.76028	-0.578011	0.563257	0.999845	FALSE	FALSE	FALSE
ENSG00000116251	MSTRG.454.90	18.9262	1.4698	1.13745	1.29219	0.196291	0.893214	FALSE	FALSE	FALSE
ENSG00000116251	MSTRG.454.94	189.421	-1.88478	0.541236	-3.48237	0.000496988	0.0302401	FALSE	FALSE	FALSE
ENSG00000116251	MSTRG.454.100	15.1386	-1.39971	2.27445	-0.615407	0.538286	0.999845	FALSE	FALSE	FALSE
ENSG00000116251	MSTRG.454.96	14.1122	2.21756	2.25347	0.984066	0.325083	0.974664	FALSE	FALSE	FALSE
ENSG00000116251	ENST00000234875	6215.92	0.26038	0.445129	0.584955	0.558578	0.999845	FALSE	FALSE	FALSE
ENSG00000116251	MSTRG.454.111	7.32156	-1.12362	1.98136	-0.567094	0.570651	0.999845	FALSE	FALSE	FALSE
ENSG00000116251	MSTRG.454.126	44.1538	1.72929	1.83691	0.941414	0.346493	0.98318	FALSE	FALSE	FALSE
ENSG00000116251	MSTRG.454.115	10.4382	0.645518	1.4175	0.455393	0.648827	0.999845	FALSE	FALSE	FALSE
ENSG00000116251	MSTRG.454.123	8.11189	1.00948	1.34184	0.75231	0.451865	0.999845	TRUE	TRUE	TRUE
ENSG00000116251	MSTRG.454.136	1.45333	3.09999	2.15559	1.43812	0.1504	NA	FALSE	FALSE	FALSE
ENSG00000116251	MSTRG.454.114	5.56607	0.0947139	1.98018	0.047831	0.961851	0.999845	FALSE	FALSE	FALSE
ENSG00000116251	MSTRG.454.122	7.36929	0.673488	1.8171	0.37064	0.710906	0.999845	FALSE	FALSE	FALSE
ENSG00000116251	MSTRG.454.124	29.2557	-0.490196	1.16083	-0.422281	0.67282	0.999845	FALSE	FALSE	FALSE
ENSG00000116251	MSTRG.454.144	47.802	-0.521944	1.67936	-0.310799	0.755953	0.999845	FALSE	FALSE	FALSE
ENSG00000116251	MSTRG.454.146	3.92249	-0.474038	1.14842	-0.412775	0.679771	0.999845	FALSE	FALSE	FALSE
ENSG00000116251	MSTRG.454.148	18739.5	0.0130356	0.447833	0.0291082	0.976778	0.999845	FALSE	FALSE	FALSE
ENSG00000116251	MSTRG.454.149	16.2637	0.638381	1.57885	0.404332	0.685968	0.999845	TRUE	TRUE	TRUE
ENSG00000116251	ENST00000480661	61.8554	-0.61034	0.515775	-1.18335	0.236672	0.92922	FALSE	FALSE	FALSE
ENSG00000116251	MSTRG.454.152	8.64314	-0.756174	0.916576	-0.824999	0.409372	0.997965	FALSE	FALSE	FALSE
ENSG00000116251	ENST00000497965	19.6268	-0.119321	0.963436	-0.123849	0.901435	0.999845	FALSE	FALSE	FALSE
ENSG00000116251	ENST00000465387	12.7664	0.254034	1.15758	0.219453	0.826297	0.999845	FALSE	FALSE	FALSE
ENSG00000116251	MSTRG.454.156	11.8279	-1.01274	1.86085	-0.544236	0.586279	0.999845	FALSE	FALSE	FALSE
ENSG00000116251	MSTRG.454.158	26.8231	-0.218093	0.556576	-0.391847	0.695171	0.999845	FALSE	FALSE	FALSE
ENSG00000116251	MSTRG.454.159	7.16251	-0.167438	0.779064	-0.214922	0.829828	0.999845	FALSE	FALSE	FALSE
ENSG00000116251	MSTRG.454.160	917.483	-0.322087	0.481268	-0.669246	0.503338	0.999845	FALSE	FALSE	FALSE
ENSG00000158286	MSTRG.460.16	7.22142	1.16728	1.95904	0.595841	0.551282	0.999845	FALSE	FALSE	FALSE
ENSG00000158286	MSTRG.460.46	7.95065	-2.17648	1.91298	-1.13774	0.255229	0.943343	FALSE	FALSE	FALSE
ENSG00000158286	MSTRG.460.50	4.37728	2.20337	2.05241	1.07355	0.283024	0.958137	FALSE	FALSE	FALSE
ENSG00000158286	MSTRG.460.66	5.39779	-5.90395	2.30529	-2.56105	0.0104357	0.205259	FALSE	FALSE	FALSE
ENSG00000158286	ENST00000484435	2.03546	0.0921966	1.63261	0.0564721	0.954966	NA	FALSE	FALSE	FALSE
ENSG00000158286	MSTRG.460.83	3.28997	-0.594028	2.10137	-0.282686	0.777417	NA	FALSE	FALSE	FALSE
ENSG00000158286	ENST00000492476	1.49223	-2.80518	2.12649	-1.31916	0.187115	NA	FALSE	FALSE	FALSE
ENSG00000116237	MSTRG.454.183	52.6082	-0.920659	2.24244	-0.410561	0.681394	0.999845	FALSE	FALSE	FALSE
ENSG00000116237	MSTRG.454.186	7.21503	1.45684	2.39977	0.607077	0.5438	0.999845	FALSE	FALSE	FALSE
ENSG00000116237	MSTRG.454.187	2.96541	-5.05023	2.29559	-2.19997	0.0278088	NA	FALSE	FALSE	FALSE
ENSG00000116237	MSTRG.454.190	382.149	0.114815	0.882133	0.130156	0.896443	0.999845	TRUE	FALSE	FALSE
ENSG00000116237	MSTRG.454.192	179.9	-0.702064	1.30869	-0.536464	0.591638	0.999845	TRUE	TRUE	TRUE
ENSG00000116237	MSTRG.454.196	289.126	-0.533323	1.85214	-0.28795	0.773385	0.999845	TRUE	TRUE	TRUE
ENSG00000116237	MSTRG.454.197	34.8769	-1.37558	1.98497	-0.692998	0.488311	0.999845	FALSE	FALSE	FALSE
ENSG00000116237	MSTRG.454.211	175.197	-1.15406	1.98034	-0.582758	0.560056	0.999845	FALSE	FALSE	FALSE
ENSG00000116237	ENST00000343813	364.926	-0.172178	1.52585	-0.11284	0.910157	0.999845	FALSE	FALSE	FALSE
ENSG00000116237	ENST00000489498	23.6327	0.878512	1.95199	0.45006	0.652667	0.999845	TRUE	FALSE	FALSE
ENSG00000116237	ENST00000474756	146.809	-0.523781	0.59159	-0.88538	0.375952	0.991415	TRUE	FALSE	FALSE
ENSG00000116237	ENST00000441724	2.18755	0.228957	1.22959	0.186206	0.852283	NA	FALSE	FALSE	FALSE
ENSG00000158292	MSTRG.454.232	2.56716	-2.8597	1.6051	-1.78163	0.0748088	NA	FALSE	FALSE	FALSE
ENSG00000158292	MSTRG.454.236	122.637	0.903525	0.908014	0.995056	0.319709	0.972253	FALSE	FALSE	FALSE
ENSG00000158292	MSTRG.454.237	42.7246	8.8264	1.29364	6.82289	8.92251e-12	7.38976e-09	FALSE	FALSE	FALSE
ENSG00000158292	MSTRG.454.244	91.8138	0.382883	1.93205	0.198175	0.842908	0.999845	FALSE	FALSE	FALSE
ENSG00000158292	MSTRG.454.246	12.757	1.32485	1.06666	1.24205	0.214217	0.910106	FALSE	FALSE	FALSE
ENSG00000158292	MSTRG.454.247	14.2549	0.124428	2.31685	0.0537055	0.95717	0.999845	FALSE	FALSE	FALSE
ENSG00000158292	MSTRG.454.257	207.413	-0.742736	1.25834	-0.59025	0.555023	0.999845	FALSE	FALSE	FALSE
ENSG00000158292	MSTRG.454.251	316.495	1.16846	0.472101	2.47502	0.0133227	0.238566	FALSE	FALSE	FALSE
ENSG00000158292	MSTRG.454.256	14.8806	-0.679037	2.08237	-0.326089	0.744357	0.999845	FALSE	FALSE	FALSE
ENSG00000097021	MSTRG.452.19	2.47176	1.2669	1.07848	1.17471	0.24011	NA	FALSE	FALSE	FALSE
ENSG00000097021	ENST00000608083	1948.55	0.24655	0.452451	0.544921	0.585808	0.999845	FALSE	FALSE	FALSE
ENSG00000097021	MSTRG.452.27	2.13437	-1.22662	2.0057	-0.611565	0.540826	NA	FALSE	FALSE	FALSE
ENSG00000097021	MSTRG.452.29	10.384	2.36995	1.19852	1.9774	0.0479965	0.505623	FALSE	FALSE	FALSE
ENSG00000097021	MSTRG.452.34	2.22775	0.241161	1.82968	0.131805	0.895139	NA	FALSE	FALSE	FALSE
ENSG00000097021	ENST00000377855	159.506	0.101148	0.539179	0.187596	0.851193	0.999845	FALSE	FALSE	FALSE
ENSG00000097021	ENST00000377860	1.53267	-0.224322	2.01964	-0.11107	0.911561	NA	TRUE	FALSE	FALSE
ENSG00000097021	ENST00000545482	1619.03	-0.0860733	0.462136	-0.186251	0.852248	0.999845	FALSE	FALSE	FALSE
ENSG00000097021	ENST00000361521	6.47458	0.405586	1.30706	0.310303	0.75633	0.999845	FALSE	FALSE	FALSE
ENSG00000097021	MSTRG.452.57	2.82606	-0.00191213	1.54435	-0.00123815	0.999012	NA	FALSE	FALSE	FALSE
ENSG00000097021	MSTRG.452.59	3.34649	-0.44256	1.16658	-0.379364	0.704418	NA	FALSE	FALSE	FALSE
ENSG00000069812	MSTRG.754.1	1.72704	0.6848	1.67632	0.408514	0.682896	NA	FALSE	FALSE	FALSE
ENSG00000069812	MSTRG.754.2	1.29565	3.77007	2.32699	1.62015	0.105201	NA	FALSE	FALSE	FALSE
ENSG00000069812	MSTRG.754.4	1.92615	-2.0559	1.61936	-1.26957	0.204236	NA	FALSE	FALSE	FALSE
ENSG00000069812	MSTRG.754.6	3.59577	2.9183	1.99424	1.46337	0.143367	NA	FALSE	FALSE	FALSE
ENSG00000069812	MSTRG.754.7	1.91478	-2.19916	1.80083	-1.2212	0.222012	NA	FALSE	FALSE	FALSE
ENSG00000069812	MSTRG.754.12	2.17951	4.52766	2.02613	2.23463	0.0254417	NA	FALSE	FALSE	FALSE
ENSG00000069812	MSTRG.754.13	81.236	0.52379	0.830458	0.630725	0.52822	0.999845	FALSE	FALSE	FALSE
ENSG00000069812	MSTRG.754.14	15.3815	3.38846	1.06173	3.19146	0.00141558	0.0606264	FALSE	FALSE	FALSE
ENSG00000069812	ENST00000377836	10.1567	0.366214	2.25913	0.162104	0.871224	0.999845	FALSE	FALSE	FALSE
ENSG00000069812	MSTRG.754.25	9.06352	-0.290861	2.03453	-0.142962	0.88632	0.999845	FALSE	FALSE	FALSE
ENSG00000069812	ENST00000377834	73.787	-1.86699	1.12997	-1.65225	0.0984838	0.716903	FALSE	FALSE	FALSE
ENSG00000069812	ENST00000489730	2.29166	-1.39584	1.51229	-0.922995	0.35601	NA	FALSE	FALSE	FALSE
ENSG00000187017	MSTRG.756.3	81.2518	-2.60447	1.82292	-1.42874	0.15308	0.836902	FALSE	FALSE	FALSE
ENSG00000187017	MSTRG.756.6	82.909	-0.0627091	1.54931	-0.0404756	0.967714	0.999845	FALSE	FALSE	FALSE
ENSG00000187017	MSTRG.756.10	108.097	0.266237	1.42479	0.186861	0.85177	0.999845	FALSE	FALSE	FALSE
ENSG00000187017	MSTRG.756.13	70.1575	-1.25417	1.87229	-0.669859	0.502948	0.999845	FALSE	FALSE	FALSE
ENSG00000187017	MSTRG.756.23	18.536	-0.0207141	0.850273	-0.0243617	0.980564	0.999889	FALSE	FALSE	FALSE
ENSG00000187017	MSTRG.756.37	87.8436	-0.357592	1.92438	-0.185822	0.852585	0.999845	FALSE	FALSE	FALSE
ENSG00000187017	ENST00000377828	1464.53	-0.123192	0.46591	-0.264411	0.791463	0.999845	FALSE	FALSE	FALSE
ENSG00000187017	MSTRG.756.52	38.199	-1.26377	1.67178	-0.755941	0.449685	0.999845	FALSE	FALSE	FALSE
ENSG00000187017	MSTRG.756.63	10.9043	6.85521	1.56273	4.3867	1.15085e-05	0.00184523	FALSE	FALSE	FALSE
ENSG00000187017	MSTRG.756.62	28.0132	0.14701	1.01891	0.144282	0.885278	0.999845	FALSE	FALSE	FALSE
ENSG00000187017	MSTRG.756.70	37.2826	2.28093	2.14111	1.0653	0.286739	0.960141	FALSE	FALSE	FALSE
ENSG00000187017	MSTRG.756.74	5.31013	5.78156	1.7686	3.269	0.00107928	0.0504976	FALSE	FALSE	FALSE
ENSG00000187017	MSTRG.756.89	4.24489	-1.42189	2.08776	-0.681059	0.495834	0.999845	FALSE	FALSE	FALSE
ENSG00000187017	MSTRG.756.92	3.9801	-1.90393	1.67661	-1.13559	0.25613	0.943841	FALSE	FALSE	FALSE
ENSG00000187017	MSTRG.756.111	15.8815	0.517182	2.54339	0.203344	0.838867	0.999845	FALSE	FALSE	FALSE
ENSG00000187017	ENST00000418286	49.7986	-0.693611	0.784112	-0.884582	0.376382	0.991616	FALSE	FALSE	FALSE
ENSG00000187017	MSTRG.756.131	5.5784	2.52189	1.87598	1.3443	0.178851	0.872965	FALSE	FALSE	FALSE
ENSG00000187017	MSTRG.756.133	170.527	-1.2601	1.22155	-1.03156	0.30228	0.964876	FALSE	FALSE	FALSE
ENSG00000187017	MSTRG.756.136	29.2876	-2.25942	1.54596	-1.4615	0.143878	0.820624	FALSE	FALSE	FALSE
ENSG00000187017	MSTRG.756.149	54.5544	-2.36381	1.79966	-1.31347	0.189023	0.88365	FALSE	FALSE	FALSE
ENSG00000187017	MSTRG.756.155	10.4925	-0.85827	1.10504	-0.776687	0.437343	0.999845	FALSE	FALSE	FALSE
ENSG00000187017	MSTRG.756.158	2.25233	-0.660786	2.26768	-0.291393	0.77075	NA	FALSE	FALSE	FALSE
ENSG00000187017	MSTRG.756.165	99.8028	0.258354	1.24943	0.206777	0.836184	0.999845	FALSE	FALSE	FALSE
ENSG00000187017	MSTRG.756.170	7.34834	-1.04466	1.46306	-0.714022	0.475214	0.999845	FALSE	FALSE	FALSE
ENSG00000187017	MSTRG.756.169	225.542	1.65827	1.04285	1.59013	0.111805	0.752204	FALSE	FALSE	FALSE
ENSG00000187017	ENST00000461727	1148.28	-1.21603	0.468978	-2.59293	0.00951616	0.193501	FALSE	FALSE	FALSE
ENSG00000187017	MSTRG.756.173	18.2778	-1.41136	1.68897	-0.83563	0.403363	0.997531	FALSE	FALSE	FALSE
ENSG00000187017	MSTRG.756.177	113.223	-0.483299	0.609276	-0.793235	0.427641	0.999845	FALSE	FALSE	FALSE
ENSG00000187017	MSTRG.756.178	10.8303	-0.954164	1.70371	-0.560051	0.575445	0.999845	FALSE	FALSE	FALSE
ENSG00000187017	MSTRG.756.182	45.4864	-1.46807	1.81991	-0.806671	0.419856	0.999165	FALSE	FALSE	FALSE
ENSG00000187017	MSTRG.756.186	104.262	2.44498	0.686394	3.56207	0.000367945	0.0246414	FALSE	FALSE	FALSE
ENSG00000187017	ENST00000636644	9.24525	6.61957	2.33831	2.83092	0.00464137	0.12602	FALSE	FALSE	FALSE
ENSG00000187017	ENST00000477679	215.117	0.394691	0.51113	0.772193	0.44	0.999845	FALSE	FALSE	FALSE
ENSG00000215788	MSTRG.759.18	113.819	-3.78776	1.9809	-1.91214	0.0558588	0.546597	FALSE	FALSE	FALSE
ENSG00000215788	MSTRG.759.24	8.81449	1.45216	1.66771	0.870755	0.383888	0.99492	FALSE	FALSE	FALSE
ENSG00000215788	MSTRG.759.51	115.997	-0.852777	1.02267	-0.833873	0.404353	0.997531	FALSE	FALSE	FALSE
ENSG00000215788	MSTRG.759.39	54.7761	-0.084986	2.06383	-0.0411787	0.967153	0.999845	FALSE	FALSE	FALSE
ENSG00000215788	MSTRG.759.67	28.9282	-0.408388	1.29239	-0.315994	0.752007	0.999845	FALSE	FALSE	FALSE
ENSG00000215788	MSTRG.759.76	7.76437	0.486989	1.98455	0.24539	0.806155	0.999845	FALSE	FALSE	FALSE
ENSG00000215788	MSTRG.759.83	10.971	-5.0646	2.04434	-2.47737	0.0132353	0.237635	TRUE	FALSE	FALSE
ENSG00000215788	MSTRG.759.82	52.7517	-1.79074	2.22777	-0.803827	0.421497	0.999312	TRUE	FALSE	FALSE
ENSG00000215788	MSTRG.759.95	121.991	-1.17993	1.02625	-1.14975	0.250248	0.939965	FALSE	FALSE	FALSE
ENSG00000215788	MSTRG.759.99	94.1505	-2.58959	0.69896	-3.70492	0.000211457	0.0166279	FALSE	FALSE	FALSE
ENSG00000215788	MSTRG.759.109	22.683	-1.26631	2.34624	-0.539717	0.589392	0.999845	FALSE	FALSE	FALSE
ENSG00000215788	MSTRG.759.111	52.7693	-0.730693	0.651882	-1.1209	0.262332	0.947019	FALSE	FALSE	FALSE
ENSG00000215788	MSTRG.759.112	5.7934	-0.817506	1.97191	-0.414576	0.678453	0.999845	FALSE	FALSE	FALSE
ENSG00000215788	MSTRG.759.117	20.609	0.748202	1.15505	0.647765	0.517137	0.999845	FALSE	FALSE	FALSE
ENSG00000215788	MSTRG.759.121	61.5391	-0.12351	1.87657	-0.0658169	0.947524	0.999845	FALSE	FALSE	FALSE
ENSG00000215788	MSTRG.759.128	3.62289	-1.20757	2.09297	-0.576968	0.563961	NA	FALSE	FALSE	FALSE
ENSG00000215788	MSTRG.759.134	99.7581	-0.801187	1.22956	-0.651606	0.514656	0.999845	TRUE	FALSE	FALSE
ENSG00000171680	MSTRG.759.139	414.24	0.242566	0.509215	0.476352	0.633823	0.999845	FALSE	FALSE	FALSE
ENSG00000215788	MSTRG.759.151	48.6614	-0.60343	1.68529	-0.358058	0.7203	0.999845	FALSE	FALSE	FALSE
ENSG00000215788	MSTRG.759.160	14.8804	7.30013	2.07368	3.52038	0.000430922	0.0274947	FALSE	FALSE	FALSE
ENSG00000215788	MSTRG.759.162	44.2216	-3.30916	1.54968	-2.13538	0.0327299	0.406152	FALSE	FALSE	FALSE
ENSG00000215788	MSTRG.759.169	6.59139	-4.09326	1.82626	-2.24133	0.0250044	0.344903	FALSE	FALSE	FALSE
ENSG00000215788	MSTRG.759.182	214.214	3.44761	1.65942	2.07759	0.0377469	0.441481	TRUE	FALSE	FALSE
ENSG00000215788	ENST00000473343	95.3892	-2.28585	0.977304	-2.33893	0.0193389	0.296134	FALSE	FALSE	FALSE
ENSG00000215788	MSTRG.759.186	408.658	-0.0919625	0.509007	-0.18067	0.856626	0.999845	FALSE	FALSE	FALSE
ENSG00000215788	MSTRG.759.202	84.893	0.661272	1.56595	0.422281	0.67282	0.999845	FALSE	FALSE	FALSE
ENSG00000215788	ENST00000510563	29.9076	1.95757	0.891328	2.19624	0.0280749	0.369925	TRUE	FALSE	FALSE
ENSG00000215788	ENST00000453260	19.3703	-1.11215	1.54379	-0.720405	0.471276	0.999845	FALSE	FALSE	FALSE
ENSG00000215788	ENST00000475730	7.50231	-0.792172	0.850298	-0.93164	0.351522	0.984808	FALSE	FALSE	FALSE
ENSG00000215788	ENST00000469691	4.76664	1.17266	1.35784	0.86362	0.387797	0.995411	FALSE	FALSE	FALSE
ENSG00000215788	ENST00000453341	9.42648	-6.71445	2.33912	-2.87051	0.00409811	0.117184	FALSE	FALSE	FALSE
ENSG00000171680	MSTRG.759.235	15.3604	-7.42645	1.63877	-4.53173	5.8503e-06	0.0010623	FALSE	FALSE	FALSE
ENSG00000171680	ENST00000487949	146.378	0.66557	0.540391	1.23165	0.218081	0.914059	FALSE	FALSE	FALSE
ENSG00000171680	ENST00000377725	24.2319	-0.567451	1.93675	-0.292992	0.769528	0.999845	TRUE	FALSE	FALSE
ENSG00000171680	ENST00000377728	273.269	-1.77658	0.90303	-1.96736	0.0491418	0.511959	FALSE	FALSE	FALSE
ENSG00000171680	ENST00000377732	128.562	-25.7582	2.54383	-10.1258	4.24651e-24	3.56145e-20	FALSE	FALSE	FALSE
ENSG00000171680	ENST00000400915	90.4062	-1.27536	1.91891	-0.664626	0.50629	0.999845	FALSE	FALSE	FALSE
ENSG00000162408	MSTRG.759.250	11.6921	-7.03495	2.35902	-2.98216	0.00286227	0.0937577	FALSE	FALSE	FALSE
ENSG00000162408	MSTRG.759.253	10.1562	-0.646567	0.712533	-0.90742	0.364185	0.988615	FALSE	FALSE	FALSE
ENSG00000162408	MSTRG.759.261	22.8156	0.0507187	1.81321	0.0279718	0.977685	0.999845	FALSE	FALSE	FALSE
ENSG00000162408	MSTRG.759.266	55.7407	-0.484605	1.52878	-0.316987	0.751253	0.999845	FALSE	FALSE	FALSE
ENSG00000162408	MSTRG.759.270	4.09652	-2.87409	1.50157	-1.91405	0.0556132	0.545442	FALSE	FALSE	FALSE
ENSG00000162408	MSTRG.759.271	161.408	-0.0111286	0.52289	-0.0212828	0.98302	0.999963	FALSE	FALSE	FALSE
ENSG00000162408	MSTRG.759.272	129.076	-0.451802	1.07779	-0.419194	0.675074	0.999845	FALSE	FALSE	FALSE
ENSG00000162408	MSTRG.759.267	48.232	-0.607405	1.35339	-0.448802	0.653574	0.999845	FALSE	FALSE	FALSE
ENSG00000162408	MSTRG.759.281	88.4588	0.0579522	1.3862	0.0418065	0.966653	0.999845	FALSE	FALSE	FALSE
ENSG00000173662	MSTRG.765.10	57.5372	0.094748	1.54528	0.0613144	0.951109	0.999845	FALSE	FALSE	FALSE
ENSG00000173662	MSTRG.765.11	51.7402	-2.10548	1.80362	-1.16736	0.243063	0.934461	FALSE	FALSE	FALSE
ENSG00000204859	MSTRG.765.38	2.87005	0.141223	2.06827	0.0682809	0.945562	NA	FALSE	FALSE	FALSE
ENSG00000204859	MSTRG.765.42	8.52364	0.0218239	2.04318	0.0106813	0.991478	0.999963	FALSE	FALSE	FALSE
ENSG00000204859	MSTRG.765.44	4.75519	-0.479326	2.37964	-0.201428	0.840364	0.999845	FALSE	FALSE	FALSE
ENSG00000204859	MSTRG.765.45	7.78735	-3.03027	2.3277	-1.30183	0.192975	0.88885	FALSE	FALSE	FALSE
ENSG00000204859	MSTRG.765.48	7.77718	2.39287	2.35943	1.01418	0.310499	0.969437	FALSE	FALSE	FALSE
ENSG00000204859	MSTRG.765.49	27.6856	-8.2764	1.8458	-4.48391	7.3288e-06	0.00128418	FALSE	FALSE	FALSE
ENSG00000204859	ENST00000319084	17.8814	-2.39876	1.64236	-1.46056	0.144136	0.821051	FALSE	FALSE	FALSE
ENSG00000204859	MSTRG.765.52	11.0837	0.527663	1.72376	0.306112	0.759519	0.999845	FALSE	FALSE	FALSE
ENSG00000204859	ENST00000435905	23.1678	-1.5046	1.54469	-0.974043	0.330035	0.976603	FALSE	FALSE	FALSE
ENSG00000204859	MSTRG.765.59	4.6787	0.145819	1.42344	0.102441	0.918407	0.999845	FALSE	FALSE	FALSE
ENSG00000204859	ENST00000377674	246.907	-1.36691	0.621909	-2.19793	0.0279541	0.368714	FALSE	FALSE	FALSE
ENSG00000204859	MSTRG.765.63	2.60665	-0.866214	1.89636	-0.456778	0.64783	NA	FALSE	FALSE	FALSE
ENSG00000204859	MSTRG.765.66	46.7931	-1.48839	1.63497	-0.910345	0.36264	0.988437	FALSE	FALSE	FALSE
ENSG00000204859	ENST00000482360	32.8563	-0.44027	0.844729	-0.521197	0.60223	0.999845	FALSE	FALSE	FALSE
ENSG00000204859	ENST00000498342	27.4545	-0.299683	0.586161	-0.511263	0.609167	0.999845	FALSE	FALSE	FALSE
ENSG00000204859	ENST00000466941	9.5485	-1.19275	1.79309	-0.66519	0.505929	0.999845	FALSE	FALSE	FALSE
ENSG00000162413	MSTRG.766.7	174.108	-0.293379	0.510797	-0.574355	0.565728	0.999845	FALSE	FALSE	FALSE
ENSG00000162413	MSTRG.766.13	41.1943	0.527191	1.53976	0.342385	0.732061	0.999845	FALSE	FALSE	FALSE
ENSG00000162413	MSTRG.766.26	64.2392	0.188344	1.72337	0.109288	0.912974	0.999845	FALSE	FALSE	FALSE
ENSG00000162413	MSTRG.766.29	3.58276	3.6249	1.62107	2.23611	0.0253442	NA	FALSE	FALSE	FALSE
ENSG00000162413	MSTRG.766.32	331.577	-0.268213	0.902923	-0.29705	0.766428	0.999845	FALSE	FALSE	FALSE
ENSG00000162413	MSTRG.766.33	23.3296	-0.0136126	1.79436	-0.00758635	0.993947	0.999963	FALSE	FALSE	FALSE
ENSG00000162413	ENST00000377658	1410.93	-0.476142	0.571317	-0.833411	0.404613	0.997531	FALSE	FALSE	FALSE
ENSG00000162413	MSTRG.766.38	642.121	-1.22308	1.5291	-0.79987	0.423786	0.999444	FALSE	FALSE	FALSE
ENSG00000116273	ENST00000377648	3163.05	-0.271616	0.461715	-0.588276	0.556347	0.999845	FALSE	FALSE	FALSE
ENSG00000116273	MSTRG.771.9	186.716	0.711974	0.625591	1.13808	0.255086	0.943158	FALSE	FALSE	FALSE
ENSG00000041988	MSTRG.771.13	7.31169	0.0805595	1.69863	0.0474262	0.962174	0.999845	FALSE	FALSE	FALSE
ENSG00000116273	MSTRG.771.15	422.767	0.208967	1.32276	0.157978	0.874474	0.999845	FALSE	FALSE	FALSE
ENSG00000116273	MSTRG.771.20	8.17333	1.11144	1.63794	0.678561	0.497416	0.999845	FALSE	FALSE	FALSE
ENSG00000041988	MSTRG.771.25	66.01	0.33746	0.54709	0.616827	0.537349	0.999845	FALSE	FALSE	FALSE
ENSG00000041988	MSTRG.771.34	12.7836	-7.16116	2.37649	-3.01334	0.00258388	0.088189	FALSE	FALSE	FALSE
ENSG00000041988	MSTRG.771.35	52.3762	0.733928	1.85963	0.394662	0.693092	0.999845	FALSE	FALSE	FALSE
ENSG00000041988	ENST00000054650	603.288	-1.07515	0.485023	-2.21671	0.0266429	0.358526	FALSE	FALSE	FALSE
ENSG00000041988	MSTRG.771.40	7.0488	0.136948	2.0069	0.0682386	0.945596	0.999845	FALSE	FALSE	FALSE
ENSG00000041988	MSTRG.771.46	32.2239	0.310158	2.20932	0.140386	0.888355	0.999845	FALSE	FALSE	FALSE
ENSG00000041988	ENST00000307896	130.64	-0.729424	0.516436	-1.41242	0.157827	0.843619	FALSE	FALSE	FALSE
ENSG00000041988	ENST00000487819	2.95644	-3.22024	1.94447	-1.6561	0.0977011	NA	FALSE	FALSE	FALSE
ENSG00000041988	ENST00000472925	21.1745	0.545563	0.777634	0.701569	0.482948	0.999845	FALSE	FALSE	FALSE
ENSG00000041988	MSTRG.771.55	26.3233	-0.836667	0.642776	-1.30165	0.193038	0.88888	FALSE	FALSE	FALSE
ENSG00000041988	MSTRG.771.57	3.52466	0.568715	1.86473	0.304984	0.760378	NA	FALSE	FALSE	FALSE
ENSG00000041988	MSTRG.771.58	14.8619	-0.74577	1.88334	-0.395983	0.692117	0.999845	FALSE	FALSE	FALSE
ENSG00000041988	MSTRG.771.60	19.1886	-1.32095	0.721702	-1.83032	0.0672016	0.602569	FALSE	FALSE	FALSE
ENSG00000007923	MSTRG.774.11	5.32066	2.95256	2.26216	1.3052	0.191826	0.88758	FALSE	FALSE	FALSE
ENSG00000007923	MSTRG.774.12	19.4492	-2.14041	1.36034	-1.57344	0.115618	0.76221	FALSE	FALSE	FALSE
ENSG00000007923	MSTRG.774.20	36.4978	2.02706	1.26782	1.59885	0.109854	0.747753	FALSE	FALSE	FALSE
ENSG00000007923	MSTRG.774.35	53.7116	1.44195	1.84012	0.783617	0.433265	0.999845	FALSE	FALSE	FALSE
ENSG00000007923	MSTRG.774.30	3.74872	0.487239	2.33348	0.208804	0.834602	0.999845	FALSE	FALSE	FALSE
ENSG00000007923	ENST00000465508	6.27369	-3.15211	1.64587	-1.91516	0.0554717	0.544741	FALSE	FALSE	FALSE
ENSG00000007923	ENST00000377577	249.253	0.494748	0.866482	0.570985	0.56801	0.999845	FALSE	FALSE	FALSE
ENSG00000007923	ENST00000460594	5.57678	-0.905967	1.75305	-0.516796	0.605299	0.999845	FALSE	FALSE	FALSE
ENSG00000171735	MSTRG.491.3	97.6905	0.578784	0.548544	1.05513	0.291366	0.960991	FALSE	FALSE	FALSE
ENSG00000171735	MSTRG.491.8	6.04073	2.24213	0.934008	2.40054	0.0163709	0.268384	FALSE	FALSE	FALSE
ENSG00000171735	MSTRG.491.13	15.0921	3.31395	1.3686	2.42143	0.0154597	0.260083	FALSE	FALSE	FALSE
ENSG00000171735	MSTRG.491.18	2.79674	-0.5225	2.29677	-0.227493	0.820041	NA	FALSE	FALSE	FALSE
ENSG00000171735	MSTRG.491.38	1.3499	2.03576	1.98944	1.02328	0.306174	NA	FALSE	FALSE	FALSE
ENSG00000171735	MSTRG.491.39	2.88618	0.968858	1.42787	0.678533	0.497434	NA	FALSE	FALSE	FALSE
ENSG00000171735	MSTRG.491.42	19.7219	-0.59526	0.708014	-0.840746	0.40049	0.997351	FALSE	FALSE	FALSE
ENSG00000171735	ENST00000490738	151.099	0.251937	0.518455	0.485938	0.627011	0.999845	FALSE	FALSE	FALSE
ENSG00000171735	MSTRG.491.43	4.29645	1.3025	1.57647	0.826211	0.408684	0.997822	FALSE	FALSE	FALSE
ENSG00000171735	MSTRG.491.44	44.3815	2.10289	0.848821	2.47743	0.0132334	0.237635	FALSE	FALSE	FALSE
ENSG00000171735	MSTRG.491.52	67.1678	0.189574	0.579715	0.327012	0.743659	0.999845	FALSE	FALSE	FALSE
ENSG00000171735	ENST00000476163	110.309	0.0657506	0.541821	0.121351	0.903413	0.999845	FALSE	FALSE	FALSE
ENSG00000171735	ENST00000473578	313.241	0.372419	0.475075	0.783916	0.433089	0.999845	FALSE	FALSE	FALSE
ENSG00000171735	ENST00000557126	29.0583	-0.215142	0.558219	-0.385408	0.699936	0.999845	FALSE	FALSE	FALSE
ENSG00000171735	ENST00000461311	9.15138	0.994496	1.03269	0.963012	0.335542	0.978643	FALSE	FALSE	FALSE
ENSG00000171735	ENST00000486138	2.27882	1.68815	1.50117	1.12456	0.260775	NA	FALSE	FALSE	FALSE
ENSG00000171735	MSTRG.491.76	1.40921	3.03385	2.12388	1.42845	0.153163	NA	FALSE	FALSE	FALSE
ENSG00000171735	MSTRG.491.84	2.50311	-0.785909	1.42605	-0.551109	0.581559	NA	FALSE	FALSE	FALSE
ENSG00000171735	ENST00000467267	3.91217	0.662036	1.6184	0.409069	0.682489	0.999845	FALSE	FALSE	FALSE
ENSG00000171735	MSTRG.491.116	22.8128	-1.44722	2.10996	-0.685902	0.492775	0.999845	FALSE	FALSE	FALSE
ENSG00000171735	MSTRG.491.128	14.46	-3.64433	2.13923	-1.70357	0.0884612	0.68632	FALSE	FALSE	FALSE
ENSG00000171735	MSTRG.491.130	9.55124	1.70236	2.4357	0.698922	0.484601	0.999845	FALSE	FALSE	FALSE
ENSG00000171735	MSTRG.491.132	6.01223	1.45386	1.55594	0.934391	0.350102	0.98423	FALSE	FALSE	FALSE
ENSG00000171735	MSTRG.491.148	38.5615	1.12837	2.19076	0.515058	0.606512	0.999845	FALSE	FALSE	FALSE
ENSG00000171735	MSTRG.491.149	331.593	0.137427	0.499017	0.275396	0.783012	0.999845	FALSE	FALSE	FALSE
ENSG00000171735	MSTRG.491.155	31.1978	-1.75067	2.14547	-0.815984	0.414509	0.998717	FALSE	FALSE	FALSE
ENSG00000171735	MSTRG.491.168	15.0608	-0.297942	1.90863	-0.156102	0.875953	0.999845	FALSE	FALSE	FALSE
ENSG00000049245	MSTRG.587.1	15.326	0.953876	2.30362	0.414077	0.678818	0.999845	FALSE	FALSE	FALSE
ENSG00000049245	MSTRG.587.4	10.6869	-0.291834	2.05184	-0.14223	0.886898	0.999845	FALSE	FALSE	FALSE
ENSG00000049245	MSTRG.587.9	22.2814	-0.85785	1.18909	-0.721437	0.470641	0.999845	FALSE	FALSE	FALSE
ENSG00000049245	ENST00000054666	1946.01	0.530621	0.451261	1.17586	0.23965	0.931278	FALSE	FALSE	FALSE
ENSG00000049245	MSTRG.587.19	5.18847	1.81128	2.33853	0.774538	0.438613	0.999845	FALSE	FALSE	FALSE
ENSG00000049245	MSTRG.587.18	281.853	0.00693675	0.486058	0.0142715	0.988613	0.999963	FALSE	FALSE	FALSE
ENSG00000049245	MSTRG.587.22	86.4972	-0.333376	0.52199	-0.638663	0.523042	0.999845	FALSE	FALSE	FALSE
ENSG00000049245	MSTRG.587.28	7.79867	-1.45902	2.19303	-0.665298	0.50586	0.999845	FALSE	FALSE	FALSE
ENSG00000049245	MSTRG.587.33	12.3947	0.777373	2.26789	0.342774	0.731769	0.999845	FALSE	FALSE	FALSE
ENSG00000049245	ENST00000470357	36.642	0.171942	0.555958	0.309272	0.757115	0.999845	FALSE	FALSE	FALSE
ENSG00000049246	MSTRG.589.3	10.5249	6.81473	2.05706	3.31285	0.00092352	0.0454932	FALSE	FALSE	FALSE
ENSG00000049246	MSTRG.589.27	23.0122	0.493665	0.790146	0.624777	0.532117	0.999845	FALSE	FALSE	FALSE
ENSG00000049246	ENST00000377541	16.6701	1.21548	0.901899	1.34769	0.177759	0.872495	FALSE	FALSE	FALSE
ENSG00000049246	MSTRG.589.170	6.40205	2.07306	1.05482	1.96532	0.0493768	0.513121	FALSE	FALSE	FALSE
ENSG00000049246	ENST00000602883	2.7667	0.0714123	1.27386	0.0560597	0.955294	NA	FALSE	FALSE	FALSE
ENSG00000049246	ENST00000463106	3.00915	1.57907	1.5733	1.00367	0.31554	NA	FALSE	FALSE	FALSE
ENSG00000049247	MSTRG.591.24	2.40484	1.06057	1.23281	0.860286	0.389631	NA	FALSE	FALSE	FALSE
ENSG00000049247	MSTRG.591.27	3.24237	-0.173087	2.10139	-0.0823677	0.934354	NA	FALSE	FALSE	FALSE
ENSG00000049247	MSTRG.591.31	2.44929	0.793646	1.67744	0.47313	0.636121	NA	FALSE	FALSE	FALSE
ENSG00000049247	MSTRG.591.29	22.5079	0.91575	0.927618	0.987206	0.323542	0.974226	FALSE	FALSE	FALSE
ENSG00000049247	ENST00000361696	3.62793	1.26602	1.87019	0.676946	0.498441	NA	FALSE	FALSE	FALSE
ENSG00000049247	MSTRG.591.34	34.0272	0.343418	0.578438	0.593699	0.552714	0.999845	FALSE	FALSE	FALSE
ENSG00000116288	MSTRG.595.32	263.338	-0.710898	2.22827	-0.319036	0.749699	0.999845	TRUE	TRUE	TRUE
ENSG00000116288	MSTRG.595.37	316.32	0.812236	2.03989	0.398176	0.6905	0.999845	TRUE	TRUE	TRUE
ENSG00000116288	MSTRG.595.39	9.4059	-0.356322	1.24746	-0.285639	0.775155	0.999845	FALSE	FALSE	FALSE
ENSG00000116288	ENST00000338639	2690.26	0.238224	0.446406	0.533648	0.593585	0.999845	FALSE	FALSE	FALSE
ENSG00000116288	MSTRG.595.51	52.4276	-0.203628	0.571918	-0.356044	0.721808	0.999845	FALSE	FALSE	FALSE
ENSG00000116288	MSTRG.595.53	2.79127	-0.860615	1.69308	-0.508314	0.611233	NA	FALSE	FALSE	FALSE
ENSG00000116288	MSTRG.595.54	18.286	-0.53802	0.948145	-0.567445	0.570412	0.999845	FALSE	FALSE	FALSE
ENSG00000116288	ENST00000377493	22.8902	0.334232	0.660929	0.5057	0.613067	0.999845	FALSE	FALSE	FALSE
ENSG00000116288	ENST00000465354	5.69834	-0.023223	0.977237	-0.0237639	0.981041	0.999904	FALSE	FALSE	FALSE
ENSG00000116288	MSTRG.597.5	7.52231	-0.344508	1.00297	-0.343488	0.731231	0.999845	FALSE	FALSE	FALSE
ENSG00000116285	MSTRG.598.1	3.72467	-0.920316	1.4763	-0.623393	0.533026	0.999845	FALSE	FALSE	FALSE
ENSG00000116285	MSTRG.598.2	82.7053	-0.265855	0.528684	-0.502861	0.615062	0.999845	FALSE	FALSE	FALSE
ENSG00000116285	MSTRG.598.6	24.4424	-0.914219	1.26274	-0.723999	0.469067	0.999845	TRUE	TRUE	TRUE
ENSG00000116285	MSTRG.598.7	35.7844	0.71812	0.97675	0.735214	0.462209	0.999845	FALSE	FALSE	FALSE
ENSG00000116285	MSTRG.598.8	559.568	0.408784	0.501219	0.81558	0.414741	0.998717	TRUE	FALSE	FALSE
ENSG00000116285	MSTRG.598.11	205.699	-0.0755631	0.545677	-0.138476	0.889864	0.999845	FALSE	FALSE	FALSE
ENSG00000116285	MSTRG.598.13	34.8384	-0.325964	0.887432	-0.367312	0.713386	0.999845	FALSE	FALSE	FALSE
ENSG00000116285	MSTRG.598.17	1554.24	0.556241	0.495963	1.12154	0.262059	0.946849	FALSE	FALSE	FALSE
ENSG00000116285	MSTRG.598.19	12.1817	2.4425	1.80794	1.35099	0.1767	0.871365	TRUE	TRUE	TRUE
ENSG00000116285	MSTRG.598.20	1141.88	0.278511	0.482753	0.576923	0.563992	0.999845	FALSE	FALSE	FALSE
ENSG00000116285	ENST00000377482	22693.3	0.194729	0.466004	0.417871	0.676042	0.999845	FALSE	FALSE	FALSE
ENSG00000116285	MSTRG.598.24	89.5976	-0.0755362	0.563704	-0.134	0.893403	0.999845	FALSE	FALSE	FALSE
ENSG00000116285	MSTRG.598.27	223.318	0.518958	0.558192	0.929713	0.35252	0.984967	FALSE	FALSE	FALSE
ENSG00000116285	ENST00000467067	1208.64	0.202444	0.464307	0.436013	0.662827	0.999845	FALSE	FALSE	FALSE
ENSG00000116285	ENST00000469499	92.1309	-0.0950685	0.562878	-0.168897	0.865877	0.999845	FALSE	FALSE	FALSE
ENSG00000116285	ENST00000487559	375.755	-0.171309	0.48623	-0.352322	0.724597	0.999845	TRUE	FALSE	FALSE
ENSG00000116285	ENST00000445300	1.54666	-1.05348	1.53915	-0.684455	0.493688	NA	FALSE	FALSE	FALSE
	ENST00000635451	8.164	-1.5669	0.792201	-1.97791	0.0479386	0.505291	FALSE	FALSE	FALSE
	ENST00000452982	2.24732	1.30526	1.47788	0.883198	0.37713	NA	FALSE	FALSE	FALSE
ENSG00000162426	ENST00000471889	103.055	-1.42323	1.3726	-1.03689	0.299788	0.964106	FALSE	FALSE	FALSE
ENSG00000162426	MSTRG.617.7	26.3528	-0.516512	2.15448	-0.239738	0.810533	0.999845	FALSE	FALSE	FALSE
ENSG00000162426	MSTRG.617.8	141.684	-0.416248	0.503904	-0.826046	0.408778	0.997822	FALSE	FALSE	FALSE
ENSG00000162426	MSTRG.617.9	231.34	-0.825349	0.571587	-1.44396	0.14875	0.829106	FALSE	FALSE	FALSE
ENSG00000162426	ENST00000497660	83.4845	-0.856739	1.90494	-0.449747	0.652893	0.999845	FALSE	FALSE	FALSE
ENSG00000162426	MSTRG.617.16	7.07041	0.0562182	0.888137	0.063299	0.949528	0.999845	FALSE	FALSE	FALSE
ENSG00000162426	MSTRG.617.19	45.1594	0.00421724	1.34964	0.00312471	0.997507	0.999963	FALSE	FALSE	FALSE
ENSG00000142599	MSTRG.619.5	3.62164	-0.96167	1.39241	-0.69065	0.489785	NA	FALSE	FALSE	FALSE
ENSG00000142599	MSTRG.619.7	7.77147	-1.04188	1.48239	-0.70284	0.482156	0.999845	FALSE	FALSE	FALSE
ENSG00000142599	MSTRG.619.8	307.071	-0.742568	0.876205	-0.847482	0.396727	0.9967	FALSE	FALSE	FALSE
ENSG00000142599	MSTRG.619.9	136.89	-0.49559	1.44864	-0.342108	0.73227	0.999845	FALSE	FALSE	FALSE
ENSG00000142599	MSTRG.619.14	13.6355	-0.135778	1.01838	-0.133327	0.893934	0.999845	FALSE	FALSE	FALSE
ENSG00000142599	MSTRG.619.28	158.859	-1.20512	1.04652	-1.15155	0.249507	0.939902	FALSE	FALSE	FALSE
ENSG00000142599	MSTRG.619.33	295.021	-0.24234	0.509852	-0.475314	0.634563	0.999845	FALSE	FALSE	FALSE
ENSG00000142599	MSTRG.619.37	35.0624	2.24617	1.94333	1.15584	0.247748	0.938354	FALSE	FALSE	FALSE
ENSG00000142599	ENST00000377464	42.2643	-1.98183	2.64365	-0.74966	0.45346	0.999845	FALSE	FALSE	FALSE
ENSG00000142599	ENST00000476556	4.12309	3.13231	1.81322	1.72748	0.0840814	0.67117	FALSE	FALSE	FALSE
ENSG00000142599	MSTRG.619.56	3.46104	-0.321205	0.871114	-0.368729	0.71233	NA	FALSE	FALSE	FALSE
ENSG00000142599	MSTRG.619.60	6.02999	0.869241	1.96705	0.441901	0.658561	0.999845	FALSE	FALSE	FALSE
ENSG00000142599	ENST00000480342	15.4262	0.0364016	0.674953	0.0539321	0.956989	0.999845	FALSE	FALSE	FALSE
ENSG00000142599	MSTRG.619.74	2.44711	-0.335019	1.37155	-0.244263	0.807027	NA	FALSE	FALSE	FALSE
ENSG00000142599	MSTRG.619.79	1.51049	-4.0841	2.29844	-1.7769	0.0755841	NA	FALSE	FALSE	FALSE
ENSG00000142599	MSTRG.619.102	5.2054	-0.560595	1.08434	-0.516994	0.605161	0.999845	FALSE	FALSE	FALSE
ENSG00000074800	MSTRG.633.4	18.9365	-0.779739	0.690547	-1.12916	0.25883	0.944902	FALSE	FALSE	FALSE
ENSG00000074800	MSTRG.633.5	12.5768	-1.22479	0.843279	-1.45242	0.146386	0.825686	FALSE	FALSE	FALSE
ENSG00000074800	MSTRG.633.7	20.336	1.90884	2.06797	0.923049	0.355982	0.985862	FALSE	FALSE	FALSE
ENSG00000074800	MSTRG.633.8	25.9366	-0.0776369	1.44668	-0.0536655	0.957202	0.999845	FALSE	FALSE	FALSE
ENSG00000074800	MSTRG.633.13	1.71725	-0.359	1.50023	-0.239297	0.810876	NA	FALSE	FALSE	FALSE
ENSG00000074800	MSTRG.633.14	1.7762	0.988428	1.3898	0.711204	0.476958	NA	FALSE	FALSE	FALSE
ENSG00000074800	MSTRG.633.15	27.3041	0.3213	1.30045	0.247068	0.804856	0.999845	FALSE	FALSE	FALSE
ENSG00000074800	MSTRG.634.4	477.494	-0.118138	0.465172	-0.253967	0.799521	0.999845	FALSE	FALSE	FALSE
ENSG00000074800	MSTRG.634.5	11.556	1.92059	2.21057	0.86882	0.384946	0.99492	FALSE	FALSE	FALSE
ENSG00000074800	MSTRG.634.6	94.4592	-0.911985	1.21535	-0.750391	0.453019	0.999845	FALSE	FALSE	FALSE
ENSG00000074800	MSTRG.633.20	3.83579	0.493848	1.07148	0.460901	0.64487	0.999845	FALSE	FALSE	FALSE
ENSG00000074800	MSTRG.634.7	154.072	-0.89083	0.605343	-1.47161	0.141126	0.81667	FALSE	FALSE	FALSE
ENSG00000074800	MSTRG.634.8	28.4222	-0.548864	1.16431	-0.471406	0.637351	0.999845	FALSE	FALSE	FALSE
ENSG00000074800	MSTRG.634.9	43.327	1.07165	2.42672	0.441604	0.658776	0.999845	FALSE	FALSE	FALSE
ENSG00000074800	MSTRG.634.10	1187.63	0.106887	0.472503	0.226215	0.821035	0.999845	FALSE	FALSE	FALSE
ENSG00000074800	MSTRG.634.12	462.504	-0.495526	0.539765	-0.918042	0.358597	0.987066	FALSE	FALSE	FALSE
ENSG00000074800	MSTRG.634.11	124.664	-0.112258	0.853684	-0.131499	0.895381	0.999845	FALSE	FALSE	FALSE
ENSG00000074800	MSTRG.634.15	56.262	0.112151	1.06018	0.105785	0.915753	0.999845	FALSE	FALSE	FALSE
ENSG00000074800	MSTRG.634.16	5.7168	-0.798569	2.13953	-0.373245	0.708966	0.999845	FALSE	FALSE	FALSE
ENSG00000074800	MSTRG.634.20	6514.25	-0.512413	0.49872	-1.02746	0.304206	0.965986	FALSE	FALSE	FALSE
ENSG00000074800	MSTRG.634.18	27.5491	-0.257431	1.07036	-0.240508	0.809936	0.999845	FALSE	FALSE	FALSE
ENSG00000074800	MSTRG.634.19	71.7799	-0.420026	1.06842	-0.393128	0.694225	0.999845	FALSE	FALSE	FALSE
ENSG00000074800	MSTRG.634.23	24.1027	-0.0847275	0.800704	-0.105816	0.915728	0.999845	FALSE	FALSE	FALSE
ENSG00000074800	MSTRG.634.22	72.8438	-0.45628	0.656437	-0.695086	0.487001	0.999845	FALSE	FALSE	FALSE
ENSG00000074800	MSTRG.634.17	10.0513	0.399989	0.98609	0.405632	0.685013	0.999845	FALSE	FALSE	FALSE
ENSG00000074800	MSTRG.634.24	92.2353	-0.861493	1.41738	-0.607805	0.543317	0.999845	FALSE	FALSE	FALSE
ENSG00000074800	MSTRG.633.22	8.6313	-0.658088	0.823348	-0.799283	0.424127	0.999444	FALSE	FALSE	FALSE
ENSG00000074800	MSTRG.633.21	11.7806	-0.0860179	0.711706	-0.120861	0.903801	0.999845	FALSE	FALSE	FALSE
ENSG00000074800	MSTRG.633.27	2.76775	0.016651	1.31204	0.012691	0.989874	NA	FALSE	FALSE	FALSE
ENSG00000074800	MSTRG.634.35	11.4965	-0.270505	1.56113	-0.173276	0.862435	0.999845	FALSE	FALSE	FALSE
ENSG00000074800	MSTRG.634.36	94.3844	-0.390016	0.645152	-0.604534	0.545489	0.999845	FALSE	FALSE	FALSE
ENSG00000074800	MSTRG.634.33	49.3161	-0.0653311	1.04494	-0.0625211	0.950148	0.999845	FALSE	FALSE	FALSE
ENSG00000074800	MSTRG.634.25	359.51	-0.0974674	0.545846	-0.178562	0.858282	0.999845	FALSE	FALSE	FALSE
ENSG00000074800	MSTRG.634.37	8.33082	-2.13261	2.1644	-0.985313	0.32447	0.974254	FALSE	FALSE	FALSE
ENSG00000074800	MSTRG.634.28	11.6665	-1.97916	1.55308	-1.27435	0.202541	0.899981	FALSE	FALSE	FALSE
ENSG00000074800	MSTRG.634.30	6.3947	-0.65242	2.18763	-0.298232	0.765526	0.999845	FALSE	FALSE	FALSE
ENSG00000074800	MSTRG.633.29	1.56541	-0.619348	1.40584	-0.440554	0.659536	NA	FALSE	FALSE	FALSE
ENSG00000074800	MSTRG.634.39	41.0188	0.111839	1.06263	0.105248	0.916179	0.999845	FALSE	FALSE	FALSE
ENSG00000074800	MSTRG.633.33	2.58196	-0.498608	1.22346	-0.407538	0.683613	NA	FALSE	FALSE	FALSE
ENSG00000074800	MSTRG.633.31	4.50805	-0.20986	0.880051	-0.238464	0.811521	0.999845	FALSE	FALSE	FALSE
ENSG00000074800	MSTRG.633.34	3.45414	-0.2927	0.975315	-0.300108	0.764095	NA	FALSE	FALSE	FALSE
ENSG00000074800	MSTRG.633.39	0.653693	-2.87151	2.74514	-1.04604	0.295544	NA	FALSE	FALSE	FALSE
ENSG00000074800	MSTRG.633.37	10.6794	-0.242847	0.669717	-0.362611	0.716896	0.999845	FALSE	FALSE	FALSE
ENSG00000074800	ENST00000234590	122172	-0.0497018	0.450261	-0.110384	0.912105	0.999845	FALSE	FALSE	FALSE
ENSG00000074800	ENST00000464920	318.17	-0.182621	0.529063	-0.345179	0.72996	0.999845	FALSE	FALSE	FALSE
ENSG00000074800	MSTRG.633.45	5.03116	-1.45786	1.04094	-1.40052	0.161357	0.849115	FALSE	FALSE	FALSE
ENSG00000074800	ENST00000492343	94.8936	-0.0785656	0.552181	-0.142282	0.886857	0.999845	FALSE	FALSE	FALSE
ENSG00000074800	ENST00000414948	5.74749	-0.471352	0.800784	-0.588613	0.556121	0.999845	FALSE	FALSE	FALSE
ENSG00000180758	MSTRG.655.76	52.4816	-1.50206	1.29548	-1.15946	0.246267	0.937183	FALSE	FALSE	FALSE
ENSG00000180758	ENST00000377411	202.406	-1.07385	0.528833	-2.03061	0.042295	0.471308	FALSE	FALSE	FALSE
	ENST00000635687	47.8656	-0.532636	0.550839	-0.966953	0.333568	0.978008	FALSE	FALSE	FALSE
	ENST00000412639	1.85277	1.82521	1.97734	0.923062	0.355975	NA	FALSE	FALSE	FALSE
	ENST00000634966	2.21994	-1.90614	1.55681	-1.22438	0.220807	NA	FALSE	FALSE	FALSE
ENSG00000049239	MSTRG.676.20	46.0856	0.512758	2.4535	0.208991	0.834455	0.999845	FALSE	FALSE	FALSE
ENSG00000049239	ENST00000377403	514.702	-0.573797	0.535667	-1.07118	0.284087	0.95866	FALSE	FALSE	FALSE
ENSG00000049239	MSTRG.676.32	124.453	-0.804407	0.612847	-1.31257	0.189327	0.884172	FALSE	FALSE	FALSE
ENSG00000049239	MSTRG.676.33	10.898	-1.9852	2.4671	-0.80467	0.42101	0.999165	FALSE	FALSE	FALSE
ENSG00000049239	MSTRG.676.36	12.6374	0.715684	1.87066	0.382584	0.702028	0.999845	FALSE	FALSE	FALSE
ENSG00000171621	MSTRG.682.1	12.79	-1.24105	0.774134	-1.60315	0.108901	0.745164	FALSE	FALSE	FALSE
ENSG00000171621	MSTRG.682.3	8.63169	-0.491746	1.36891	-0.359225	0.719427	0.999845	FALSE	FALSE	FALSE
ENSG00000171621	MSTRG.682.5	1.96458	-1.36512	1.81597	-0.751729	0.452214	NA	FALSE	FALSE	FALSE
ENSG00000171621	ENST00000328089	1294.66	-0.294778	0.452982	-0.650749	0.515208	0.999845	FALSE	FALSE	FALSE
ENSG00000171621	ENST00000450402	20.6561	-0.447846	2.34542	-0.190945	0.848569	0.999845	FALSE	FALSE	FALSE
ENSG00000171621	MSTRG.682.40	6.02544	0.212498	0.883617	0.240487	0.809953	0.999845	FALSE	FALSE	FALSE
ENSG00000171621	MSTRG.682.47	3.98118	-0.485652	1.43624	-0.33814	0.735257	0.999845	FALSE	FALSE	FALSE
ENSG00000171621	ENST00000357898	92.2476	0.0459663	1.21224	0.0379185	0.969753	0.999845	FALSE	FALSE	FALSE
ENSG00000171621	MSTRG.682.82	7.81995	-0.192046	1.50131	-0.127919	0.898213	0.999845	FALSE	FALSE	FALSE
ENSG00000171612	MSTRG.721.12	2.0782	-1.38414	2.01903	-0.685544	0.493001	NA	FALSE	FALSE	FALSE
ENSG00000171612	MSTRG.721.13	8.97858	0.572074	0.906373	0.631169	0.52793	0.999845	FALSE	FALSE	FALSE
ENSG00000171612	MSTRG.721.16	396.339	0.0665501	0.461569	0.144182	0.885356	0.999845	FALSE	FALSE	FALSE
ENSG00000171612	MSTRG.721.20	39.7976	0.456567	1.3714	0.33292	0.739195	0.999845	FALSE	FALSE	FALSE
ENSG00000171612	MSTRG.721.21	13.6958	0.778381	1.08881	0.714889	0.474678	0.999845	FALSE	FALSE	FALSE
ENSG00000171612	MSTRG.721.26	20.5204	-7.83308	2.39668	-3.2683	0.00108196	0.0505376	FALSE	FALSE	FALSE
ENSG00000171612	MSTRG.721.29	11.2873	-0.00360469	1.36432	-0.00264212	0.997892	0.999992	FALSE	FALSE	FALSE
ENSG00000171612	MSTRG.721.35	10.487	0.187391	2.25331	0.0831624	0.933722	0.999845	FALSE	FALSE	FALSE
ENSG00000171612	MSTRG.721.39	7.82202	-1.04328	1.65546	-0.630205	0.52856	0.999845	FALSE	FALSE	FALSE
ENSG00000171612	MSTRG.721.42	9.69462	-0.446641	1.25769	-0.355127	0.722494	0.999845	FALSE	FALSE	FALSE
ENSG00000171612	MSTRG.721.53	24.4178	0.504833	0.723088	0.698163	0.485075	0.999845	FALSE	FALSE	FALSE
ENSG00000171612	MSTRG.721.55	11.9157	0.429281	0.853924	0.502715	0.615164	0.999845	FALSE	FALSE	FALSE
ENSG00000171612	MSTRG.721.83	12.6968	7.06532	2.36246	2.99066	0.00278375	0.0922378	FALSE	FALSE	FALSE
ENSG00000171612	MSTRG.721.84	7.22457	3.85201	1.47979	2.60309	0.00923886	0.189943	FALSE	FALSE	FALSE
ENSG00000171612	MSTRG.721.104	6.22164	0.756375	1.05757	0.715204	0.474483	0.999845	FALSE	FALSE	FALSE
ENSG00000171612	MSTRG.721.106	215.422	0.0958353	0.479948	0.199678	0.841732	0.999845	FALSE	FALSE	FALSE
ENSG00000171612	ENST00000435277	1.49182	0.507367	1.6548	0.306603	0.759146	NA	FALSE	FALSE	FALSE
ENSG00000188807	MSTRG.721.123	13.6766	-1.82517	1.17965	-1.54722	0.121811	0.777845	FALSE	FALSE	FALSE
ENSG00000188807	MSTRG.721.130	19.9311	2.55349	1.50185	1.70023	0.0890881	0.688243	FALSE	FALSE	FALSE
ENSG00000188807	MSTRG.721.132	24.4968	-2.67141	2.06184	-1.29565	0.195097	0.891728	FALSE	FALSE	FALSE
ENSG00000188807	ENST00000340305	79.0989	0.897024	0.495728	1.80951	0.0703722	0.616826	FALSE	FALSE	FALSE
ENSG00000171608	ENST00000628140	15.6117	0.0677547	1.79941	0.0376539	0.969964	0.999845	FALSE	FALSE	FALSE
ENSG00000171608	ENST00000415330	146.738	-0.48935	0.476742	-1.02645	0.304681	0.966466	FALSE	FALSE	FALSE
ENSG00000171608	MSTRG.731.6	257.006	1.42522	1.27987	1.11357	0.265464	0.948209	FALSE	FALSE	FALSE
ENSG00000171608	MSTRG.731.10	52.6504	-1.04561	0.712413	-1.4677	0.142187	0.818212	FALSE	FALSE	FALSE
ENSG00000171608	ENST00000484851	1.13805	-1.06689	1.8024	-0.591928	0.553899	NA	FALSE	FALSE	FALSE
ENSG00000171608	MSTRG.731.15	349.53	-0.334659	0.549846	-0.608641	0.542762	0.999845	FALSE	FALSE	FALSE
ENSG00000171608	MSTRG.731.18	16.4768	-1.96116	2.10337	-0.932388	0.351136	0.984573	FALSE	FALSE	FALSE
ENSG00000171608	MSTRG.731.20	12.2509	-0.236784	0.934532	-0.253372	0.799981	0.999845	FALSE	FALSE	FALSE
ENSG00000171608	MSTRG.731.21	41.6718	-0.456665	1.02094	-0.447297	0.654661	0.999845	FALSE	FALSE	FALSE
ENSG00000171608	ENST00000361110	17.7451	-4.31118	1.706	-2.52707	0.0115018	0.217671	FALSE	FALSE	FALSE
ENSG00000171608	MSTRG.731.24	27.0545	-1.19273	1.42968	-0.834265	0.404132	0.997531	FALSE	FALSE	FALSE
ENSG00000171608	MSTRG.731.27	17.2243	1.17663	1.22076	0.963854	0.335119	0.978643	FALSE	FALSE	FALSE
ENSG00000171608	MSTRG.731.29	7.6759	-0.847227	1.62441	-0.52156	0.601977	0.999845	FALSE	FALSE	FALSE
ENSG00000171608	MSTRG.731.30	30.3379	-0.151209	0.747057	-0.202407	0.839599	0.999845	FALSE	FALSE	FALSE
ENSG00000171608	MSTRG.731.31	23.0851	-0.333555	2.17485	-0.153369	0.878107	0.999845	FALSE	FALSE	FALSE
ENSG00000171603	MSTRG.736.15	195.522	-0.236006	0.552958	-0.426806	0.669521	0.999845	FALSE	FALSE	FALSE
ENSG00000171603	MSTRG.736.16	14.5297	-0.538108	0.858976	-0.626453	0.531018	0.999845	FALSE	FALSE	FALSE
ENSG00000171603	MSTRG.736.14	1017.89	-0.420192	1.16575	-0.360447	0.718513	0.999845	FALSE	FALSE	FALSE
ENSG00000171603	MSTRG.736.13	47.9234	0.638002	1.68035	0.379685	0.70418	0.999845	FALSE	FALSE	FALSE
ENSG00000171603	MSTRG.736.19	12.3996	-0.409337	0.663047	-0.617357	0.536999	0.999845	FALSE	FALSE	FALSE
ENSG00000171603	MSTRG.736.25	13.0711	7.10841	1.80313	3.94227	8.07132e-05	0.00823017	FALSE	FALSE	FALSE
ENSG00000171603	MSTRG.736.27	3.23535	0.321922	2.09532	0.153638	0.877895	NA	FALSE	FALSE	FALSE
ENSG00000171603	MSTRG.736.39	8.74461	2.15595	2.1601	0.998079	0.318241	0.971587	FALSE	FALSE	FALSE
ENSG00000171603	MSTRG.736.43	534.044	-0.694857	0.5113	-1.359	0.174146	0.868007	FALSE	FALSE	FALSE
ENSG00000171603	MSTRG.736.46	72.3152	-0.623546	0.698083	-0.893226	0.371736	0.990308	FALSE	FALSE	FALSE
ENSG00000171603	MSTRG.736.53	20.7	0.253662	0.927502	0.273489	0.784477	0.999845	FALSE	FALSE	FALSE
ENSG00000171603	MSTRG.736.57	99.7805	-0.10226	0.628818	-0.162623	0.870815	0.999845	FALSE	FALSE	FALSE
ENSG00000171603	MSTRG.736.58	3.26917	1.80615	1.86066	0.970701	0.331697	NA	FALSE	FALSE	FALSE
ENSG00000171603	ENST00000435891	3560.07	-0.511597	0.468569	-1.09183	0.274908	0.954039	FALSE	FALSE	FALSE
ENSG00000171603	ENST00000361311	3314.17	-0.525071	0.461938	-1.13667	0.255676	0.943578	FALSE	FALSE	FALSE
ENSG00000178585	MSTRG.736.69	8.22094	0.132653	0.877352	0.151197	0.87982	0.999845	FALSE	FALSE	FALSE
ENSG00000178585	MSTRG.736.107	1.23714	-2.45337	2.14981	-1.1412	0.253786	NA	FALSE	FALSE	FALSE
ENSG00000178585	MSTRG.736.112	7.57792	-0.160938	1.80211	-0.0893051	0.928839	0.999845	FALSE	FALSE	FALSE
ENSG00000178585	MSTRG.736.118	19.9345	-0.261413	0.769657	-0.339649	0.734121	0.999845	FALSE	FALSE	FALSE
ENSG00000178585	MSTRG.736.136	8.83053	-0.188621	1.51159	-0.124783	0.900695	0.999845	FALSE	FALSE	FALSE
ENSG00000178585	MSTRG.736.144	1.92417	1.62703	2.04567	0.795354	0.426407	NA	FALSE	FALSE	FALSE
ENSG00000178585	ENST00000377263	305.062	-0.22329	0.911961	-0.244846	0.806576	0.999845	FALSE	FALSE	FALSE
ENSG00000178585	MSTRG.736.158	188.48	-1.61008	1.96511	-0.819336	0.412595	0.998717	FALSE	FALSE	FALSE
ENSG00000178585	ENST00000400904	613.306	-0.205413	0.463638	-0.443046	0.657733	0.999845	FALSE	FALSE	FALSE
ENSG00000178585	ENST00000377256	6.22105	0.181489	1.47552	0.123	0.902107	0.999845	FALSE	FALSE	FALSE
ENSG00000162441	MSTRG.748.26	13.0639	0.0938568	1.88406	0.0498163	0.960269	0.999845	FALSE	FALSE	FALSE
ENSG00000162441	MSTRG.748.30	12.6943	3.90742	1.84671	2.11588	0.0343551	0.417329	FALSE	FALSE	FALSE
ENSG00000162441	MSTRG.748.39	51.37	-0.151813	1.23774	-0.122653	0.902382	0.999845	FALSE	FALSE	FALSE
ENSG00000162441	MSTRG.748.40	13.6145	2.29953	1.62183	1.41786	0.156231	0.84145	FALSE	FALSE	FALSE
ENSG00000162441	MSTRG.748.46	17.9872	-0.231461	1.27508	-0.181527	0.855954	0.999845	FALSE	FALSE	FALSE
ENSG00000162441	MSTRG.748.49	37.0031	-2.1351	1.95365	-1.09288	0.274447	0.953884	FALSE	FALSE	FALSE
ENSG00000162441	MSTRG.748.53	11.0231	0.447523	1.86586	0.239848	0.810448	0.999845	FALSE	FALSE	FALSE
ENSG00000162441	MSTRG.748.68	32.4241	1.2728	2.16102	0.58898	0.555875	0.999845	FALSE	FALSE	FALSE
ENSG00000162441	ENST00000377213	155.881	0.599952	0.513549	1.16825	0.242708	0.934231	FALSE	FALSE	FALSE
ENSG00000173614	MSTRG.751.3	4.79504	2.24368	1.88897	1.18778	0.234919	0.92768	FALSE	FALSE	FALSE
ENSG00000173614	MSTRG.751.4	6.71971	-3.95785	1.81037	-2.18621	0.0288003	0.375998	FALSE	FALSE	FALSE
ENSG00000173614	MSTRG.751.7	1.89247	2.57929	1.95543	1.31904	0.187157	NA	FALSE	FALSE	FALSE
ENSG00000162444	MSTRG.751.9	15.3256	-1.11856	1.87451	-0.59672	0.550694	0.999845	FALSE	FALSE	FALSE
ENSG00000162444	MSTRG.751.13	1.03986	2.05077	1.98185	1.03477	0.300774	NA	FALSE	FALSE	FALSE
ENSG00000173614	ENST00000403197	3.78476	0.580673	1.14649	0.50648	0.61252	0.999845	FALSE	FALSE	FALSE
ENSG00000173614	ENST00000462686	8.82506	0.404234	1.49543	0.270314	0.786919	0.999845	TRUE	TRUE	TRUE
ENSG00000162444	MSTRG.751.20	26.4019	0.435853	0.598777	0.727906	0.466671	0.999845	FALSE	FALSE	FALSE
ENSG00000162444	MSTRG.751.36	65.0551	0.358009	0.9019	0.396949	0.691405	0.999845	FALSE	FALSE	FALSE
ENSG00000162444	MSTRG.751.37	2.74807	1.75695	2.23048	0.787701	0.430872	NA	FALSE	FALSE	FALSE
ENSG00000162444	MSTRG.751.38	1.46922	0.637482	1.47564	0.432004	0.665739	NA	FALSE	FALSE	FALSE
ENSG00000162444	MSTRG.751.41	1.12735	-3.23995	2.09878	-1.54373	0.122653	NA	FALSE	FALSE	FALSE
ENSG00000162444	MSTRG.751.43	6.54623	-0.624167	0.92437	-0.675234	0.499527	0.999845	FALSE	FALSE	FALSE
ENSG00000162444	MSTRG.751.44	11.668	0.242142	1.20575	0.200823	0.840837	0.999845	FALSE	FALSE	FALSE
ENSG00000162444	ENST00000294435	399.893	0.0738828	0.471468	0.156708	0.875475	0.999845	FALSE	FALSE	FALSE
ENSG00000162444	MSTRG.751.54	2.62189	-0.624764	1.31807	-0.473998	0.635501	NA	FALSE	FALSE	FALSE
ENSG00000130939	MSTRG.783.1	2.09003	1.27224	1.85424	0.686124	0.492635	NA	FALSE	FALSE	FALSE
ENSG00000130939	MSTRG.783.3	1.16342	-3.7119	2.31421	-1.60396	0.108723	NA	FALSE	FALSE	FALSE
ENSG00000130939	MSTRG.783.5	54.6681	1.88657	1.49511	1.26183	0.207011	0.903724	FALSE	FALSE	FALSE
ENSG00000130939	ENST00000253251	367.208	0.0721784	0.471607	0.153048	0.878361	0.999845	FALSE	FALSE	FALSE
ENSG00000130939	MSTRG.783.17	305.012	-0.222394	0.572151	-0.388698	0.6975	0.999845	FALSE	FALSE	FALSE
ENSG00000130939	ENST00000377153	44.4686	0.385299	0.656652	0.586763	0.557363	0.999845	FALSE	FALSE	FALSE
ENSG00000130939	MSTRG.783.21	3.19888	-1.09326	1.72229	-0.634773	0.525576	NA	FALSE	FALSE	FALSE
ENSG00000130939	MSTRG.783.27	5.41307	-4.0018	2.00117	-1.99973	0.0455298	0.491482	FALSE	FALSE	FALSE
ENSG00000130939	MSTRG.783.30	15.2804	0.730585	1.28799	0.567227	0.57056	0.999845	FALSE	FALSE	FALSE
ENSG00000130939	ENST00000466379	2.36728	0.863386	1.18816	0.726656	0.467437	NA	FALSE	FALSE	FALSE
ENSG00000130939	MSTRG.783.32	173.669	0.989856	1.05743	0.936097	0.349223	0.98423	FALSE	FALSE	FALSE
ENSG00000130939	ENST00000487244	4.45109	-1.79875	1.70114	-1.05738	0.290339	0.960635	FALSE	FALSE	FALSE
ENSG00000054523	MSTRG.842.7	154.282	0.18812	0.522815	0.359822	0.71898	0.999845	FALSE	FALSE	FALSE
ENSG00000054523	MSTRG.842.15	502.815	-0.52265	1.31826	-0.396468	0.69176	0.999845	FALSE	FALSE	FALSE
ENSG00000054523	MSTRG.842.16	21.5727	1.5614	2.10998	0.740006	0.459296	0.999845	FALSE	FALSE	FALSE
ENSG00000054523	MSTRG.842.22	235.005	0.996225	0.875292	1.13816	0.255053	0.943158	FALSE	FALSE	FALSE
ENSG00000054523	MSTRG.842.24	55.4869	0.0723336	0.605668	0.119428	0.904936	0.999845	FALSE	FALSE	FALSE
ENSG00000054523	MSTRG.842.26	20.6931	-0.0994315	2.13232	-0.0466306	0.962808	0.999845	FALSE	FALSE	FALSE
ENSG00000054523	MSTRG.842.33	15.2646	4.69886	2.06711	2.27316	0.0230166	0.327387	FALSE	FALSE	FALSE
ENSG00000054523	MSTRG.842.51	16.9079	-0.40543	1.739	-0.233139	0.815653	0.999845	FALSE	FALSE	FALSE
ENSG00000054523	ENST00000377093	60.7812	0.820365	2.25962	0.363054	0.716565	0.999845	FALSE	FALSE	FALSE
ENSG00000054523	MSTRG.842.66	376.209	0.688161	1.31331	0.523988	0.600287	0.999845	FALSE	FALSE	FALSE
ENSG00000054523	MSTRG.842.75	5.23386	1.14003	2.11555	0.53888	0.589969	0.999845	FALSE	FALSE	FALSE
ENSG00000054523	MSTRG.842.84	131.928	-1.27232	2.15097	-0.591512	0.554177	0.999845	FALSE	FALSE	FALSE
ENSG00000054523	MSTRG.842.95	371.079	1.03751	1.08263	0.958326	0.337898	0.979522	FALSE	FALSE	FALSE
ENSG00000142657	MSTRG.842.113	5.42359	-5.92511	2.31825	-2.55586	0.0105926	0.207001	FALSE	FALSE	FALSE
ENSG00000142657	MSTRG.842.114	11.3096	-1.96143	1.83737	-1.06752	0.285737	0.959921	FALSE	FALSE	FALSE
ENSG00000142657	MSTRG.842.118	22.5263	-0.695234	2.6144	-0.265925	0.790297	0.999845	FALSE	FALSE	FALSE
ENSG00000142657	MSTRG.842.119	173.072	-2.27077	1.92338	-1.18061	0.237758	0.930094	FALSE	FALSE	FALSE
ENSG00000142657	MSTRG.842.126	56.4122	9.21601	2.47108	3.72954	0.00019183	0.015538	FALSE	FALSE	FALSE
ENSG00000142657	MSTRG.842.131	129.968	0.700624	0.697212	1.00489	0.314948	0.97119	FALSE	FALSE	FALSE
ENSG00000142657	MSTRG.842.138	14.2577	0.717055	2.0716	0.346137	0.72924	0.999845	FALSE	FALSE	FALSE
ENSG00000142657	ENST00000270776	2886.65	-0.176585	0.450415	-0.39205	0.695022	0.999845	FALSE	FALSE	FALSE
ENSG00000142657	ENST00000460189	61.7395	-0.509568	0.530656	-0.960261	0.336924	0.979389	FALSE	FALSE	FALSE
ENSG00000142657	MSTRG.846.4	8.76319	0.66522	0.847796	0.784646	0.432661	0.999845	FALSE	FALSE	FALSE
ENSG00000241563	MSTRG.791.1	28.3784	1.17372	0.560157	2.09535	0.03614	0.429968	FALSE	FALSE	FALSE
ENSG00000175279	MSTRG.791.14	2.54415	0.776402	1.83659	0.422742	0.672484	NA	FALSE	FALSE	FALSE
ENSG00000175279	MSTRG.791.23	2.51861	1.42688	1.65945	0.859849	0.389872	NA	FALSE	FALSE	FALSE
ENSG00000251503	ENST00000602787	2.35549	0.319302	2.06458	0.154657	0.877092	NA	FALSE	FALSE	FALSE
ENSG00000175279	ENST00000309048	20.8459	1.02367	0.736069	1.39073	0.164307	0.853267	FALSE	FALSE	FALSE
ENSG00000175279	ENST00000477755	3.8392	2.51988	1.64316	1.53356	0.125139	0.783701	TRUE	FALSE	FALSE
ENSG00000160049	MSTRG.792.17	326.626	-0.452266	0.496885	-0.910203	0.362715	0.988437	FALSE	FALSE	FALSE
ENSG00000160049	MSTRG.792.30	27.2385	0.572686	1.76453	0.324555	0.745518	0.999845	FALSE	FALSE	FALSE
ENSG00000160049	MSTRG.792.40	31.9456	0.393456	1.82363	0.215755	0.829179	0.999845	TRUE	TRUE	TRUE
ENSG00000160049	MSTRG.792.44	7.24483	-2.65341	1.90613	-1.39204	0.16391	0.852632	FALSE	FALSE	FALSE
ENSG00000160049	MSTRG.792.56	16.1511	0.851382	1.69963	0.500922	0.616426	0.999845	FALSE	FALSE	FALSE
ENSG00000160049	ENST00000377038	417.949	-0.211355	0.506337	-0.417419	0.676372	0.999845	FALSE	FALSE	FALSE
ENSG00000160049	MSTRG.792.58	30.4458	-2.1157	2.11764	-0.999088	0.317752	0.971587	TRUE	TRUE	TRUE
ENSG00000160049	ENST00000377036	39.0016	0.36074	0.555309	0.64962	0.515937	0.999845	FALSE	FALSE	FALSE
ENSG00000142655	MSTRG.797.1	3.61268	-1.20249	1.4308	-0.840432	0.400666	NA	FALSE	FALSE	FALSE
ENSG00000142655	MSTRG.797.6	2.15138	2.0392	1.99446	1.02243	0.306576	NA	FALSE	FALSE	FALSE
ENSG00000142655	MSTRG.797.11	1.43806	0.669753	1.82909	0.366168	0.71424	NA	FALSE	FALSE	FALSE
ENSG00000142655	MSTRG.797.13	10.1154	0.0512969	1.02778	0.0499102	0.960194	0.999845	FALSE	FALSE	FALSE
ENSG00000142655	MSTRG.797.14	5.92167	0.58035	1.62847	0.356378	0.721558	0.999845	FALSE	FALSE	FALSE
ENSG00000142655	ENST00000356607	984.568	-0.34425	0.458273	-0.75119	0.452538	0.999845	FALSE	FALSE	FALSE
ENSG00000142655	MSTRG.797.20	6.87781	-0.784536	1.59131	-0.493014	0.622003	0.999845	FALSE	FALSE	FALSE
ENSG00000142655	MSTRG.797.26	194.179	-0.424811	0.511778	-0.830069	0.4065	0.997822	FALSE	FALSE	FALSE
ENSG00000142655	ENST00000491661	3.94324	0.833961	1.60777	0.518707	0.603965	0.999845	FALSE	FALSE	FALSE
ENSG00000142655	MSTRG.797.33	1.55588	1.81216	1.96739	0.921098	0.356999	NA	FALSE	FALSE	FALSE
ENSG00000142655	MSTRG.797.45	2.69704	-0.915704	1.87282	-0.488943	0.624882	NA	FALSE	FALSE	FALSE
ENSG00000142655	MSTRG.797.51	8.64873	0.789089	0.98664	0.799774	0.423842	0.999444	FALSE	FALSE	FALSE
ENSG00000142655	MSTRG.797.52	8.64145	2.3746	1.43343	1.65658	0.0976038	0.714645	FALSE	FALSE	FALSE
ENSG00000130940	MSTRG.799.1	1.79507	0.824676	1.83523	0.449359	0.653173	NA	TRUE	TRUE	TRUE
ENSG00000130940	MSTRG.797.53	3.36034	0.990355	1.88726	0.524757	0.599752	NA	FALSE	FALSE	FALSE
ENSG00000130940	MSTRG.799.2	3.52095	-2.26644	1.83417	-1.23568	0.216579	NA	FALSE	FALSE	FALSE
ENSG00000130940	MSTRG.799.3	6.94745	-0.880946	1.67442	-0.526121	0.598804	0.999845	FALSE	FALSE	FALSE
ENSG00000130940	MSTRG.799.16	5.01904	-0.502545	1.78976	-0.280789	0.778872	0.999845	FALSE	FALSE	FALSE
ENSG00000130940	MSTRG.799.17	52.2023	-0.0520606	0.706346	-0.0737042	0.941246	0.999845	FALSE	FALSE	FALSE
ENSG00000130940	MSTRG.799.19	123.288	0.359397	0.512529	0.701222	0.483165	0.999845	FALSE	FALSE	FALSE
ENSG00000130940	MSTRG.799.21	2.8877	0.385382	1.40798	0.273713	0.784305	NA	FALSE	FALSE	FALSE
ENSG00000130940	MSTRG.799.22	6.45998	-1.02073	1.93606	-0.527221	0.59804	0.999845	FALSE	FALSE	FALSE
ENSG00000130940	MSTRG.799.24	2.60269	-1.14917	1.17724	-0.976159	0.328986	NA	TRUE	TRUE	TRUE
ENSG00000130940	ENST00000377022	78.207	-2.02833	1.85007	-1.09636	0.272923	0.952934	FALSE	FALSE	FALSE
ENSG00000130940	MSTRG.797.55	11.219	1.322	1.3178	1.00319	0.315771	0.971509	FALSE	FALSE	FALSE
ENSG00000130940	ENST00000344008	493.183	-0.423434	0.463642	-0.913278	0.361096	0.987795	FALSE	FALSE	FALSE
ENSG00000130940	ENST00000496432	35.8169	-1.36765	1.44762	-0.944757	0.344783	0.982717	FALSE	FALSE	FALSE
ENSG00000130940	ENST00000492173	1.69537	0.667658	1.82966	0.364908	0.71518	NA	FALSE	FALSE	FALSE
ENSG00000120948	MSTRG.847.17	128.375	-5.97299	1.55978	-3.82937	0.00012847	0.0116638	TRUE	FALSE	TRUE
ENSG00000120948	ENST00000240185	7.23642	0.326353	1.80532	0.180773	0.856545	0.999845	FALSE	FALSE	FALSE
ENSG00000120948	MSTRG.847.28	1547.87	0.634786	0.45128	1.40664	0.159535	0.845758	FALSE	FALSE	FALSE
ENSG00000120948	ENST00000629725	355.339	0.585909	0.48532	1.20726	0.227331	0.922461	FALSE	FALSE	FALSE
ENSG00000120948	MSTRG.847.50	77.2505	-1.37292	1.37504	-0.998453	0.31806	0.971587	FALSE	FALSE	FALSE
ENSG00000120948	MSTRG.847.52	11.9875	-2.46946	2.18328	-1.13107	0.258024	0.944652	FALSE	FALSE	FALSE
ENSG00000120948	ENST00000439080	127.888	0.0658129	0.51063	0.128886	0.897448	0.999845	TRUE	FALSE	FALSE
ENSG00000120948	MSTRG.847.58	35.7907	-0.455878	1.17518	-0.387921	0.698075	0.999845	TRUE	FALSE	FALSE
ENSG00000120948	ENST00000613864	88.327	0.146586	0.855087	0.171429	0.863887	0.999845	FALSE	FALSE	FALSE
ENSG00000120948	MSTRG.847.60	20.0885	7.74834	1.3776	5.62454	1.86007e-08	8.11116e-06	FALSE	FALSE	FALSE
ENSG00000120948	ENST00000621715	2.99345	2.47106	2.05428	1.20288	0.229022	NA	FALSE	FALSE	FALSE
ENSG00000120948	ENST00000618606	2.12458	0.0632942	1.41159	0.0448388	0.964236	NA	FALSE	FALSE	FALSE
ENSG00000009724	MSTRG.848.2	3.76999	0.666998	1.29753	0.514054	0.607214	0.999845	FALSE	FALSE	FALSE
ENSG00000009724	ENST00000480221	1.86502	-0.878665	1.51684	-0.579274	0.562405	NA	FALSE	FALSE	FALSE
ENSG00000116649	MSTRG.882.3	53.5829	0.45457	0.532689	0.85335	0.393465	0.9967	FALSE	FALSE	FALSE
ENSG00000116649	MSTRG.882.7	59.181	0.630647	1.05038	0.600399	0.54824	0.999845	FALSE	FALSE	FALSE
ENSG00000171824	MSTRG.882.9	4.22167	1.53067	1.46258	1.04656	0.295304	0.962959	FALSE	FALSE	FALSE
ENSG00000116649	MSTRG.882.11	2.71332	2.6064	1.30241	2.00121	0.0453695	NA	FALSE	FALSE	FALSE
ENSG00000116649	MSTRG.882.14	83.0901	-0.393468	0.821994	-0.478675	0.63217	0.999845	FALSE	FALSE	FALSE
ENSG00000116649	MSTRG.882.15	12.6962	0.00798239	1.68404	0.00474002	0.996218	0.999963	FALSE	FALSE	FALSE
ENSG00000116649	MSTRG.882.17	10.3878	1.93624	2.01722	0.959857	0.337127	0.979389	FALSE	FALSE	FALSE
ENSG00000116649	MSTRG.882.19	23.7107	-1.37181	1.41703	-0.968085	0.333002	0.978008	FALSE	FALSE	FALSE
ENSG00000116649	ENST00000475189	29.8435	0.238411	0.820361	0.290617	0.771344	0.999845	FALSE	FALSE	FALSE
ENSG00000116649	MSTRG.882.25	1.51376	3.99399	2.30638	1.73171	0.0833246	NA	FALSE	FALSE	FALSE
ENSG00000171824	MSTRG.882.26	9.30649	-0.955748	0.771144	-1.23939	0.215201	0.911411	FALSE	FALSE	FALSE
ENSG00000116649	MSTRG.882.27	14.8264	2.39973	1.09083	2.1999	0.0278138	0.367621	FALSE	FALSE	FALSE
ENSG00000116649	MSTRG.882.28	98.6011	0.0591344	0.840177	0.0703833	0.943889	0.999845	FALSE	FALSE	FALSE
ENSG00000116649	ENST00000376957	982.856	-0.230667	0.459722	-0.501752	0.615842	0.999845	FALSE	FALSE	FALSE
ENSG00000116649	ENST00000459997	9.4346	1.20008	1.30265	0.921259	0.356915	0.986478	FALSE	FALSE	FALSE
ENSG00000116649	ENST00000487300	1.45804	0.515377	1.97611	0.260804	0.794244	NA	FALSE	FALSE	FALSE
ENSG00000171824	MSTRG.884.1	16.6942	0.312858	0.821983	0.380614	0.70349	0.999845	FALSE	FALSE	FALSE
ENSG00000171824	MSTRG.882.57	6.18055	-2.50952	2.0979	-1.19621	0.231616	0.925647	FALSE	FALSE	FALSE
ENSG00000171824	MSTRG.882.60	13.5592	-7.24665	2.09107	-3.46552	0.000529214	0.0316818	FALSE	FALSE	FALSE
ENSG00000171824	MSTRG.882.62	47.1469	0.565783	1.49255	0.379071	0.704635	0.999845	FALSE	FALSE	FALSE
ENSG00000171824	MSTRG.882.64	124.865	0.248619	0.556992	0.44636	0.655338	0.999845	FALSE	FALSE	FALSE
ENSG00000171824	MSTRG.882.78	190.856	0.274031	0.487006	0.562685	0.573649	0.999845	FALSE	FALSE	FALSE
ENSG00000171824	MSTRG.882.88	18.758	2.93199	1.62955	1.79926	0.0719769	0.624067	FALSE	FALSE	FALSE
ENSG00000171824	MSTRG.882.89	21.3592	-0.468994	1.27994	-0.36642	0.714052	0.999845	FALSE	FALSE	FALSE
ENSG00000171824	ENST00000304457	19.4263	2.67178	1.26307	2.11531	0.0344039	0.417795	FALSE	FALSE	FALSE
ENSG00000171824	ENST00000376936	413.747	-0.0872316	0.465094	-0.187557	0.851224	0.999845	FALSE	FALSE	FALSE
ENSG00000171824	MSTRG.882.100	5.10544	2.66582	2.04074	1.3063	0.191452	0.887277	FALSE	FALSE	FALSE
ENSG00000171824	MSTRG.884.2	2.42446	-0.30547	1.70489	-0.179173	0.857802	NA	FALSE	FALSE	FALSE
ENSG00000171824	ENST00000469634	17.355	0.395902	1.23664	0.320143	0.74886	0.999845	FALSE	FALSE	FALSE
ENSG00000198793	MSTRG.852.7	8.35478	-0.910202	1.81226	-0.502248	0.615493	0.999845	FALSE	FALSE	FALSE
ENSG00000198793	MSTRG.852.13	10.6782	-1.46995	1.63603	-0.898487	0.368926	0.9891	FALSE	FALSE	FALSE
ENSG00000198793	MSTRG.852.23	55.3626	-0.172506	0.691816	-0.249352	0.803088	0.999845	FALSE	FALSE	FALSE
ENSG00000198793	ENST00000376838	6.10218	0.786215	1.82075	0.431808	0.665881	0.999845	FALSE	FALSE	FALSE
ENSG00000198793	MSTRG.852.25	160.634	-0.00286753	0.494188	-0.00580251	0.99537	0.999963	FALSE	FALSE	FALSE
ENSG00000198793	ENST00000361445	348.801	-0.176444	1.1055	-0.159605	0.873192	0.999845	FALSE	FALSE	FALSE
ENSG00000198793	MSTRG.852.29	122.874	-0.90611	1.79063	-0.506029	0.612836	0.999845	FALSE	FALSE	FALSE
ENSG00000198793	ENST00000455339	1.65229	1.1933	1.98586	0.600901	0.547906	NA	FALSE	FALSE	FALSE
ENSG00000198793	ENST00000495435	6.35457	-1.2243	0.896559	-1.36556	0.172078	0.86456	FALSE	FALSE	FALSE
ENSG00000198793	MSTRG.852.42	2.62122	-1.66134	2.27422	-0.730511	0.465078	NA	FALSE	FALSE	FALSE
ENSG00000120942	MSTRG.859.6	8.70804	-1.05205	1.98728	-0.529393	0.596533	0.999845	FALSE	FALSE	FALSE
ENSG00000120942	ENST00000376810	162.754	-0.198264	0.508467	-0.389924	0.696593	0.999845	FALSE	FALSE	FALSE
ENSG00000120942	ENST00000376804	2.82017	0.186648	1.70525	0.109455	0.912842	NA	FALSE	FALSE	FALSE
ENSG00000204624	MSTRG.873.5	11.2426	-1.66312	2.45203	-0.678263	0.497605	0.999845	FALSE	FALSE	FALSE
ENSG00000204624	MSTRG.873.17	9.36253	3.53563	1.8809	1.87975	0.0601416	0.567976	FALSE	FALSE	FALSE
ENSG00000204624	MSTRG.873.30	7.72155	-6.41753	2.06136	-3.11325	0.00185042	0.0717251	FALSE	FALSE	FALSE
ENSG00000204624	MSTRG.873.42	12.571	-0.401302	1.8508	-0.216826	0.828344	0.999845	FALSE	FALSE	FALSE
ENSG00000204624	MSTRG.873.46	7.90418	0.0422793	2.22968	0.0189621	0.984871	0.999963	FALSE	FALSE	FALSE
ENSG00000204624	MSTRG.873.48	1.42655	1.56477	1.79425	0.872104	0.383151	NA	FALSE	FALSE	FALSE
	ENST00000453135	1.97856	0.0353696	1.25078	0.0282781	0.97744	NA	FALSE	FALSE	FALSE
ENSG00000116661	MSTRG.885.4	5.62312	-0.658246	1.37086	-0.48017	0.631107	0.999845	FALSE	FALSE	FALSE
ENSG00000116661	MSTRG.885.10	10.8944	-0.760031	0.912524	-0.832889	0.404908	0.997531	FALSE	FALSE	FALSE
ENSG00000116661	MSTRG.885.13	17.146	0.0263247	0.90121	0.0292104	0.976697	0.999845	FALSE	FALSE	FALSE
ENSG00000116661	MSTRG.885.16	6.60438	-2.38311	1.94069	-1.22797	0.219459	0.914906	FALSE	FALSE	FALSE
ENSG00000116661	MSTRG.885.21	3.65288	-1.20522	1.40902	-0.855365	0.392349	0.9967	FALSE	FALSE	FALSE
ENSG00000116661	MSTRG.885.22	31.4805	-1.78307	1.95002	-0.914388	0.360513	0.987766	FALSE	FALSE	FALSE
ENSG00000116661	MSTRG.885.24	40.502	-0.18531	2.037	-0.0909718	0.927515	0.999845	FALSE	FALSE	FALSE
ENSG00000116661	MSTRG.885.30	5.07175	2.84118	2.06441	1.37627	0.168738	0.859763	FALSE	FALSE	FALSE
ENSG00000116661	MSTRG.885.27	11.943	1.40976	1.53097	0.92083	0.357139	0.986608	FALSE	FALSE	FALSE
ENSG00000116661	MSTRG.885.34	6.10386	0.97606	1.56964	0.621837	0.534049	0.999845	FALSE	FALSE	FALSE
ENSG00000116661	MSTRG.885.41	24.5439	1.17163	0.936416	1.25119	0.210866	0.907353	FALSE	FALSE	FALSE
ENSG00000116661	MSTRG.885.40	41.5947	0.440562	2.22131	0.198334	0.842783	0.999845	FALSE	FALSE	FALSE
ENSG00000116661	MSTRG.885.43	2.12296	-4.56285	2.27666	-2.00418	0.0450507	NA	FALSE	FALSE	FALSE
ENSG00000116661	MSTRG.885.45	412.53	-0.104551	0.567924	-0.184094	0.85394	0.999845	FALSE	FALSE	FALSE
ENSG00000116661	ENST00000354287	3888.92	0.0729123	0.467522	0.155955	0.876069	0.999845	FALSE	FALSE	FALSE
ENSG00000116661	MSTRG.885.48	3.98808	0.399635	2.35622	0.169609	0.865318	0.999845	FALSE	FALSE	FALSE
ENSG00000116661	MSTRG.885.51	6.74317	-2.81277	1.87959	-1.49648	0.134528	0.802773	FALSE	FALSE	FALSE
ENSG00000116661	MSTRG.886.8	4.91745	-1.21247	0.869581	-1.39432	0.163222	0.851941	FALSE	FALSE	FALSE
ENSG00000116661	ENST00000471501	7.56144	-0.654287	0.89717	-0.729279	0.465831	0.999845	FALSE	FALSE	FALSE
ENSG00000132879	MSTRG.887.6	7.72895	6.35146	1.83714	3.45726	0.000545697	0.0322991	FALSE	FALSE	FALSE
ENSG00000132879	MSTRG.887.8	21.0871	-0.28394	1.26466	-0.224519	0.822353	0.999845	FALSE	FALSE	FALSE
ENSG00000132879	MSTRG.887.4	12.1468	-2.33182	1.98227	-1.17634	0.23946	0.931278	FALSE	FALSE	FALSE
ENSG00000132879	MSTRG.887.59	9.89695	-4.15156	1.29084	-3.21617	0.00129913	0.0573022	TRUE	TRUE	TRUE
ENSG00000132879	MSTRG.887.61	15.071	1.79361	1.73647	1.03291	0.301648	0.964746	FALSE	FALSE	FALSE
ENSG00000132879	MSTRG.887.72	56.5772	-0.867207	1.33836	-0.64796	0.517011	0.999845	FALSE	FALSE	FALSE
ENSG00000132879	MSTRG.887.73	7.11662	-2.03218	1.5926	-1.27601	0.201951	0.899526	TRUE	TRUE	TRUE
ENSG00000132879	MSTRG.887.81	20.8704	0.998778	1.92903	0.517761	0.604625	0.999845	TRUE	TRUE	TRUE
ENSG00000132879	MSTRG.887.82	18.2484	-0.106775	1.34404	-0.0794439	0.93668	0.999845	FALSE	FALSE	FALSE
ENSG00000132879	MSTRG.887.85	41.0799	-3.36069	1.35802	-2.4747	0.0133348	0.238669	FALSE	FALSE	FALSE
ENSG00000132879	MSTRG.887.89	23.2317	-2.85547	2.03703	-1.40178	0.160981	0.848636	TRUE	TRUE	TRUE
ENSG00000132879	MSTRG.887.100	7.94137	1.14513	2.42899	0.471441	0.637326	0.999845	FALSE	FALSE	FALSE
ENSG00000132879	MSTRG.887.103	127.011	-0.127533	0.563614	-0.226277	0.820986	0.999845	FALSE	FALSE	FALSE
ENSG00000132879	MSTRG.887.108	26.9952	-1.0198	1.2826	-0.795104	0.426553	0.999845	TRUE	TRUE	TRUE
ENSG00000132879	MSTRG.887.115	42.0973	-0.570324	1.24287	-0.458875	0.646324	0.999845	FALSE	FALSE	FALSE
ENSG00000132879	ENST00000376768	25.1416	2.15481	1.2442	1.73188	0.0832944	0.66861	FALSE	FALSE	FALSE
ENSG00000132879	ENST00000251547	87.7312	-0.446674	1.37792	-0.324166	0.745813	0.999845	FALSE	FALSE	FALSE
ENSG00000132879	ENST00000376760	12.9381	1.65759	1.83108	0.90525	0.365333	0.988615	FALSE	FALSE	FALSE
ENSG00000132879	ENST00000376762	442.518	1.3661	0.467645	2.92124	0.00348646	0.106272	FALSE	FALSE	FALSE
ENSG00000132879	MSTRG.887.136	13.9246	-0.955165	1.45452	-0.656689	0.511381	0.999845	FALSE	FALSE	FALSE
ENSG00000132879	MSTRG.887.138	15.2386	0.00567329	0.838661	0.0067647	0.994603	0.999963	FALSE	FALSE	FALSE
ENSG00000132879	MSTRG.887.140	10.7257	-2.48538	1.75304	-1.41775	0.156263	0.84145	FALSE	FALSE	FALSE
ENSG00000132879	ENST00000471895	32.7942	-4.34495	1.75176	-2.48034	0.0131256	0.236656	FALSE	FALSE	FALSE
ENSG00000116670	MSTRG.888.5	14.5425	0.685232	1.90879	0.358988	0.719604	0.999845	FALSE	FALSE	FALSE
ENSG00000116663	ENST00000376753	862.471	-0.808597	0.456173	-1.77257	0.0763002	0.642187	FALSE	FALSE	FALSE
ENSG00000116663	ENST00000449067	2.19498	0.0956226	1.52665	0.0626355	0.950057	NA	FALSE	FALSE	FALSE
ENSG00000116670	MSTRG.888.16	38.4207	-0.394261	0.998357	-0.39491	0.69291	0.999845	FALSE	FALSE	FALSE
ENSG00000116670	MSTRG.888.19	18.8051	-0.066948	1.7363	-0.0385579	0.969243	0.999845	FALSE	FALSE	FALSE
ENSG00000116670	MSTRG.888.22	436.192	-0.35885	0.499929	-0.717801	0.47288	0.999845	FALSE	FALSE	FALSE
ENSG00000116670	MSTRG.888.24	17.9691	-0.368388	1.44796	-0.254418	0.799172	0.999845	FALSE	FALSE	FALSE
ENSG00000116670	MSTRG.888.29	3.27734	-1.19988	1.60512	-0.747535	0.454741	NA	FALSE	FALSE	FALSE
ENSG00000116670	MSTRG.888.36	4.12551	-0.53872	1.7457	-0.308598	0.757628	0.999845	FALSE	FALSE	FALSE
ENSG00000116670	MSTRG.888.37	26.7127	-0.352447	1.79441	-0.196413	0.844287	0.999845	FALSE	FALSE	FALSE
ENSG00000116670	MSTRG.888.39	28.4379	0.981659	1.47714	0.664565	0.506329	0.999845	FALSE	FALSE	FALSE
ENSG00000116670	MSTRG.888.40	21.7681	-0.743547	1.2917	-0.575635	0.564862	0.999845	FALSE	FALSE	FALSE
ENSG00000116670	ENST00000376692	2619.35	-0.0902107	0.460319	-0.195974	0.84463	0.999845	FALSE	FALSE	FALSE
ENSG00000116670	ENST00000376669	11.8865	-0.188769	0.973241	-0.19396	0.846207	0.999845	FALSE	FALSE	FALSE
ENSG00000116670	ENST00000376667	200.788	0.0368157	0.524471	0.0701959	0.944038	0.999845	FALSE	FALSE	FALSE
ENSG00000116670	ENST00000445656	19.1822	1.50172	0.757753	1.98181	0.0475003	0.50265	FALSE	FALSE	FALSE
ENSG00000116670	ENST00000456915	59.0555	0.4055	1.01133	0.400958	0.688451	0.999845	FALSE	FALSE	FALSE
ENSG00000116670	ENST00000376664	20.4077	0.308242	1.11709	0.275933	0.782599	0.999845	FALSE	FALSE	FALSE
ENSG00000116670	ENST00000376655	39.6857	-0.731824	0.570934	-1.2818	0.199912	0.897159	FALSE	FALSE	FALSE
ENSG00000162490	MSTRG.889.2	18.9507	1.41815	1.44456	0.981718	0.326239	0.97485	FALSE	FALSE	FALSE
ENSG00000162490	ENST00000294485	99.7741	0.124285	0.844234	0.147217	0.882961	0.999845	FALSE	FALSE	FALSE
ENSG00000162490	MSTRG.889.7	2.88026	0.0246614	1.35904	0.0181461	0.985522	NA	FALSE	FALSE	FALSE
ENSG00000162490	MSTRG.889.8	8.8094	-0.0394206	1.20475	-0.032721	0.973897	0.999845	FALSE	FALSE	FALSE
ENSG00000177674	MSTRG.903.1	134.527	0.81846	0.535271	1.52906	0.12625	0.786356	FALSE	FALSE	FALSE
ENSG00000177674	MSTRG.903.4	20.161	-0.107586	1.47327	-0.0730257	0.941786	0.999845	FALSE	FALSE	FALSE
ENSG00000177674	MSTRG.903.24	10.7905	0.110544	1.41315	0.0782252	0.937649	0.999845	FALSE	FALSE	FALSE
ENSG00000177674	MSTRG.903.39	6.66924	-0.306302	1.62252	-0.188781	0.850264	0.999845	FALSE	FALSE	FALSE
ENSG00000177674	MSTRG.903.45	4.65359	-0.456527	1.90624	-0.239491	0.810725	0.999845	FALSE	FALSE	FALSE
ENSG00000177674	MSTRG.903.46	31.4479	1.17992	1.96618	0.600108	0.548434	0.999845	TRUE	TRUE	TRUE
ENSG00000177674	MSTRG.903.47	5.53188	0.0233324	1.57336	0.0148296	0.988168	0.999963	FALSE	FALSE	FALSE
ENSG00000177674	ENST00000476512	13.111	0.300445	0.921818	0.325927	0.74448	0.999845	FALSE	FALSE	FALSE
ENSG00000177674	MSTRG.903.49	4.2941	-0.41728	1.62648	-0.256554	0.797523	0.999845	FALSE	FALSE	FALSE
ENSG00000177674	ENST00000400895	2.16524	1.15967	2.01575	0.575306	0.565085	NA	TRUE	FALSE	FALSE
ENSG00000177674	ENST00000376629	27.4815	1.21085	1.96712	0.615542	0.538197	0.999845	FALSE	FALSE	FALSE
ENSG00000177674	ENST00000314340	247.34	0.496609	0.5047	0.983968	0.325131	0.974664	FALSE	FALSE	FALSE
ENSG00000177674	ENST00000510878	2.6972	-0.130787	2.08765	-0.062648	0.950047	NA	FALSE	FALSE	FALSE
ENSG00000215910	MSTRG.905.10	2.40749	0.55439	1.88286	0.294441	0.768421	NA	FALSE	FALSE	FALSE
ENSG00000177000	MSTRG.908.11	12.0076	-0.885095	1.56686	-0.564884	0.572153	0.999845	FALSE	FALSE	FALSE
ENSG00000177000	MSTRG.908.33	67.2135	4.9919	1.57941	3.1606	0.00157442	0.064548	FALSE	FALSE	FALSE
ENSG00000177000	MSTRG.908.36	43.8808	-3.65579	1.85115	-1.97488	0.048282	0.507146	FALSE	FALSE	FALSE
ENSG00000177000	MSTRG.908.40	26.4068	-2.99091	2.03666	-1.46853	0.14196	0.817748	FALSE	FALSE	FALSE
ENSG00000177000	MSTRG.908.52	162.875	2.72879	1.16779	2.33672	0.0194537	0.297059	FALSE	FALSE	FALSE
ENSG00000177000	ENST00000376592	62.5487	-9.45247	2.49697	-3.78557	0.000153355	0.0131163	FALSE	FALSE	FALSE
ENSG00000177000	MSTRG.908.70	13.8504	-3.07062	1.96994	-1.55874	0.119058	0.770663	FALSE	FALSE	FALSE
ENSG00000177000	MSTRG.908.49	23.9141	3.36066	1.78147	1.88645	0.0592338	0.563889	FALSE	FALSE	FALSE
ENSG00000177000	MSTRG.908.67	5.88221	5.95626	2.32511	2.56172	0.0104157	0.205005	FALSE	FALSE	FALSE
ENSG00000177000	MSTRG.908.58	241.427	2.41612	1.25382	1.92701	0.0539779	0.537222	FALSE	FALSE	FALSE
ENSG00000177000	MSTRG.908.64	223.043	2.7653	1.03178	2.68012	0.00735956	0.166355	FALSE	FALSE	FALSE
ENSG00000177000	MSTRG.908.75	149.352	-10.7083	1.61137	-6.64549	3.02217e-11	2.28894e-08	FALSE	FALSE	FALSE
ENSG00000177000	ENST00000376583	361.771	-3.82077	1.52228	-2.5099	0.0120765	0.224473	FALSE	FALSE	FALSE
ENSG00000011021	MSTRG.909.20	27.6636	-1.98986	1.95897	-1.01577	0.309739	0.969287	FALSE	FALSE	FALSE
ENSG00000011021	MSTRG.909.35	50.5614	-1.1897	0.882565	-1.348	0.177659	0.872477	FALSE	FALSE	FALSE
ENSG00000011021	MSTRG.909.38	13.1976	-2.27441	1.61313	-1.40994	0.158557	0.844164	FALSE	FALSE	FALSE
ENSG00000011021	MSTRG.909.40	12.404	7.03145	2.36715	2.97043	0.00297385	0.0963295	FALSE	FALSE	FALSE
ENSG00000011021	MSTRG.909.41	17.5126	-3.87427	1.69837	-2.28117	0.0225381	0.323319	FALSE	FALSE	FALSE
ENSG00000011021	ENST00000346436	96.819	-1.53222	1.19035	-1.2872	0.198024	0.895486	FALSE	FALSE	FALSE
ENSG00000011021	ENST00000376497	2.33343	1.48858	2.04379	0.728345	0.466402	NA	FALSE	FALSE	FALSE
ENSG00000011021	MSTRG.909.57	7.35592	-6.36572	2.31708	-2.7473	0.00600876	0.14662	TRUE	TRUE	TRUE
ENSG00000011021	MSTRG.909.69	48.4128	0.0289838	0.560473	0.0517131	0.958757	0.999845	FALSE	FALSE	FALSE
ENSG00000011021	MSTRG.909.79	8.32498	0.0469411	1.29032	0.0363794	0.97098	0.999845	FALSE	FALSE	FALSE
ENSG00000011021	MSTRG.909.82	32.3495	-3.42313	1.15293	-2.96908	0.00298694	0.0964129	FALSE	FALSE	FALSE
ENSG00000011021	MSTRG.909.85	199.944	0.199105	0.520638	0.382425	0.702146	0.999845	FALSE	FALSE	FALSE
ENSG00000116685	MSTRG.1136.1	1.11989	-1.10635	1.52832	-0.723897	0.469129	NA	FALSE	FALSE	FALSE
ENSG00000116685	MSTRG.1139.1	4.2689	-1.05574	2.09618	-0.50365	0.614507	0.999845	FALSE	FALSE	FALSE
ENSG00000116685	MSTRG.1139.4	5.0423	-5.81632	2.05337	-2.83257	0.00461752	0.125502	FALSE	FALSE	FALSE
ENSG00000116685	MSTRG.1139.5	31.0646	-2.6899	2.32897	-1.15497	0.248101	0.938777	FALSE	FALSE	FALSE
ENSG00000116685	MSTRG.1139.10	14.2452	-1.12959	1.20436	-0.93792	0.348285	0.983804	FALSE	FALSE	FALSE
ENSG00000116685	MSTRG.1139.21	11.2484	-0.0729493	1.27876	-0.0570467	0.954508	0.999845	FALSE	FALSE	FALSE
ENSG00000116685	MSTRG.1139.38	44.3771	-8.94951	2.46137	-3.63598	0.000276921	0.0201376	FALSE	FALSE	FALSE
ENSG00000116685	MSTRG.1139.39	18.2462	-7.66885	2.41531	-3.17511	0.00149782	0.0627482	FALSE	FALSE	FALSE
ENSG00000116685	MSTRG.1139.40	9.57083	-1.35933	1.46339	-0.92889	0.352946	0.985008	FALSE	FALSE	FALSE
ENSG00000116685	MSTRG.1139.46	51.0879	5.18445	2.27615	2.27773	0.0227428	0.32506	FALSE	FALSE	FALSE
ENSG00000116685	ENST00000376572	6792.85	-0.983523	0.458585	-2.14469	0.0319776	0.40039	FALSE	FALSE	FALSE
ENSG00000116685	MSTRG.1139.53	63.4304	-0.15387	1.91752	-0.0802444	0.936043	0.999845	FALSE	FALSE	FALSE
ENSG00000116685	MSTRG.1139.54	62.2669	1.30343	2.48533	0.52445	0.599966	0.999845	FALSE	FALSE	FALSE
ENSG00000116685	MSTRG.1139.48	240.837	-1.38771	1.23534	-1.12334	0.261294	0.946197	FALSE	FALSE	FALSE
ENSG00000116685	MSTRG.1139.55	129.537	3.27856	2.51242	1.30494	0.191914	0.887646	FALSE	FALSE	FALSE
ENSG00000116685	ENST00000376576	65.1327	-0.856451	1.69779	-0.504451	0.613944	0.999845	FALSE	FALSE	FALSE
ENSG00000083444	MSTRG.1140.11	11.0824	0.928237	1.872	0.495853	0.619998	0.999845	FALSE	FALSE	FALSE
ENSG00000083444	MSTRG.1140.9	7.15228	-1.31821	1.79514	-0.734326	0.46275	0.999845	FALSE	FALSE	FALSE
ENSG00000083444	MSTRG.1140.7	7.00878	-0.469666	1.00674	-0.46652	0.640843	0.999845	FALSE	FALSE	FALSE
ENSG00000083444	MSTRG.1140.17	119.065	-4.20691	1.459	-2.88341	0.00393391	0.114479	FALSE	FALSE	FALSE
ENSG00000083444	MSTRG.1140.27	68.2266	-1.65213	2.30055	-0.718146	0.472667	0.999845	FALSE	FALSE	FALSE
ENSG00000083444	MSTRG.1140.32	354.393	-5.14875	1.88812	-2.72691	0.00639303	0.152423	FALSE	FALSE	FALSE
ENSG00000083444	MSTRG.1140.33	2288.21	2.72266	0.913635	2.98003	0.00288221	0.0942244	FALSE	FALSE	FALSE
ENSG00000083444	MSTRG.1140.35	16.4903	0.014009	1.48824	0.00941312	0.99249	0.999963	FALSE	FALSE	FALSE
ENSG00000083444	MSTRG.1140.46	10.2398	-0.735619	1.84924	-0.397795	0.690781	0.999845	FALSE	FALSE	FALSE
ENSG00000083444	MSTRG.1140.57	7.83158	1.5699	1.3204	1.18896	0.234454	0.927264	FALSE	FALSE	FALSE
ENSG00000083444	MSTRG.1140.54	5.51696	-1.49573	1.60003	-0.934815	0.349884	0.98423	FALSE	FALSE	FALSE
ENSG00000083444	MSTRG.1140.65	3.75523	-2.06874	2.26687	-0.912598	0.361454	0.987795	FALSE	FALSE	FALSE
ENSG00000083444	MSTRG.1140.71	7.91365	1.91072	2.15345	0.887285	0.374925	0.990966	FALSE	FALSE	FALSE
ENSG00000083444	MSTRG.1140.74	480.561	-6.32887	1.54272	-4.10241	4.08867e-05	0.00492875	FALSE	FALSE	FALSE
ENSG00000083444	MSTRG.1140.75	2.19282	0.408236	2.03161	0.200942	0.840744	NA	FALSE	FALSE	FALSE
ENSG00000083444	MSTRG.1140.91	37.1235	-1.42594	1.65683	-0.860645	0.389433	0.995996	FALSE	FALSE	FALSE
ENSG00000083444	MSTRG.1140.92	182.388	-2.11979	1.59476	-1.32922	0.183775	0.87868	FALSE	FALSE	FALSE
ENSG00000083444	MSTRG.1140.114	6.65311	6.13496	2.02777	3.02547	0.00248246	0.085899	FALSE	FALSE	FALSE
ENSG00000083444	MSTRG.1140.119	12.5608	-1.41207	1.23182	-1.14633	0.25166	0.940685	FALSE	FALSE	FALSE
ENSG00000083444	MSTRG.1140.127	18.7257	1.907	1.55454	1.22673	0.219924	0.915033	FALSE	FALSE	FALSE
ENSG00000083444	MSTRG.1140.128	174.698	-0.0493253	0.600027	-0.0822051	0.934484	0.999845	FALSE	FALSE	FALSE
ENSG00000083444	MSTRG.1140.131	151.33	-0.713994	0.658178	-1.0848	0.278009	0.95541	FALSE	FALSE	FALSE
ENSG00000083444	MSTRG.1140.143	3069.85	-1.40666	0.520407	-2.70299	0.00687181	0.15985	FALSE	FALSE	FALSE
ENSG00000083444	MSTRG.1140.150	5.47836	-0.440985	2.14229	-0.205848	0.83691	0.999845	FALSE	FALSE	FALSE
ENSG00000083444	MSTRG.1140.141	881.785	0.874024	0.489002	1.78736	0.0738787	0.632629	FALSE	FALSE	FALSE
ENSG00000083444	MSTRG.1140.144	19.3719	1.27615	1.45233	0.878693	0.379568	0.99266	FALSE	FALSE	FALSE
ENSG00000083444	MSTRG.1140.155	3.42057	-1.00908	1.0375	-0.972601	0.330752	NA	FALSE	FALSE	FALSE
ENSG00000083444	MSTRG.1140.156	4.97419	-1.40237	1.92138	-0.729875	0.465467	0.999845	FALSE	FALSE	FALSE
ENSG00000083444	ENST00000358133	11.228	-6.97399	1.61282	-4.32409	1.53161e-05	0.00228692	FALSE	FALSE	FALSE
ENSG00000083444	MSTRG.1140.163	4.81789	1.4677	2.10316	0.697854	0.485269	0.999845	FALSE	FALSE	FALSE
ENSG00000083444	MSTRG.1140.165	143.61	1.46279	1.0209	1.43284	0.151902	0.835229	FALSE	FALSE	FALSE
ENSG00000083444	ENST00000196061	10858.9	-0.123284	0.457932	-0.26922	0.78776	0.999845	FALSE	FALSE	FALSE
ENSG00000083444	MSTRG.1140.169	11.298	1.34534	2.00359	0.671467	0.501923	0.999845	FALSE	FALSE	FALSE
ENSG00000083444	MSTRG.1140.173	27.7436	-0.460575	0.736342	-0.62549	0.531649	0.999845	FALSE	FALSE	FALSE
ENSG00000083444	MSTRG.1140.176	15.7572	1.83009	1.92028	0.953029	0.340575	0.980665	FALSE	FALSE	FALSE
ENSG00000083444	MSTRG.1140.180	138.462	0.434514	0.485538	0.894912	0.370834	0.989889	FALSE	FALSE	FALSE
ENSG00000083444	MSTRG.1140.184	4.09595	-1.19484	1.55327	-0.769242	0.44175	0.999845	FALSE	FALSE	FALSE
ENSG00000083444	ENST00000465920	4.95432	-0.807373	0.925062	-0.872777	0.382784	0.994245	FALSE	FALSE	FALSE
ENSG00000083444	MSTRG.1140.189	15.4818	0.611819	1.12665	0.543044	0.5871	0.999845	FALSE	FALSE	FALSE
ENSG00000083444	MSTRG.1140.192	4.65847	-0.728493	2.36473	-0.308066	0.758032	0.999845	FALSE	FALSE	FALSE
ENSG00000083444	MSTRG.1140.195	1.72813	4.18886	2.04582	2.04752	0.0406067	NA	FALSE	FALSE	FALSE
ENSG00000083444	ENST00000481933	2.80608	-3.78509	1.52655	-2.47951	0.0131563	NA	FALSE	FALSE	FALSE
ENSG00000116688	ENST00000444836	318.327	-0.243749	0.600212	-0.406105	0.684665	0.999845	FALSE	FALSE	FALSE
ENSG00000116688	MSTRG.1140.237	164.754	0.935094	0.501045	1.86629	0.0620014	0.577767	FALSE	FALSE	FALSE
ENSG00000116688	MSTRG.1140.239	46.1087	-0.303302	0.884696	-0.342831	0.731725	0.999845	TRUE	TRUE	TRUE
ENSG00000116688	MSTRG.1140.252	22.1866	-0.476941	2.1605	-0.220755	0.825283	0.999845	FALSE	FALSE	FALSE
ENSG00000116688	MSTRG.1140.259	5.67851	-0.700565	0.9842	-0.711812	0.476581	0.999845	FALSE	FALSE	FALSE
ENSG00000116688	MSTRG.1140.269	24.9968	-0.00344016	0.767801	-0.00448054	0.996425	0.999963	FALSE	FALSE	FALSE
ENSG00000116688	ENST00000235329	2364.38	-0.331917	0.460829	-0.72026	0.471365	0.999845	FALSE	FALSE	FALSE
ENSG00000116688	MSTRG.1140.290	94.5837	0.54167	1.05265	0.514577	0.606849	0.999845	FALSE	FALSE	FALSE
ENSG00000116688	MSTRG.1140.292	59.0025	-4.53201	2.54507	-1.7807	0.0749611	0.636665	FALSE	FALSE	FALSE
ENSG00000116688	MSTRG.1140.294	19.1217	0.828655	1.91525	0.432661	0.665261	0.999845	FALSE	FALSE	FALSE
ENSG00000116688	MSTRG.1140.305	32.423	0.660221	0.6644	0.993709	0.320364	0.972408	FALSE	FALSE	FALSE
ENSG00000116688	MSTRG.1140.312	240.907	0.548368	1.28481	0.426809	0.669519	0.999845	FALSE	FALSE	FALSE
ENSG00000116691	MSTRG.1140.319	44.1709	3.10624	1.01964	3.0464	0.00231602	0.0822916	FALSE	FALSE	FALSE
ENSG00000116691	MSTRG.1140.327	2.66657	-0.0134461	1.40369	-0.00957911	0.992357	NA	FALSE	FALSE	FALSE
ENSG00000116691	MSTRG.1140.333	139.347	1.13482	0.498823	2.27499	0.0229066	0.326444	FALSE	FALSE	FALSE
ENSG00000116691	MSTRG.1140.335	11.6896	0.0460187	0.795123	0.0578762	0.953847	0.999845	FALSE	FALSE	FALSE
ENSG00000116691	MSTRG.1140.339	3.20181	-1.68217	1.52772	-1.1011	0.270852	NA	FALSE	FALSE	FALSE
ENSG00000116691	MSTRG.1140.352	7.0995	-3.44078	2.26973	-1.51595	0.129533	0.791965	FALSE	FALSE	FALSE
ENSG00000116691	MSTRG.1140.353	142.827	0.57029	0.519805	1.09712	0.272588	0.95258	FALSE	FALSE	FALSE
ENSG00000116691	MSTRG.1140.355	6.16151	0.474079	1.75611	0.26996	0.787191	0.999845	FALSE	FALSE	FALSE
ENSG00000116691	MSTRG.1140.357	6.276	0.835447	1.78773	0.467323	0.640269	0.999845	FALSE	FALSE	FALSE
ENSG00000116691	ENST00000235332	1355.96	-1.00696	0.457308	-2.20192	0.0276708	0.366447	FALSE	FALSE	FALSE
ENSG00000116691	MSTRG.1140.362	2.8841	-5.00658	2.29352	-2.18292	0.0290417	NA	FALSE	FALSE	FALSE
ENSG00000116691	ENST00000466860	377.003	0.0518181	0.49437	0.104816	0.916521	0.999845	FALSE	FALSE	FALSE
ENSG00000116691	ENST00000498685	48.2482	-4.75426	1.56646	-3.03503	0.00240508	0.08421	FALSE	FALSE	FALSE
ENSG00000116691	ENST00000492256	10.1442	0.484398	0.77793	0.622676	0.533498	0.999845	FALSE	FALSE	FALSE
ENSG00000116691	ENST00000478299	3.96396	1.23458	1.71178	0.721226	0.47077	0.999845	FALSE	FALSE	FALSE
ENSG00000048707	MSTRG.931.2	2.83693	-0.762672	1.66851	-0.457099	0.6476	NA	FALSE	FALSE	FALSE
ENSG00000048707	MSTRG.931.4	416.383	-0.316094	0.460916	-0.685795	0.492842	0.999845	FALSE	FALSE	FALSE
ENSG00000048707	MSTRG.931.18	28.0205	-0.637436	0.722806	-0.881891	0.377836	0.992247	FALSE	FALSE	FALSE
ENSG00000048707	MSTRG.931.21	3.68974	0.0643408	1.43974	0.0446891	0.964355	0.999845	FALSE	FALSE	FALSE
ENSG00000048707	ENST00000011700	91.219	-1.94558	1.50137	-1.29587	0.195019	0.891515	FALSE	FALSE	FALSE
ENSG00000048707	MSTRG.931.43	33.5293	-0.825681	1.66844	-0.494881	0.620684	0.999845	FALSE	FALSE	FALSE
ENSG00000048707	MSTRG.931.45	21.1997	-0.732868	0.92988	-0.788132	0.43062	0.999845	FALSE	FALSE	FALSE
ENSG00000048707	MSTRG.931.47	15.8128	-1.48333	1.87316	-0.791886	0.428427	0.999845	FALSE	FALSE	FALSE
ENSG00000048707	MSTRG.931.48	24.1714	-1.26147	1.44237	-0.87458	0.381802	0.993555	FALSE	FALSE	FALSE
ENSG00000048707	ENST00000487188	6.33339	-0.590082	0.943321	-0.625536	0.531619	0.999845	FALSE	FALSE	FALSE
ENSG00000048707	MSTRG.931.51	53.5299	-1.3726	1.65869	-0.827517	0.407944	0.997822	FALSE	FALSE	FALSE
ENSG00000048707	MSTRG.931.53	103.756	-0.372692	1.23437	-0.301928	0.762707	0.999845	FALSE	FALSE	FALSE
ENSG00000048707	MSTRG.931.57	6.28629	-1.29563	1.93859	-0.668335	0.50392	0.999845	FALSE	FALSE	FALSE
ENSG00000048707	MSTRG.931.92	5.87976	-0.816095	1.18636	-0.687898	0.491517	0.999845	FALSE	FALSE	FALSE
ENSG00000162496	MSTRG.941.7	13.9501	2.16482	1.46812	1.47456	0.140332	0.814734	FALSE	FALSE	FALSE
ENSG00000162496	MSTRG.941.37	3.29981	-1.76681	1.7014	-1.03844	0.299064	NA	FALSE	FALSE	FALSE
ENSG00000162496	MSTRG.941.40	5.50909	1.62541	1.92661	0.843663	0.398858	0.996848	FALSE	FALSE	FALSE
ENSG00000162496	MSTRG.941.47	25.8497	3.43513	1.03577	3.3165	0.000911525	0.0450952	FALSE	FALSE	FALSE
ENSG00000162496	MSTRG.941.50	9.3468	-1.12776	1.05761	-1.06633	0.286275	0.960052	FALSE	FALSE	FALSE
ENSG00000162496	ENST00000616661	664.66	-0.0427921	0.460052	-0.0930157	0.925891	0.999845	FALSE	FALSE	FALSE
ENSG00000162496	MSTRG.941.61	88.1028	-1.27444	1.22422	-1.04102	0.297866	0.963182	FALSE	FALSE	FALSE
ENSG00000162496	MSTRG.941.69	1.68256	-4.23912	2.2944	-1.8476	0.0646609	NA	FALSE	FALSE	FALSE
ENSG00000116731	MSTRG.1096.10	83.8053	-1.26225	0.990721	-1.27408	0.202637	0.900046	FALSE	FALSE	FALSE
ENSG00000116731	MSTRG.1096.13	11.7172	1.30926	1.5126	0.86557	0.386726	0.995253	FALSE	FALSE	FALSE
ENSG00000116731	ENST00000484063	2.58201	-2.07389	1.79174	-1.15747	0.24708	NA	FALSE	FALSE	FALSE
ENSG00000116731	ENST00000376048	23.7118	0.145722	0.617166	0.236115	0.813343	0.999845	FALSE	FALSE	FALSE
ENSG00000116731	MSTRG.1096.32	37.2067	0.276039	0.727359	0.379509	0.70431	0.999845	FALSE	FALSE	FALSE
ENSG00000116731	MSTRG.1096.33	6.7434	-0.654949	1.00262	-0.65324	0.513601	0.999845	FALSE	FALSE	FALSE
ENSG00000116731	MSTRG.1096.39	23.2139	-0.359869	0.642625	-0.559998	0.575481	0.999845	FALSE	FALSE	FALSE
ENSG00000116731	ENST00000491134	29.3488	-0.193674	0.557594	-0.347338	0.728337	0.999845	FALSE	FALSE	FALSE
ENSG00000116731	MSTRG.1096.42	21.2942	0.550972	1.27962	0.430575	0.666777	0.999845	FALSE	FALSE	FALSE
ENSG00000116731	ENST00000413440	42.4903	1.48692	2.19502	0.677406	0.498148	0.999845	FALSE	FALSE	FALSE
ENSG00000116731	ENST00000505823	6.61272	-0.792607	1.30245	-0.608549	0.542823	0.999845	FALSE	FALSE	FALSE
ENSG00000116731	MSTRG.1096.57	26.0868	-0.420802	0.654971	-0.642473	0.520566	0.999845	FALSE	FALSE	FALSE
ENSG00000116731	MSTRG.1096.58	15.2593	-0.884975	1.26211	-0.701186	0.483187	0.999845	FALSE	FALSE	FALSE
ENSG00000116731	MSTRG.1096.59	5.15016	0.646114	2.14946	0.300593	0.763725	0.999845	FALSE	FALSE	FALSE
ENSG00000189337	MSTRG.1112.4	0.858729	3.17328	2.3704	1.33871	0.180666	NA	FALSE	FALSE	FALSE
ENSG00000189337	ENST00000491547	3.81276	-4.26539	1.94292	-2.19536	0.0281381	0.370401	FALSE	FALSE	FALSE
ENSG00000189337	MSTRG.1112.30	6.45164	-0.0608193	0.836725	-0.0726873	0.942055	0.999845	FALSE	FALSE	FALSE
ENSG00000189337	MSTRG.1112.31	4.28965	-0.189735	1.33778	-0.141828	0.887216	0.999845	FALSE	FALSE	FALSE
ENSG00000189337	MSTRG.1112.33	8.49631	0.360897	1.40135	0.257536	0.796765	0.999845	FALSE	FALSE	FALSE
ENSG00000189337	MSTRG.1112.37	11.8585	-1.66123	2.03493	-0.81636	0.414294	0.998717	FALSE	FALSE	FALSE
ENSG00000189337	ENST00000361144	90.2373	-1.27758	0.814983	-1.56761	0.116972	0.765026	FALSE	FALSE	FALSE
ENSG00000189337	MSTRG.1112.39	12.7269	0.296809	1.90859	0.155513	0.876417	0.999845	FALSE	FALSE	FALSE
ENSG00000189337	MSTRG.1112.43	1.37857	-2.26158	1.96943	-1.14834	0.250828	NA	FALSE	FALSE	FALSE
ENSG00000189337	MSTRG.1112.61	15.6675	-0.757823	0.695273	-1.08996	0.275729	0.954171	FALSE	FALSE	FALSE
ENSG00000189337	MSTRG.1112.70	13.9932	-1.55709	2.03721	-0.764322	0.444675	0.999845	FALSE	FALSE	FALSE
ENSG00000189337	MSTRG.1112.68	13.3593	-1.12224	1.27414	-0.880788	0.378432	0.992553	FALSE	FALSE	FALSE
ENSG00000189337	MSTRG.1112.69	13.6697	-2.15816	2.23541	-0.965443	0.334323	0.978279	FALSE	FALSE	FALSE
ENSG00000189337	MSTRG.1112.75	15.7283	-1.00824	1.29539	-0.77833	0.436374	0.999845	FALSE	FALSE	FALSE
ENSG00000171729	MSTRG.1133.3	37.0658	-0.832334	0.63721	-1.30622	0.191479	0.887277	FALSE	FALSE	FALSE
ENSG00000171729	ENST00000404665	1.0142	-3.50126	2.33614	-1.49874	0.133941	NA	FALSE	FALSE	FALSE
ENSG00000171729	MSTRG.1134.1	28.2621	-0.591995	0.841223	-0.703731	0.4816	0.999845	FALSE	FALSE	FALSE
ENSG00000171729	MSTRG.1134.2	1.74046	-2.04395	1.60902	-1.27031	0.203974	NA	FALSE	FALSE	FALSE
ENSG00000171729	MSTRG.1134.4	3.27807	-5.1933	2.29058	-2.26724	0.0233757	NA	FALSE	FALSE	FALSE
ENSG00000171729	ENST00000428417	23.4788	0.223343	1.14267	0.195457	0.845035	0.999845	FALSE	FALSE	FALSE
ENSG00000171729	ENST00000376014	8.19273	-1.60444	1.56475	-1.02536	0.305192	0.966541	FALSE	FALSE	FALSE
ENSG00000171729	MSTRG.1134.14	99.9597	-0.584592	0.599231	-0.975571	0.329277	0.976217	FALSE	FALSE	FALSE
ENSG00000171729	ENST00000400796	377.824	-0.397564	0.483481	-0.822294	0.410909	0.998717	FALSE	FALSE	FALSE
ENSG00000171729	ENST00000434578	27.8834	-1.10734	1.29911	-0.852381	0.394002	0.9967	FALSE	FALSE	FALSE
ENSG00000171729	ENST00000376008	54.102	-0.411455	1.33215	-0.308866	0.757423	0.999845	FALSE	FALSE	FALSE
ENSG00000171729	MSTRG.1134.24	2.73177	-0.580171	1.70488	-0.340301	0.73363	NA	FALSE	FALSE	FALSE
ENSG00000142621	MSTRG.1191.11	2.65221	-0.452193	1.86989	-0.241829	0.808913	NA	FALSE	FALSE	FALSE
ENSG00000142621	MSTRG.1191.47	2.2465	1.0192	2.25171	0.452632	0.650814	NA	FALSE	FALSE	FALSE
ENSG00000142621	MSTRG.1191.135	3.67428	1.8141	2.26165	0.802117	0.422486	0.999444	FALSE	FALSE	FALSE
ENSG00000142621	MSTRG.1191.223	3.07809	0.16217	1.52244	0.10652	0.91517	NA	FALSE	FALSE	FALSE
ENSG00000142621	MSTRG.1193.35	11.0851	-0.831523	1.02713	-0.809559	0.418194	0.999165	FALSE	FALSE	FALSE
ENSG00000142621	MSTRG.1191.310	1.7742	-2.09567	1.80721	-1.15962	0.246204	NA	FALSE	FALSE	FALSE
ENSG00000162438	MSTRG.1191.315	3.99252	-1.29811	1.86192	-0.697189	0.485685	0.999845	FALSE	FALSE	FALSE
ENSG00000162438	MSTRG.1191.322	9.66519	-0.489087	0.72526	-0.674362	0.500081	0.999845	FALSE	FALSE	FALSE
ENSG00000142634	MSTRG.1191.365	59.6813	-2.74969	2.40551	-1.14308	0.253005	0.941563	TRUE	TRUE	TRUE
ENSG00000142634	MSTRG.1191.370	24.7124	-0.362622	0.728315	-0.497892	0.61856	0.999845	FALSE	FALSE	FALSE
ENSG00000142634	MSTRG.1191.373	16.8602	1.61474	2.08137	0.775806	0.437863	0.999845	TRUE	TRUE	TRUE
ENSG00000142634	MSTRG.1191.413	6.02881	-0.402827	1.78416	-0.225779	0.821373	0.999845	FALSE	FALSE	FALSE
ENSG00000142634	MSTRG.1191.418	5.10464	2.35284	2.08842	1.12661	0.259907	0.945125	FALSE	FALSE	FALSE
ENSG00000142634	ENST00000375980	7143.38	0.00257017	0.451426	0.00569346	0.995457	0.999963	FALSE	FALSE	FALSE
ENSG00000142634	MSTRG.1191.434	72.9163	-0.337394	2.11216	-0.159739	0.873087	0.999845	FALSE	FALSE	FALSE
ENSG00000142634	MSTRG.1191.436	126.575	1.34127	1.75049	0.766225	0.443543	0.999845	FALSE	FALSE	FALSE
ENSG00000142615	MSTRG.1147.1	14.7088	0.377968	0.64134	0.589342	0.555632	0.999845	FALSE	FALSE	FALSE
ENSG00000132906	MSTRG.1149.3	11.1803	-0.539199	1.04723	-0.514881	0.606637	0.999845	FALSE	FALSE	FALSE
ENSG00000132906	MSTRG.1149.19	5.38204	0.613873	1.3296	0.461697	0.644299	0.999845	FALSE	FALSE	FALSE
ENSG00000132906	MSTRG.1149.21	2.74638	-4.16547	2.15108	-1.93645	0.0528122	NA	FALSE	FALSE	FALSE
ENSG00000132906	MSTRG.1149.27	5.92349	-0.407635	1.00934	-0.403863	0.686313	0.999845	FALSE	FALSE	FALSE
ENSG00000132906	MSTRG.1149.35	29.0621	1.17466	1.14575	1.02523	0.305254	0.966541	FALSE	FALSE	FALSE
ENSG00000132906	MSTRG.1149.39	43.2925	0.446545	0.58577	0.762321	0.445868	0.999845	FALSE	FALSE	FALSE
ENSG00000132906	MSTRG.1149.49	4.66457	-0.578791	1.41269	-0.409707	0.682021	0.999845	FALSE	FALSE	FALSE
ENSG00000132906	ENST00000546424	13.8242	0.56244	0.853524	0.658962	0.50992	0.999845	FALSE	FALSE	FALSE
ENSG00000132906	MSTRG.1149.84	2.04935	1.34918	2.23913	0.602547	0.54681	NA	FALSE	FALSE	FALSE
ENSG00000132906	MSTRG.1149.87	14.0456	-1.76282	0.975715	-1.80669	0.0708103	0.618648	FALSE	FALSE	FALSE
ENSG00000132906	MSTRG.1149.89	9.62464	-1.04463	1.25453	-0.832683	0.405024	0.997548	FALSE	FALSE	FALSE
ENSG00000132906	ENST00000333868	116.912	0.167385	0.526885	0.317688	0.750722	0.999845	FALSE	FALSE	FALSE
ENSG00000132906	ENST00000348549	63.5408	0.653261	0.810843	0.805656	0.420441	0.999165	FALSE	FALSE	FALSE
ENSG00000132906	MSTRG.1149.102	4.08932	-1.54649	2.10405	-0.735009	0.462334	0.999845	FALSE	FALSE	FALSE
ENSG00000116138	MSTRG.1151.6	25.0657	0.133763	1.97175	0.0678397	0.945913	0.999845	FALSE	FALSE	FALSE
ENSG00000116138	MSTRG.1151.13	29.4244	2.75788	1.72551	1.5983	0.109976	0.748112	FALSE	FALSE	FALSE
ENSG00000116138	ENST00000616884	44.0397	0.591489	2.03847	0.290163	0.771691	0.999845	FALSE	FALSE	FALSE
ENSG00000116138	ENST00000375847	139.362	-0.796658	0.900146	-0.885032	0.376139	0.991503	FALSE	FALSE	FALSE
ENSG00000116138	MSTRG.1151.39	30.0027	2.87385	2.54061	1.13117	0.257985	0.944652	FALSE	FALSE	FALSE
ENSG00000197312	MSTRG.1156.10	106.548	0.0678192	1.5741	0.0430846	0.965634	0.999845	FALSE	FALSE	FALSE
ENSG00000197312	MSTRG.1156.14	30.7011	-0.450798	0.663493	-0.679432	0.496864	0.999845	FALSE	FALSE	FALSE
ENSG00000197312	MSTRG.1156.15	30.8424	-8.43939	2.42768	-3.47632	0.000508346	0.0307884	FALSE	FALSE	FALSE
ENSG00000197312	ENST00000480945	215.689	-0.199145	0.868162	-0.229387	0.818568	0.999845	TRUE	FALSE	TRUE
ENSG00000197312	MSTRG.1156.25	6.99551	0.187086	1.34359	0.139243	0.889258	0.999845	FALSE	FALSE	FALSE
ENSG00000162461	MSTRG.1163.8	6.32906	-0.647023	1.61732	-0.400059	0.689113	0.999845	FALSE	FALSE	FALSE
ENSG00000162461	MSTRG.1163.10	2.76642	2.08627	1.99154	1.04757	0.294838	NA	FALSE	FALSE	FALSE
ENSG00000162461	MSTRG.1163.11	114.803	-0.828852	1.21016	-0.684912	0.4934	0.999845	FALSE	FALSE	FALSE
ENSG00000116786	ENST00000375799	405.893	-0.301686	0.529294	-0.569978	0.568692	0.999845	FALSE	FALSE	FALSE
ENSG00000116786	ENST00000375793	2129.5	-0.741246	0.458842	-1.61547	0.106208	0.73901	FALSE	FALSE	FALSE
ENSG00000116786	MSTRG.1163.30	129.545	1.03886	1.06532	0.975162	0.32948	0.976255	FALSE	FALSE	FALSE
ENSG00000116786	MSTRG.1163.34	115.399	0.418168	0.661762	0.631901	0.527451	0.999845	FALSE	FALSE	FALSE
ENSG00000116786	MSTRG.1163.36	102.83	0.668787	0.511303	1.30801	0.190871	0.886136	FALSE	FALSE	FALSE
ENSG00000116786	MSTRG.1163.37	33.0712	-0.222056	0.832007	-0.266892	0.789552	0.999845	FALSE	FALSE	FALSE
ENSG00000116786	MSTRG.1163.46	32.0315	-0.0401781	0.752069	-0.0534234	0.957395	0.999845	FALSE	FALSE	FALSE
ENSG00000116786	MSTRG.1163.50	4.9279	-1.70696	1.89232	-0.902043	0.367034	0.988834	FALSE	FALSE	FALSE
ENSG00000116786	MSTRG.1163.53	22.2025	1.48144	1.43752	1.03055	0.302751	0.965292	FALSE	FALSE	FALSE
ENSG00000116786	MSTRG.1165.1	94.1847	0.216443	0.524976	0.41229	0.680127	0.999845	FALSE	FALSE	FALSE
ENSG00000116786	MSTRG.1163.54	61.2899	-1.10996	1.52565	-0.727531	0.466901	0.999845	FALSE	FALSE	FALSE
ENSG00000116786	ENST00000477849	18.0253	-1.02716	1.58027	-0.649992	0.515697	0.999845	FALSE	FALSE	FALSE
ENSG00000116786	MSTRG.1163.56	73.6474	0.964054	0.587228	1.6417	0.100651	0.723721	FALSE	FALSE	FALSE
ENSG00000116786	MSTRG.1163.57	31.7554	-0.83806	0.984706	-0.851076	0.394727	0.9967	FALSE	FALSE	FALSE
ENSG00000162458	ENST00000375771	32.0996	-1.87844	1.94411	-0.96622	0.333934	0.978092	FALSE	FALSE	FALSE
ENSG00000162458	MSTRG.1168.178	6.94734	0.0756234	1.82332	0.0414758	0.966917	0.999845	FALSE	FALSE	FALSE
ENSG00000065526	MSTRG.1172.1	6.17679	0.917937	1.13049	0.811979	0.416803	0.999114	FALSE	FALSE	FALSE
ENSG00000065526	MSTRG.1172.29	225.215	0.465408	0.528975	0.87983	0.378951	0.992627	FALSE	FALSE	FALSE
ENSG00000065526	MSTRG.1172.38	7.8306	0.0896986	1.79748	0.0499023	0.9602	0.999845	FALSE	FALSE	FALSE
ENSG00000065526	MSTRG.1172.52	2.47074	-4.79454	2.30058	-2.08406	0.0371549	NA	FALSE	FALSE	FALSE
ENSG00000065526	ENST00000317122	5.43176	-0.725296	1.95386	-0.371212	0.71048	0.999845	FALSE	FALSE	FALSE
ENSG00000065526	MSTRG.1177.2	10.7623	-0.547716	1.54147	-0.35532	0.72235	0.999845	FALSE	FALSE	FALSE
ENSG00000065526	MSTRG.1177.5	20.8933	-1.83155	1.91858	-0.95464	0.33976	0.980266	FALSE	FALSE	FALSE
ENSG00000065526	MSTRG.1177.6	13.4998	1.01896	1.30129	0.78304	0.433603	0.999845	FALSE	FALSE	FALSE
ENSG00000065526	MSTRG.1177.7	72.5723	0.0947258	0.554099	0.170955	0.864259	0.999845	FALSE	FALSE	FALSE
ENSG00000065526	MSTRG.1177.11	6.02378	2.46914	1.86205	1.32604	0.184827	0.879753	FALSE	FALSE	FALSE
ENSG00000065526	MSTRG.1177.14	30.3841	1.75563	1.38879	1.26415	0.206177	0.90281	FALSE	FALSE	FALSE
ENSG00000065526	MSTRG.1177.15	46.4578	2.05699	1.77962	1.15586	0.247738	0.938348	FALSE	FALSE	FALSE
ENSG00000065526	MSTRG.1177.19	6.88019	0.408586	1.9763	0.206743	0.836211	0.999845	FALSE	FALSE	FALSE
ENSG00000065526	ENST00000375759	1453.08	-0.776326	0.466922	-1.66265	0.0963831	0.711085	FALSE	FALSE	FALSE
ENSG00000065526	MSTRG.1177.23	153.109	0.402919	0.546456	0.737331	0.460921	0.999845	FALSE	FALSE	FALSE
ENSG00000065526	MSTRG.1177.32	8.7631	3.04507	2.08858	1.45797	0.14485	0.822502	FALSE	FALSE	FALSE
ENSG00000065526	MSTRG.1177.35	37.8003	-2.87795	1.50508	-1.91216	0.0558555	0.546597	FALSE	FALSE	FALSE
ENSG00000065526	ENST00000487496	7.38311	0.145747	1.7877	0.0815274	0.935023	0.999845	FALSE	FALSE	FALSE
ENSG00000116809	MSTRG.1179.3	30.8736	-0.0911508	1.15989	-0.0785854	0.937362	0.999845	FALSE	FALSE	FALSE
ENSG00000116809	MSTRG.1179.12	144.159	-0.51212	0.54936	-0.932211	0.351228	0.984639	FALSE	FALSE	FALSE
ENSG00000116809	MSTRG.1179.13	10.2281	-1.82498	1.64574	-1.10891	0.267469	0.948748	FALSE	FALSE	FALSE
ENSG00000116809	MSTRG.1179.17	92.8804	0.610256	0.53052	1.1503	0.250021	0.939965	FALSE	FALSE	FALSE
ENSG00000116809	MSTRG.1179.18	107.859	-0.703744	1.03261	-0.681519	0.495543	0.999845	FALSE	FALSE	FALSE
ENSG00000116809	ENST00000462525	18.0122	0.709479	0.684763	1.03609	0.300158	0.964294	FALSE	FALSE	FALSE
ENSG00000116809	ENST00000440560	8.36594	-1.84754	1.94555	-0.949623	0.342304	0.98143	FALSE	FALSE	FALSE
ENSG00000116809	ENST00000375743	867.659	-1.7052	0.470298	-3.62578	0.000288085	0.0206397	FALSE	FALSE	FALSE
ENSG00000116809	MSTRG.1179.24	15.8308	-0.874281	1.59512	-0.548097	0.583625	0.999845	FALSE	FALSE	FALSE
ENSG00000116809	ENST00000537142	10.4292	-2.02443	1.82147	-1.11143	0.266385	0.948289	FALSE	FALSE	FALSE
[truncated: 134,257 more rows]

## Sheet: Table 2 - siUPF1 DTU (DRIM)
gene_id	transcript_id	gene_padj	transcript_padj	fract_expr_siDSRed	fract_expr_siUPF1	transcript_tpm_siDSRed	transcript_tpm_siUPF1	has_3UI	has_novel_3UI	has_e3UI
ENSG00000003056	ENST00000000412	0.00729736	1	0.509646	0.512331	19.0661	18.4911	FALSE	FALSE	FALSE
ENSG00000003056	ENST00000541507	0.00729736	0.00380313	0.0026591	0.0746484	0	2.60879	FALSE	FALSE	FALSE
ENSG00000003056	MSTRG.41064.15	0.00729736	1	0.0026591	0.00275578	0	0	FALSE	FALSE	FALSE
ENSG00000003056	MSTRG.41064.5	0.00729736	1	0.293473	0.275997	10.9366	9.91521	FALSE	FALSE	FALSE
ENSG00000173153	ENST00000000442	0.581881	NA	0.415968	0.333508	14.7885	13.8383	FALSE	FALSE	FALSE
ENSG00000173153	MSTRG.32450.151	0.581881	NA	0.35073	0.302437	12.4535	12.5397	FALSE	FALSE	FALSE
ENSG00000004478	MSTRG.37739.23	0.25426	NA	0.229533	0.270567	22.4035	27.5674	TRUE	TRUE	TRUE
ENSG00000004478	MSTRG.37739.30	0.25426	NA	0.198535	0.147581	19.3644	14.9912	TRUE	TRUE	TRUE
ENSG00000004478	MSTRG.37739.42	0.25426	NA	0.00101999	0.0178455	0	1.72483	FALSE	FALSE	FALSE
ENSG00000004478	MSTRG.37739.57	0.25426	NA	0.504936	0.48843	49.4041	49.8455	TRUE	TRUE	TRUE
ENSG00000003137	ENST00000001146	0.349844	NA	0.0261053	0.0387568	0.0257335	0.0649275	FALSE	FALSE	FALSE
ENSG00000003137	ENST00000412253	0.349844	NA	0.0207624	0.0234993	0	0	FALSE	FALSE	FALSE
ENSG00000003137	MSTRG.95925.2	0.349844	NA	0.0819488	0.0618914	0.294698	0.163376	FALSE	FALSE	FALSE
ENSG00000003137	MSTRG.95925.21	0.349844	NA	0.53233	0.467307	2.46391	1.8886	FALSE	FALSE	FALSE
ENSG00000003137	MSTRG.95925.24	0.349844	NA	0.115575	0.245888	0.456653	0.946365	FALSE	FALSE	FALSE
ENSG00000003137	MSTRG.95925.3	0.349844	NA	0.0330774	0.0417993	0.059314	0.0778745	FALSE	FALSE	FALSE
ENSG00000003509	ENST00000002125	1	NA	0.869684	0.894434	1.08103	0.872336	FALSE	FALSE	FALSE
ENSG00000003509	ENST00000431821	1	NA	0.0736375	0.0919882	0	0	FALSE	FALSE	FALSE
ENSG00000003509	ENST00000455230	1	NA	0.0736375	0.0919882	0	0	FALSE	FALSE	FALSE
ENSG00000003509	ENST00000474154	1	NA	0.123136	0.0919882	0.0672195	0	FALSE	FALSE	FALSE
ENSG00000003509	MSTRG.93711.1	1	NA	0.0999474	0.11843	0.035729	0.028745	FALSE	FALSE	FALSE
ENSG00000003509	MSTRG.93711.10	1	NA	0.0736375	0.0919882	0	0	FALSE	FALSE	FALSE
ENSG00000003509	MSTRG.93711.11	1	NA	0.0736375	0.0919882	0	0	FALSE	FALSE	FALSE
ENSG00000003509	MSTRG.93711.12	1	NA	0.128145	0.171112	0.074021	0.086015	FALSE	FALSE	FALSE
ENSG00000003509	MSTRG.93711.19	1	NA	0.0736375	0.0919882	0	0	FALSE	FALSE	FALSE
ENSG00000003509	MSTRG.93711.2	1	NA	0.0736375	0.0919882	0	0	FALSE	FALSE	FALSE
ENSG00000003509	MSTRG.93711.4	1	NA	0.0736375	0.0919882	0	0	FALSE	FALSE	FALSE
ENSG00000003509	MSTRG.93711.7	1	NA	0.0736375	0.0919882	0	0	FALSE	FALSE	FALSE
ENSG00000003509	MSTRG.93711.8	1	NA	0.0736375	0.0919882	0	0	FALSE	FALSE	FALSE
ENSG00000003509	MSTRG.93711.9	1	NA	0.0736375	0.0919882	0	0	FALSE	FALSE	FALSE
ENSG00000001036	ENST00000002165	0.965597	NA	0.229526	0.186731	6.04091	4.39925	FALSE	FALSE	FALSE
ENSG00000001036	MSTRG.169450.11	0.965597	NA	0.0545418	0.0609864	1.35925	1.36946	FALSE	FALSE	FALSE
ENSG00000001036	MSTRG.169450.58	0.965597	NA	0.00373766	0.00415026	0	0	FALSE	FALSE	FALSE
ENSG00000001036	MSTRG.169450.61	0.965597	NA	0.182884	0.192018	4.79301	4.52665	FALSE	FALSE	FALSE
ENSG00000001036	MSTRG.169450.64	0.965597	NA	0.23943	0.183099	6.30589	4.31175	FALSE	FALSE	FALSE
ENSG00000001036	MSTRG.169450.70	0.965597	NA	0.285182	0.348306	7.52994	8.2924	FALSE	FALSE	FALSE
ENSG00000003249	ENST00000002501	0.101709	NA	0.490741	0.421277	21.8098	20.0223	FALSE	FALSE	FALSE
ENSG00000003249	MSTRG.73547.46	0.101709	NA	0.347912	0.31234	15.433	14.8189	TRUE	TRUE	TRUE
ENSG00000003249	MSTRG.73547.55	0.101709	NA	0.127715	0.242047	5.60203	11.4614	FALSE	FALSE	FALSE
ENSG00000002587	MSTRG.132100.13	0.0463326	0.159995	0.0526816	0.0759324	2.55136	2.45987	FALSE	FALSE	FALSE
ENSG00000002587	MSTRG.132100.18	0.0463326	0.235586	0.286976	0.224068	14.3429	7.45389	FALSE	FALSE	FALSE
ENSG00000002587	MSTRG.132100.19	0.0463326	1	0.550119	0.549954	27.5864	18.4403	FALSE	FALSE	FALSE
ENSG00000002587	MSTRG.132100.21	0.0463326	1	0.0945365	0.140618	4.65783	4.64056	FALSE	FALSE	FALSE
ENSG00000002587	MSTRG.132100.4	0.0463326	1	0.0157695	0.0139005	0.693649	0.368619	FALSE	FALSE	FALSE
ENSG00000001617	ENST00000002829	1	NA	0.151606	0.19783	3.15483	1.7784	FALSE	FALSE	FALSE
ENSG00000001617	ENST00000413852	1	NA	0.121998	0.143948	2.51917	1.26679	FALSE	FALSE	FALSE
ENSG00000001617	ENST00000450338	1	NA	0.218413	0.242625	4.58912	2.20373	FALSE	FALSE	FALSE
ENSG00000001617	MSTRG.121659.106	1	NA	0.336937	0.20297	7.13371	1.8272	FALSE	FALSE	FALSE
ENSG00000001617	MSTRG.121659.12	1	NA	0.100059	0.0105318	2.04817	0	FALSE	FALSE	FALSE
ENSG00000001617	MSTRG.121659.120	1	NA	0.00465787	0.0105318	0	0	FALSE	FALSE	FALSE
ENSG00000001617	MSTRG.121659.15	1	NA	0.0110568	0.0105318	0.137379	0	FALSE	FALSE	FALSE
ENSG00000001617	MSTRG.121659.30	1	NA	0.0450798	0.0937629	0.867821	0.790282	FALSE	FALSE	FALSE
ENSG00000001617	MSTRG.121659.59	1	NA	0.00465787	0.033082	0	0.214115	FALSE	FALSE	FALSE
ENSG00000048028	ENST00000544967	0.134992	NA	0.194143	0.140076	0.816266	0.928928	FALSE	FALSE	FALSE
ENSG00000048028	ENST00000545540	0.134992	NA	0.250028	0.253282	1.08002	1.76048	FALSE	FALSE	FALSE
ENSG00000048028	MSTRG.35789.12	0.134992	NA	0.112895	0.269784	0.432814	1.88169	FALSE	FALSE	FALSE
ENSG00000048028	MSTRG.35789.13	0.134992	NA	0.0211885	0.0229299	0	0.0684315	FALSE	FALSE	FALSE
ENSG00000048028	MSTRG.35789.30	0.134992	NA	0.0338472	0.0479735	0.059743	0.252389	FALSE	FALSE	FALSE
ENSG00000048028	MSTRG.35789.31	0.134992	NA	0.0676788	0.0715671	0.219413	0.425694	FALSE	FALSE	FALSE
ENSG00000048028	MSTRG.35789.37	0.134992	NA	0.257473	0.197366	1.11515	1.34975	FALSE	FALSE	FALSE
ENSG00000048028	MSTRG.35789.45	0.134992	NA	0.0689593	0.0491866	0.225456	0.2613	FALSE	FALSE	FALSE
ENSG00000001460	ENST00000003583	0.332481	NA	0.172435	0.237715	0.816006	0.851902	FALSE	FALSE	FALSE
ENSG00000001460	ENST00000337248	0.332481	NA	0.667481	0.686518	3.44578	2.64909	FALSE	FALSE	FALSE
ENSG00000001460	MSTRG.1830.33	0.332481	NA	0.0188246	0.0249726	0	0	FALSE	FALSE	FALSE
ENSG00000001460	MSTRG.1830.38	0.332481	NA	0.0188246	0.0249726	0	0	FALSE	FALSE	FALSE
ENSG00000001460	MSTRG.1830.42	0.332481	NA	0.0188246	0.0249726	0	0	FALSE	FALSE	FALSE
ENSG00000001460	MSTRG.1830.44	0.332481	NA	0.0188246	0.0249726	0	0	FALSE	FALSE	FALSE
ENSG00000001461	ENST00000003912	0.855064	NA	0.00894186	0.00793623	0	0	FALSE	FALSE	FALSE
ENSG00000001461	ENST00000339255	0.855064	NA	0.601173	0.56955	6.62313	7.07658	FALSE	FALSE	FALSE
ENSG00000001461	MSTRG.1832.15	0.855064	NA	0.00894186	0.00793623	0	0	FALSE	FALSE	FALSE
ENSG00000001461	MSTRG.1832.66	0.855064	NA	0.390695	0.351916	4.26928	4.33429	FALSE	FALSE	FALSE
ENSG00000005801	ENST00000526601	0.713806	NA	0.0250942	0.031535	0	0	FALSE	FALSE	FALSE
ENSG00000005801	ENST00000528796	0.713806	NA	0.689356	0.662034	2.64707	1.99936	FALSE	FALSE	FALSE
ENSG00000005801	MSTRG.27653.1	0.713806	NA	0.17134	0.187645	0.582788	0.495038	FALSE	FALSE	FALSE
ENSG00000005801	MSTRG.27653.10	0.713806	NA	0.0864343	0.0445719	0.24444	0.041341	FALSE	FALSE	FALSE
ENSG00000005801	MSTRG.27653.16	0.713806	NA	0.0589394	0.0932654	0.134873	0.195752	FALSE	FALSE	FALSE
ENSG00000005801	MSTRG.27653.29	0.713806	NA	0.0495244	0.031535	0.097354	0	FALSE	FALSE	FALSE
ENSG00000004799	ENST00000005178	0.342513	NA	0.240696	1	0	0.63009	FALSE	FALSE	FALSE
ENSG00000004799	MSTRG.177686.10	0.342513	NA	0.240696	0.136969	0	0	FALSE	FALSE	FALSE
ENSG00000004799	MSTRG.177686.11	0.342513	NA	0.240696	0.136969	0	0	FALSE	FALSE	FALSE
ENSG00000004799	MSTRG.177686.12	0.342513	NA	0.240696	0.136969	0	0	FALSE	FALSE	FALSE
ENSG00000004799	MSTRG.177686.14	0.342513	NA	0.240696	0.136969	0	0	FALSE	FALSE	FALSE
ENSG00000004799	MSTRG.177686.20	0.342513	NA	0.240696	0.136969	0	0	FALSE	FALSE	FALSE
ENSG00000004799	MSTRG.177686.22	0.342513	NA	0.240696	0.136969	0	0	TRUE	TRUE	TRUE
ENSG00000004799	MSTRG.177686.25	0.342513	NA	0.240696	0.136969	0	0	FALSE	FALSE	FALSE
ENSG00000004799	MSTRG.177686.27	0.342513	NA	0.240696	0.136969	0	0	TRUE	TRUE	TRUE
ENSG00000004799	MSTRG.177686.5	0.342513	NA	0.969128	0.136969	0.302636	0	FALSE	FALSE	FALSE
ENSG00000006451	ENST00000005257	0.610333	NA	0.266111	0.283165	4.48799	5.10733	FALSE	FALSE	FALSE
ENSG00000006451	MSTRG.173589.15	0.610333	NA	0.676683	0.553492	11.5666	10.0786	TRUE	TRUE	TRUE
ENSG00000075790	ENST00000005259	1	NA	0.0155032	0.0414792	0.138814	0.516252	FALSE	FALSE	FALSE
ENSG00000075790	ENST00000465919	1	NA	0.154232	0.22024	2.27582	3.17208	FALSE	FALSE	FALSE
ENSG00000075790	ENST00000486326	1	NA	0.478444	0.38935	7.27005	5.68454	FALSE	FALSE	FALSE
ENSG00000075790	ENST00000491150	1	NA	0.286383	0.279699	4.31151	4.05546	FALSE	FALSE	FALSE
ENSG00000075790	MSTRG.178513.18	1	NA	0.00649174	0.0146226	0	0.117247	FALSE	FALSE	FALSE
ENSG00000075790	MSTRG.178513.46	1	NA	0.00649174	0.00673087	0	0	FALSE	FALSE	FALSE
ENSG00000075790	MSTRG.178513.50	1	NA	0.0443719	0.0295912	0.583514	0.339633	FALSE	FALSE	FALSE
ENSG00000075790	MSTRG.178513.61	1	NA	0.0101882	0.00673087	0.0569415	0	FALSE	FALSE	FALSE
ENSG00000075790	MSTRG.178513.65	1	NA	0.00649174	0.00673087	0	0	FALSE	FALSE	FALSE
ENSG00000075790	MSTRG.178513.70	1	NA	0.00649174	0.00673087	0	0	FALSE	FALSE	FALSE
ENSG00000075790	MSTRG.178513.77	1	NA	0.00649174	0.0272518	0	0.304877	FALSE	FALSE	FALSE
ENSG00000075790	MSTRG.178513.78	1	NA	0.00649174	0.00673087	0	0	FALSE	FALSE	FALSE
ENSG00000075790	MSTRG.178513.79	1	NA	0.00649174	0.00673087	0	0	FALSE	FALSE	FALSE
ENSG00000075790	MSTRG.178513.97	1	NA	0.00649174	0.00673087	0	0	FALSE	FALSE	FALSE
ENSG00000006453	ENST00000005260	0.269208	NA	0.330406	0.376572	21.6892	26.0016	FALSE	FALSE	FALSE
ENSG00000006453	ENST00000462558	0.269208	NA	0.352355	0.30664	23.1367	21.1544	FALSE	FALSE	FALSE
ENSG00000006453	MSTRG.177967.10	0.269208	NA	0.156855	0.163244	10.2441	11.2151	FALSE	FALSE	FALSE
ENSG00000006453	MSTRG.177967.45	0.269208	NA	0.0989692	0.081181	6.4267	5.52696	FALSE	FALSE	FALSE
ENSG00000006118	ENST00000005286	0.259838	NA	0.532334	0.47352	45.9805	33.4589	FALSE	FALSE	FALSE
ENSG00000006118	ENST00000453848	0.259838	NA	0.324184	0.240678	27.9624	16.9571	FALSE	FALSE	FALSE
ENSG00000004975	ENST00000005340	5.28536e-09	0	0.588754	0.181696	6.12404	1.83781	FALSE	FALSE	FALSE
ENSG00000004975	MSTRG.74139.190	5.28536e-09	0	0.204833	0.365111	2.0654	3.79396	FALSE	FALSE	FALSE
ENSG00000006625	ENST00000275428	1	NA	0.573878	0.56307	7.3585	13.0624	FALSE	FALSE	FALSE
ENSG00000006625	ENST00000440082	1	NA	0.346763	0.370692	4.40676	8.56537	TRUE	FALSE	FALSE
ENSG00000006625	MSTRG.173955.27	1	NA	0.00769427	0.00427785	0	0	FALSE	FALSE	FALSE
ENSG00000006625	MSTRG.173955.37	1	NA	0.00769427	0.00427785	0	0	FALSE	FALSE	FALSE
ENSG00000006625	MSTRG.173955.76	1	NA	0.00769427	0.00427785	0	0	FALSE	FALSE	FALSE
ENSG00000005175	ENST00000005386	0.00312139	1	0.0541629	0.0159684	0.285083	0	FALSE	FALSE	FALSE
ENSG00000005175	ENST00000380650	0.00312139	1	0.492305	0.454691	3.40015	2.74745	FALSE	FALSE	FALSE
ENSG00000005175	ENST00000432584	0.00312139	0.354157	0.103957	0.0159684	0.639105	0	FALSE	FALSE	FALSE
ENSG00000005175	MSTRG.40414.15	0.00312139	1	0.100883	0.0952274	0.617255	0.49635	FALSE	FALSE	FALSE
ENSG00000005175	MSTRG.40414.20	0.00312139	1	0.103393	0.106935	0.635098	0.569665	FALSE	FALSE	FALSE
ENSG00000005175	MSTRG.40414.3	0.00312139	1	0.020436	0.0268131	0.0452945	0.067914	FALSE	FALSE	FALSE
ENSG00000005175	MSTRG.40414.6	0.00312139	1	0.0140652	0.0455464	0	0.185228	TRUE	TRUE	TRUE
ENSG00000005175	MSTRG.40414.7	0.00312139	1	0.0140652	0.0159684	0	0	FALSE	FALSE	FALSE
ENSG00000005175	MSTRG.40414.8	0.00312139	1	0.0140652	0.0159684	0	0	FALSE	FALSE	FALSE
ENSG00000006652	ENST00000403825	1	NA	0.854857	0.834965	13.3284	19.7153	FALSE	FALSE	FALSE
ENSG00000006652	MSTRG.178781.102	1	NA	0.026882	0.00421374	0.322273	0	FALSE	FALSE	FALSE
ENSG00000006652	MSTRG.178781.103	1	NA	0.00636603	0.00421374	0	0	FALSE	FALSE	FALSE
ENSG00000006652	MSTRG.178781.109	1	NA	0.00636603	0.00421374	0	0	FALSE	FALSE	FALSE
ENSG00000006652	MSTRG.178781.23	1	NA	0.0406358	0.0485543	0.538322	1.05229	FALSE	FALSE	FALSE
ENSG00000006652	MSTRG.178781.46	1	NA	0.00636603	0.00421374	0	0	FALSE	FALSE	FALSE
ENSG00000005073	ENST00000006015	1	NA	0.904344	0.900085	1.87962	1.30641	FALSE	FALSE	FALSE
ENSG00000005073	ENST00000517402	1	NA	0.0456828	0.0639989	0	0	FALSE	FALSE	FALSE
ENSG00000005073	MSTRG.173128.187	1	NA	0.0456828	0.0639989	0	0	FALSE	FALSE	FALSE
ENSG00000005073	MSTRG.173128.188	1	NA	0.0645762	0.0639989	0.041358	0	FALSE	FALSE	FALSE
ENSG00000005073	MSTRG.173128.190	1	NA	0.0456828	0.0639989	0	0	FALSE	FALSE	FALSE
ENSG00000005073	MSTRG.173128.197	1	NA	0.0456828	0.0639989	0	0	FALSE	FALSE	FALSE
ENSG00000005073	MSTRG.173128.199	1	NA	0.0456828	0.0639989	0	0	FALSE	FALSE	FALSE
ENSG00000005073	MSTRG.173128.205	1	NA	0.0456828	0.0639989	0	0	FALSE	FALSE	FALSE
ENSG00000005073	MSTRG.173128.212	1	NA	0.0456828	0.0639989	0	0	FALSE	FALSE	FALSE
ENSG00000005073	MSTRG.173129.257	1	NA	0.0456828	0.0639989	0	0	FALSE	FALSE	FALSE
ENSG00000005073	MSTRG.173129.258	1	NA	0.0503862	0.0639989	0.010296	0	FALSE	FALSE	FALSE
ENSG00000005073	MSTRG.173129.259	1	NA	0.0456828	0.0755165	0	0.0179965	FALSE	FALSE	FALSE
ENSG00000005073	MSTRG.173129.260	1	NA	0.0456828	0.0639989	0	0	FALSE	FALSE	FALSE
ENSG00000005073	MSTRG.173129.261	1	NA	0.05405	0.0927889	0.018316	0.044985	FALSE	FALSE	FALSE
ENSG00000005073	MSTRG.173129.265	1	NA	0.0456828	0.0639989	0	0	FALSE	FALSE	FALSE
ENSG00000005073	MSTRG.173129.266	1	NA	0.0456828	0.0639989	0	0	FALSE	FALSE	FALSE
ENSG00000007255	ENST00000006275	8.0049e-28	4.96675e-09	0.292047	0.150633	10.223	2.4384	FALSE	FALSE	FALSE
ENSG00000007255	ENST00000317951	8.0049e-28	2.28843e-10	0.00370331	0.0156684	0.0309005	0.164038	FALSE	FALSE	FALSE
ENSG00000007255	ENST00000585934	8.0049e-28	1.02483e-06	0.395681	0.249758	13.8861	4.10883	FALSE	FALSE	FALSE
ENSG00000007255	ENST00000588062	8.0049e-28	2.49122e-12	0.119242	0.327889	4.11482	5.42547	TRUE	FALSE	FALSE
ENSG00000007255	ENST00000592647	8.0049e-28	0.0302159	0.184107	0.274831	6.40763	4.53136	TRUE	FALSE	FALSE
ENSG00000006282	ENST00000006658	1.16962e-12	0.000311208	0.20042	0.0355381	3.2949	0.359555	FALSE	FALSE	FALSE
ENSG00000006282	ENST00000356488	1.16962e-12	1	0.0932181	0.0378286	1.47902	0.389175	FALSE	FALSE	FALSE
ENSG00000006282	ENST00000503063	1.16962e-12	0.0859093	0.162292	0.320043	2.64905	4.03859	FALSE	FALSE	FALSE
ENSG00000006282	ENST00000503127	1.16962e-12	9.68637e-05	0.173668	0.00773315	2.84175	0	TRUE	FALSE	FALSE
ENSG00000006282	MSTRG.78182.118	1.16962e-12	1	0.00590355	0.00773315	0	0	FALSE	FALSE	FALSE
ENSG00000006282	MSTRG.78182.126	1.16962e-12	0.804995	0.00590355	0.018646	0	0.141118	TRUE	FALSE	FALSE
ENSG00000006282	MSTRG.78182.129	1.16962e-12	0.0957748	0.00590355	0.0746305	0	0.865073	TRUE	FALSE	FALSE
ENSG00000006282	MSTRG.78182.130	1.16962e-12	1	0.063943	0.00773315	0.983128	0	TRUE	FALSE	FALSE
ENSG00000006282	MSTRG.78182.171	1.16962e-12	6.17666e-05	0.00590355	0.059779	0	0.673023	TRUE	FALSE	FALSE
ENSG00000005486	ENST00000006777	0.696702	NA	0.929316	0.865926	32.8388	38.5965	FALSE	FALSE	FALSE
ENSG00000005486	ENST00000318622	0.696702	NA	0.0339296	0.0630702	1.10261	2.71848	TRUE	FALSE	FALSE
ENSG00000005486	ENST00000454791	0.696702	NA	0.00282134	0.0490867	0	2.09358	TRUE	FALSE	FALSE
ENSG00000007376	ENST00000007264	1.77464e-05	0.000196183	0.702673	0.460029	6.33047	7.28387	FALSE	FALSE	FALSE
ENSG00000007376	ENST00000565809	1.77464e-05	8.25818e-05	0.0634878	0.291073	0.481005	4.57198	TRUE	FALSE	FALSE
ENSG00000007376	MSTRG.66907.11	1.77464e-05	0.119375	0.0109272	0.0179265	0	0.187736	FALSE	FALSE	FALSE
ENSG00000007376	MSTRG.66907.8	1.77464e-05	0.245936	0.0109272	0.0372054	0	0.49718	FALSE	FALSE	FALSE
ENSG00000007520	ENST00000007390	0.131669	NA	0.704436	0.726208	29.5142	27.4413	FALSE	FALSE	FALSE
ENSG00000007520	MSTRG.67209.4	0.131669	NA	0.297302	0.253341	12.3985	9.50792	FALSE	FALSE	FALSE
ENSG00000006025	ENST00000007414	4.44567e-07	1	0.124005	0.0176129	0.300642	0	FALSE	FALSE	FALSE
ENSG00000006025	ENST00000583167	4.44567e-07	1	0.197767	0.140447	0.538959	0.697412	FALSE	FALSE	FALSE
ENSG00000006025	MSTRG.77226.1	4.44567e-07	1	0.0309515	0.0176129	0	0	FALSE	FALSE	FALSE
ENSG00000006025	MSTRG.77226.10	4.44567e-07	1	0.194446	0.0176129	0.528229	0	FALSE	FALSE	FALSE
ENSG00000006025	MSTRG.77226.11	4.44567e-07	0.0753578	0.0309515	0.0827063	0	0.369578	FALSE	FALSE	FALSE
ENSG00000006025	MSTRG.77226.16	4.44567e-07	1	0.0749195	0.0896232	0.142055	0.40885	FALSE	FALSE	FALSE
ENSG00000006025	MSTRG.77226.17	4.44567e-07	1	0.163446	0.0930164	0.428071	0.428115	FALSE	FALSE	FALSE
ENSG00000006025	MSTRG.77226.18	4.44567e-07	1	0.113514	0.156715	0.266748	0.789775	FALSE	FALSE	FALSE
ENSG00000006025	MSTRG.77226.21	4.44567e-07	1	0.131047	0.203649	0.323394	1.05625	FALSE	FALSE	FALSE
ENSG00000006025	MSTRG.77226.23	4.44567e-07	1	0.0999725	0.0642726	0.222997	0.264917	FALSE	FALSE	FALSE
ENSG00000006025	MSTRG.77226.25	4.44567e-07	1	0.0309515	0.0970949	0	0.451271	TRUE	FALSE	FALSE
ENSG00000006025	MSTRG.77226.30	4.44567e-07	1	0.0980813	0.0176129	0.216887	0	TRUE	FALSE	FALSE
ENSG00000006025	MSTRG.77226.32	4.44567e-07	1	0.0309515	0.0176129	0	0	FALSE	FALSE	FALSE
ENSG00000006025	MSTRG.77226.7	4.44567e-07	0.00862637	0.0309515	0.165438	0	0.839298	FALSE	FALSE	FALSE
ENSG00000006047	ENST00000007699	0.696899	NA	0.847235	0.961617	0.06158	0.271341	TRUE	FALSE	TRUE
ENSG00000006047	ENST00000571485	0.696899	NA	0.677109	0.297341	0.0291345	0.014822	FALSE	FALSE	FALSE
ENSG00000006047	MSTRG.74103.11	0.696899	NA	0.524344	0.258958	0	0	TRUE	FALSE	TRUE
ENSG00000006047	MSTRG.74103.15	0.696899	NA	0.524344	0.258958	0	0	FALSE	FALSE	FALSE
ENSG00000006047	MSTRG.74103.2	0.696899	NA	0.524344	0.258958	0	0	FALSE	FALSE	FALSE
ENSG00000006047	MSTRG.74103.26	0.696899	NA	0.524344	0.258958	0	0	FALSE	FALSE	FALSE
ENSG00000006047	MSTRG.74103.29	0.696899	NA	0.524344	0.258958	0	0	FALSE	FALSE	FALSE
ENSG00000006047	MSTRG.74103.31	0.696899	NA	0.524344	0.258958	0	0	FALSE	FALSE	FALSE
ENSG00000006047	MSTRG.74103.40	0.696899	NA	0.524344	0.258958	0	0	FALSE	FALSE	FALSE
ENSG00000006047	MSTRG.74103.6	0.696899	NA	0.524344	0.258958	0	0	FALSE	FALSE	FALSE
ENSG00000006047	MSTRG.74103.9	0.696899	NA	0.524344	0.258958	0	0	FALSE	FALSE	FALSE
ENSG00000005882	ENST00000007708	0.00729462	0.924766	0.0070678	0.0038794	0	0	FALSE	FALSE	FALSE
ENSG00000005882	ENST00000505897	0.00729462	0.0937247	0.359968	0.470207	4.99307	12.0206	FALSE	FALSE	FALSE
ENSG00000005882	ENST00000614357	0.00729462	1	0.0070678	0.0038794	0	0	FALSE	FALSE	FALSE
ENSG00000005882	MSTRG.77471.309	0.00729462	0.375451	0.350406	0.389568	4.85778	9.94195	FALSE	FALSE	FALSE
ENSG00000005882	MSTRG.77471.326	0.00729462	0.00554797	0.303762	0.14694	4.19783	3.68771	FALSE	FALSE	FALSE
ENSG00000005884	ENST00000320031	1	NA	0.519714	0.438166	49.514	18.3087	TRUE	FALSE	TRUE
ENSG00000005884	MSTRG.77471.193	1	NA	0.0270458	0.00238021	2.4819	0	FALSE	FALSE	FALSE
ENSG00000005884	MSTRG.77471.270	1	NA	0.127947	0.114433	12.1143	4.7077	FALSE	FALSE	FALSE
ENSG00000005884	MSTRG.77471.74	1	NA	0.0858228	0.00238021	8.09299	0	TRUE	FALSE	TRUE
ENSG00000008517	MSTRG.67925.20	1	NA	1	1	0	0	FALSE	FALSE	FALSE
ENSG00000008517	MSTRG.67925.3	1	NA	1	1	0	0	FALSE	FALSE	FALSE
ENSG00000008517	MSTRG.67925.35	1	NA	1	1	0	0	FALSE	FALSE	FALSE
ENSG00000008517	MSTRG.67925.94	1	NA	1	1	0	0	FALSE	FALSE	FALSE
ENSG00000010072	ENST00000008440	0.126361	NA	0.192838	0.125999	0.750324	0.475291	FALSE	FALSE	FALSE
ENSG00000010072	ENST00000295050	0.126361	NA	0.154494	0.161188	0.581243	0.635954	FALSE	FALSE	FALSE
ENSG00000010072	ENST00000366645	0.126361	NA	0.300696	0.349563	1.22593	1.49604	FALSE	FALSE	FALSE
ENSG00000010072	ENST00000391858	0.126361	NA	0.059877	0.114601	0.164028	0.423247	FALSE	FALSE	FALSE
ENSG00000010072	MSTRG.16689.2	0.126361	NA	0.0325714	0.0328656	0.043624	0.0500585	FALSE	FALSE	FALSE
ENSG00000010072	MSTRG.16689.3	0.126361	NA	0.0336089	0.0219018	0.048199	0	FALSE	FALSE	FALSE
ENSG00000010072	MSTRG.16689.4	0.126361	NA	0.30623	0.28067	1.25033	1.18149	FALSE	FALSE	FALSE
ENSG00000010072	MSTRG.16690.10	0.126361	NA	0.0625461	0.0574987	0.175798	0.162529	FALSE	FALSE	FALSE
ENSG00000008405	ENST00000008527	0.721326	NA	0.449171	0.453261	1.51851	1.72782	TRUE	FALSE	TRUE
ENSG00000008405	ENST00000552790	0.721326	NA	0.0715213	0.0937828	0.157714	0.278189	FALSE	FALSE	FALSE
ENSG00000008405	MSTRG.44634.37	0.721326	NA	0.300159	0.132603	0.981569	0.434736	FALSE	FALSE	FALSE
ENSG00000008405	MSTRG.44634.38	0.721326	NA	0.0277522	0.0247979	0	0	FALSE	FALSE	FALSE
ENSG00000008405	MSTRG.44634.39	0.721326	NA	0.0724908	0.211527	0.161208	0.753002	FALSE	FALSE	FALSE
ENSG00000008735	ENST00000008876	0.623259	NA	0.0939327	0.083248	0	0	FALSE	FALSE	FALSE
ENSG00000008735	ENST00000329492	0.623259	NA	1	0.973908	0.964592	1.06989	FALSE	FALSE	FALSE
ENSG00000008735	MSTRG.118427.105	0.623259	NA	0.0939327	0.083248	0	0	FALSE	FALSE	FALSE
ENSG00000008735	MSTRG.118427.107	0.623259	NA	0.0939327	0.083248	0	0	FALSE	FALSE	FALSE
ENSG00000008735	MSTRG.118427.108	0.623259	NA	0.0939327	0.0999072	0	0.0200115	FALSE	FALSE	FALSE
ENSG00000008735	MSTRG.118427.61	0.623259	NA	0.0939327	0.083248	0	0	FALSE	FALSE	FALSE
ENSG00000008735	MSTRG.118427.63	0.623259	NA	0.0939327	0.083248	0	0	FALSE	FALSE	FALSE
ENSG00000008735	MSTRG.118427.75	0.623259	NA	0.0939327	0.083248	0	0	FALSE	FALSE	FALSE
ENSG00000008735	MSTRG.118427.81	0.623259	NA	0.0939327	0.083248	0	0	FALSE	FALSE	FALSE
ENSG00000008735	MSTRG.118427.82	0.623259	NA	0.0939327	0.083248	0	0	FALSE	FALSE	FALSE
ENSG00000008735	MSTRG.118427.85	0.623259	NA	0.0939327	0.083248	0	0	FALSE	FALSE	FALSE
ENSG00000008735	MSTRG.118427.94	0.623259	NA	0.0939327	0.083248	0	0	FALSE	FALSE	FALSE
ENSG00000008735	MSTRG.118427.98	0.623259	NA	0.0939327	0.083248	0	0	FALSE	FALSE	FALSE
ENSG00000010270	ENST00000009041	0.011493	0.00222485	0.80741	0.594494	10.9503	10.612	TRUE	FALSE	TRUE
ENSG00000010270	ENST00000396013	0.011493	1	0.0300796	0.0433023	0.311671	0.680247	TRUE	FALSE	TRUE
ENSG00000010270	ENST00000434197	0.011493	0.00257124	0.124296	0.317357	1.60113	5.61832	FALSE	FALSE	FALSE
ENSG00000010278	ENST00000009180	5.86746e-05	0.127024	0.385634	0.322784	155.216	169.263	FALSE	FALSE	FALSE
ENSG00000010278	ENST00000536586	5.86746e-05	0.0233056	0.213661	0.27159	85.9535	142.401	FALSE	FALSE	FALSE
ENSG00000010278	ENST00000610354	5.86746e-05	0.00187482	0.152445	0.108431	61.2981	56.7928	FALSE	FALSE	FALSE
ENSG00000010278	MSTRG.37707.52	5.86746e-05	0.0405127	0.244542	0.282978	98.3909	148.377	FALSE	FALSE	FALSE
ENSG00000019582	ENST00000353334	0.800199	NA	1	1	0	0	FALSE	FALSE	FALSE
ENSG00000019582	MSTRG.158347.23	0.800199	NA	1	1	0	0	TRUE	TRUE	TRUE
ENSG00000010017	ENST00000011619	0.576373	NA	0.821019	0.780206	13.2711	12.219	FALSE	FALSE	FALSE
ENSG00000010017	MSTRG.159835.30	0.576373	NA	0.150651	0.142393	2.3535	2.1483	FALSE	FALSE	FALSE
ENSG00000008323	ENST00000011684	0.0263624	0.020716	0.545797	0.4647	15.4554	9.33778	FALSE	FALSE	FALSE
ENSG00000008323	ENST00000536531	0.0263624	0.0512377	0.14741	0.214669	4.10123	4.25979	FALSE	FALSE	FALSE
ENSG00000008323	MSTRG.49695.14	0.0263624	0.874548	0.273642	0.3076	7.69888	6.14716	FALSE	FALSE	FALSE
ENSG00000008324	ENST00000011691	0.466876	NA	1	0.998202	35.5124	41.7531	FALSE	FALSE	FALSE
ENSG00000008324	MSTRG.121572.37	0.466876	NA	0.00280801	0.00238501	0	0	FALSE	FALSE	FALSE
ENSG00000048707	ENST00000011700	0.014752	0.00532609	0.165825	0.0500388	0.452777	0	FALSE	FALSE	FALSE
ENSG00000048707	ENST00000543710	0.014752	1	0.0299986	0.0500388	0	0	FALSE	FALSE	FALSE
ENSG00000048707	ENST00000613099	0.014752	1	0.0299986	0.0500388	0	0	FALSE	FALSE	FALSE
ENSG00000048707	MSTRG.931.4	0.014752	1	0.278414	0.415753	0.828089	0.730861	FALSE	FALSE	FALSE
ENSG00000048707	MSTRG.931.43	0.014752	1	0.0715165	0.0649597	0.1384	0.0298185	FALSE	FALSE	FALSE
ENSG00000048707	MSTRG.931.49	0.014752	1	0.0299986	0.0500388	0	0	FALSE	FALSE	FALSE
ENSG00000048707	MSTRG.931.51	0.014752	1	0.219652	0.110013	0.632207	0.119856	FALSE	FALSE	FALSE
ENSG00000048707	MSTRG.931.53	0.014752	1	0.202652	0.276602	0.575537	0.452774	FALSE	FALSE	FALSE
ENSG00000011105	ENST00000011898	0.304868	NA	0.104606	0.188382	1.38281	3.0329	FALSE	FALSE	FALSE
ENSG00000011105	ENST00000537971	0.304868	NA	0.394414	0.462151	5.49087	7.58582	FALSE	FALSE	FALSE
ENSG00000011105	MSTRG.37538.16	0.304868	NA	0.237462	0.170363	3.26607	2.73323	FALSE	FALSE	FALSE
ENSG00000186115	ENST00000011989	1	NA	0.550509	0.750799	0	0	FALSE	FALSE	FALSE
ENSG00000186115	ENST00000221700	1	NA	0.705621	0.750799	0.028176	0	FALSE	FALSE	FALSE
ENSG00000186115	MSTRG.87471.1	1	NA	0.686906	0.799139	0.0247765	0.0064385	FALSE	FALSE	FALSE
ENSG00000186115	MSTRG.87471.13	1	NA	0.652813	0.913234	0.0185835	0.021635	FALSE	FALSE	FALSE
ENSG00000186115	MSTRG.87471.16	1	NA	0.550509	0.750799	0	0	FALSE	FALSE	FALSE
ENSG00000186115	MSTRG.87471.23	1	NA	0.5736	0.765601	0.0041945	0.0019715	FALSE	FALSE	FALSE
ENSG00000186115	MSTRG.87471.24	1	NA	0.550509	0.750799	0	0	FALSE	FALSE	FALSE
ENSG00000186115	MSTRG.87471.7	1	NA	0.550509	0.750799	0	0	FALSE	FALSE	FALSE
ENSG00000186115	MSTRG.87471.8	1	NA	0.550509	0.750799	0	0	FALSE	FALSE	FALSE
ENSG00000011478	ENST00000012049	0.106334	NA	0.521493	0.37158	9.09309	4.10961	FALSE	FALSE	FALSE
ENSG00000011478	MSTRG.89945.21	0.106334	NA	0.245255	0.277292	4.22347	3.04143	FALSE	FALSE	FALSE
ENSG00000011478	MSTRG.89945.30	0.106334	NA	0.0464334	0.124574	0.718548	1.31129	FALSE	FALSE	FALSE
ENSG00000011478	MSTRG.89945.48	0.106334	NA	0.00567266	0.00882696	0	0	FALSE	FALSE	FALSE
ENSG00000011478	MSTRG.89945.49	0.106334	NA	0.165157	0.237333	2.81146	2.58873	FALSE	FALSE	FALSE
ENSG00000010818	ENST00000012134	0.112415	NA	0.0887649	0.0993392	0	0	FALSE	FALSE	FALSE
ENSG00000010818	ENST00000367603	0.112415	NA	0.450527	0.147471	0.407551	0.0484515	FALSE	FALSE	FALSE
ENSG00000010818	ENST00000367604	0.112415	NA	0.0887649	0.0993392	0	0	FALSE	FALSE	FALSE
ENSG00000010818	MSTRG.169313.11	0.112415	NA	0.0887649	0.15846	0	0.0595145	FALSE	FALSE	FALSE
ENSG00000010818	MSTRG.169313.13	0.112415	NA	0.315954	0.236657	0.255945	0.138231	FALSE	FALSE	FALSE
ENSG00000010818	MSTRG.169313.15	0.112415	NA	0.0887649	0.0993392	0	0	FALSE	FALSE	FALSE
ENSG00000010818	MSTRG.169313.19	0.112415	NA	0.141185	0.602573	0.059055	0.506582	FALSE	FALSE	FALSE
ENSG00000010818	MSTRG.169313.20	0.112415	NA	0.224267	0.243156	0.152653	0.144773	FALSE	FALSE	FALSE
ENSG00000010818	MSTRG.169313.7	0.112415	NA	0.223126	0.108379	0.151368	0.0091	FALSE	FALSE	FALSE
ENSG00000010818	MSTRG.169313.8	0.112415	NA	0.0887649	0.0993392	0	0	FALSE	FALSE	FALSE
ENSG00000010818	MSTRG.169313.9	0.112415	NA	0.0887649	0.0993392	0	0	FALSE	FALSE	FALSE
ENSG00000011485	ENST00000012443	0.0443258	0.0379721	0.27072	0.110272	8.9047	4.08337	FALSE	FALSE	FALSE
ENSG00000011485	ENST00000391919	0.0443258	0.314202	0.392209	0.488453	12.9457	18.4304	FALSE	FALSE	FALSE
ENSG00000011485	MSTRG.89765.210	0.0443258	0.673331	0.00300643	0.00263596	0	0	TRUE	TRUE	TRUE
ENSG00000239672	ENST00000336097	0.121429	NA	0.0704882	0.0767488	8.7515	9.55457	FALSE	FALSE	FALSE
ENSG00000239672	ENST00000393196	0.121429	NA	0.825945	0.854518	103.617	107.394	FALSE	FALSE	FALSE
ENSG00000012963	ENST00000013070	0.651368	NA	0.250295	0.292227	1.89248	3.41722	FALSE	FALSE	FALSE
ENSG00000012963	MSTRG.59928.12	0.651368	NA	0.190685	0.169215	1.41796	1.93665	FALSE	FALSE	FALSE
ENSG00000012963	MSTRG.59928.35	0.651368	NA	0.101044	0.0468221	0.704368	0.463548	FALSE	FALSE	FALSE
ENSG00000012963	MSTRG.59928.42	0.651368	NA	0.012562	0.00830846	0	0	FALSE	FALSE	FALSE
ENSG00000012963	MSTRG.59928.50	0.651368	NA	0.0952983	0.0459472	0.658627	0.453017	FALSE	FALSE	FALSE
ENSG00000012963	MSTRG.59928.66	0.651368	NA	0.012562	0.00830846	0	0	FALSE	FALSE	FALSE
ENSG00000012963	MSTRG.59928.72	0.651368	NA	0.012562	0.00830846	0	0	FALSE	FALSE	FALSE
ENSG00000012963	MSTRG.59928.80	0.651368	NA	0.012562	0.00830846	0	0	FALSE	FALSE	FALSE
ENSG00000012963	MSTRG.59928.90	0.651368	NA	0.012562	0.00830846	0	0	FALSE	FALSE	FALSE
ENSG00000012963	MSTRG.59928.98	0.651368	NA	0.012562	0.145241	0	1.6481	FALSE	FALSE	FALSE
ENSG00000012061	ENST00000013807	0.0284057	1	0.548252	0.396512	25.8134	23.836	FALSE	FALSE	FALSE
ENSG00000012061	ENST00000300853	0.0284057	1	0.00718298	0.00891443	0.239507	0.438132	FALSE	FALSE	FALSE
ENSG00000012061	ENST00000340192	0.0284057	1	0.16274	0.204112	7.59198	12.2215	FALSE	FALSE	FALSE
ENSG00000012061	ENST00000591636	0.0284057	1	0.099783	0.168745	4.61629	10.0865	FALSE	FALSE	FALSE
ENSG00000012061	MSTRG.89679.144	0.0284057	0.0134739	0.0607852	0.0208931	2.77304	1.16124	FALSE	FALSE	FALSE
ENSG00000012061	MSTRG.89679.63	0.0284057	1	0.00912476	0.0124221	0.331286	0.649875	FALSE	FALSE	FALSE
ENSG00000013588	MSTRG.38339.17	0.00466268	0.0102744	0.260525	0.120299	46.6393	32.1396	FALSE	FALSE	FALSE
ENSG00000013588	MSTRG.38339.45	0.00466268	1	0.0209593	0.0196987	3.66019	5.17917	TRUE	TRUE	TRUE
ENSG00000013588	MSTRG.38339.46	0.00466268	0.00255683	0.301315	0.449807	53.9572	120.446	TRUE	TRUE	TRUE
ENSG00000013588	MSTRG.38339.57	0.00466268	1	0.0921035	0.0726036	16.4237	19.3575	TRUE	TRUE	TRUE
ENSG00000013588	MSTRG.38339.71	0.00466268	1	0.204832	0.123753	36.6478	33.0653	TRUE	TRUE	TRUE
ENSG00000013588	MSTRG.38339.77	0.00466268	1	0.0723673	0.0500195	12.883	13.305	TRUE	TRUE	TRUE
ENSG00000013583	ENST00000014930	0.658905	NA	0.883166	0.820269	57.464	63.1553	FALSE	FALSE	FALSE
ENSG00000013583	MSTRG.38343.21	0.658905	NA	0.0259539	0.0465565	1.59165	3.49022	FALSE	FALSE	FALSE
ENSG00000013563	ENST00000369807	3.69696e-07	0.00510887	0.925954	0.773623	15.5359	16.1491	FALSE	FALSE	FALSE
ENSG00000013563	ENST00000369808	3.69696e-07	2.72924e-08	0.0111015	0.0794822	0.087463	1.56944	FALSE	FALSE	FALSE
ENSG00000013563	MSTRG.216145.5	3.69696e-07	0.671773	0.039367	0.0300254	0.564764	0.530651	FALSE	FALSE	FALSE
ENSG00000014919	ENST00000016171	0.357298	NA	0.481387	0.386589	4.3921	5.51004	FALSE	FALSE	FALSE
ENSG00000014919	ENST00000370483	0.357298	NA	0.237104	0.26451	2.11256	3.73847	FALSE	FALSE	FALSE
ENSG00000014919	MSTRG.24790.12	0.357298	NA	0.106932	0.0763671	0.897848	1.00821	FALSE	FALSE	FALSE
ENSG00000014919	MSTRG.24790.23	0.357298	NA	0.0447863	0.0387215	0.317927	0.461912	FALSE	FALSE	FALSE
ENSG00000014919	MSTRG.24790.29	0.357298	NA	0.0628786	0.121142	0.486757	1.65797	FALSE	FALSE	FALSE
ENSG00000014919	MSTRG.24790.5	0.357298	NA	0.101009	0.0918374	0.842577	1.23271	FALSE	FALSE	FALSE
ENSG00000015568	ENST00000016946	0.0681105	NA	0.769984	0.522109	5.95772	1.89143	FALSE	FALSE	FALSE
ENSG00000015568	ENST00000477523	0.0681105	NA	0.0571232	0.150101	0.349407	0.472517	FALSE	FALSE	FALSE
ENSG00000015568	MSTRG.98646.10	0.0681105	NA	0.0590697	0.122499	0.364721	0.367237	FALSE	FALSE	FALSE
ENSG00000068438	ENST00000348411	5.35913e-05	1	0.566052	0.412505	15.5018	9.15137	TRUE	FALSE	TRUE
ENSG00000068438	ENST00000466371	5.35913e-05	1	0.245787	0.227174	6.67449	4.99491	FALSE	FALSE	FALSE
ENSG00000068438	MSTRG.205737.13	5.35913e-05	0.335998	0.0506875	0.00445885	1.29707	0	TRUE	FALSE	TRUE
ENSG00000068438	MSTRG.205737.17	5.35913e-05	0.00618495	0.0475601	0.00445885	1.21087	0	FALSE	FALSE	FALSE
ENSG00000068438	MSTRG.205737.48	5.35913e-05	0.0024744	0.00860837	0.0723607	0.137267	1.52286	FALSE	FALSE	FALSE
ENSG00000017797	ENST00000383432	0.00596094	0	0.82207	0.793021	29.6406	34.1334	FALSE	FALSE	FALSE
ENSG00000017797	MSTRG.80776.2	0.00596094	0	0.11562	0.0916147	4.08286	3.85485	FALSE	FALSE	FALSE
ENSG00000059915	ENST00000461698	0.212485	NA	0.425148	0.378231	2.4883	2.42508	FALSE	FALSE	FALSE
ENSG00000059915	MSTRG.25127.16	0.212485	NA	0.0486309	0.0537736	0.196064	0.258994	FALSE	FALSE	FALSE
ENSG00000059915	MSTRG.25127.30	0.212485	NA	0.0282731	0.0225612	0.072126	0.050619	FALSE	FALSE	FALSE
ENSG00000059915	MSTRG.25127.34	0.212485	NA	0.380154	0.179287	2.21437	1.09693	FALSE	FALSE	FALSE
ENSG00000059915	MSTRG.25127.36	0.212485	NA	0.0164258	0.014979	0	0	FALSE	FALSE	FALSE
ENSG00000059915	MSTRG.25127.58	0.212485	NA	0.034497	0.0380632	0.110017	0.154111	FALSE	FALSE	FALSE
ENSG00000059915	MSTRG.25127.59	0.212485	NA	0.0164258	0.134181	0	0.795798	FALSE	FALSE	FALSE
ENSG00000059915	MSTRG.25127.75	0.212485	NA	0.0579183	0.014979	0.252606	0	FALSE	FALSE	FALSE
ENSG00000059915	MSTRG.25127.76	0.212485	NA	0.0164258	0.19046	0	1.17152	FALSE	FALSE	FALSE
ENSG00000059915	MSTRG.25127.80	0.212485	NA	0.081339	0.0328285	0.395191	0.119164	FALSE	FALSE	FALSE
ENSG00000078668	ENST00000022615	0.185874	NA	0.656915	0.685126	15.5399	21.256	FALSE	FALSE	FALSE
ENSG00000078668	MSTRG.185286.195	0.185874	NA	0.203305	0.179748	4.74032	5.50292	FALSE	FALSE	FALSE
ENSG00000022277	ENST00000023939	0.766507	NA	0.236985	0.248756	21.8951	33.9214	FALSE	FALSE	FALSE
ENSG00000022277	MSTRG.112487.38	0.766507	NA	0.557537	0.506444	51.6463	69.1644	FALSE	FALSE	FALSE
ENSG00000022277	MSTRG.112487.53	0.766507	NA	0.178381	0.177586	16.4559	24.1878	FALSE	FALSE	FALSE
ENSG00000022567	ENST00000517878	1	NA	0.434049	0.358963	1.63214	1.08648	FALSE	FALSE	FALSE
ENSG00000022567	MSTRG.192386.1	1	NA	0.0353727	0.049132	0.0411605	0.0623965	FALSE	FALSE	FALSE
ENSG00000022567	MSTRG.192386.15	1	NA	0.0382782	0.0414773	0.052755	0.0370955	FALSE	FALSE	FALSE
ENSG00000022567	MSTRG.192386.27	1	NA	0.0319821	0.0474326	0.0276295	0.0567795	FALSE	FALSE	FALSE
ENSG00000022567	MSTRG.192386.68	1	NA	0.0921081	0.139844	0.267572	0.362227	FALSE	FALSE	FALSE
ENSG00000022567	MSTRG.192386.75	1	NA	0.0475217	0.0518588	0.089643	0.0714095	FALSE	FALSE	FALSE
ENSG00000022567	MSTRG.192386.80	1	NA	0.0970393	0.117189	0.287251	0.287345	FALSE	FALSE	FALSE
ENSG00000022567	MSTRG.192386.83	1	NA	0.0250585	0.0302543	0	0	FALSE	FALSE	FALSE
ENSG00000022567	MSTRG.192386.98	1	NA	0.0444776	0.0302543	0.077495	0	FALSE	FALSE	FALSE
ENSG00000022567	MSTRG.192386.99	1	NA	0.0250585	0.0302543	0	0	FALSE	FALSE	FALSE
ENSG00000023287	ENST00000025008	0.0937348	NA	0.279581	0.292927	0.871493	1.15488	FALSE	FALSE	FALSE
ENSG00000023287	ENST00000435644	0.0937348	NA	0.0287784	0.0233431	0	0	FALSE	FALSE	FALSE
ENSG00000023287	MSTRG.185935.28	0.0937348	NA	0.0287784	0.0233431	0	0	FALSE	FALSE	FALSE
ENSG00000023287	MSTRG.185935.36	0.0937348	NA	0.0287784	0.0233431	0	0	FALSE	FALSE	FALSE
ENSG00000023287	MSTRG.185935.39	0.0937348	NA	0.0287784	0.0233431	0	0	FALSE	FALSE	FALSE
ENSG00000023287	MSTRG.185935.60	0.0937348	NA	0.0287784	0.0233431	0	0	FALSE	FALSE	FALSE
ENSG00000023287	MSTRG.185935.64	0.0937348	NA	0.0454078	0.079497	0.057784	0.240559	FALSE	FALSE	FALSE
ENSG00000023287	MSTRG.185935.65	0.0937348	NA	0.0287784	0.083559	0	0.25796	FALSE	FALSE	FALSE
ENSG00000023287	MSTRG.185935.69	0.0937348	NA	0.312372	0.355079	0.985436	1.42113	FALSE	FALSE	FALSE
ENSG00000023516	ENST00000025301	1	NA	0.638967	0.0711506	0	0	FALSE	FALSE	FALSE
ENSG00000023516	MSTRG.49013.21	1	NA	0.638967	0.0711506	0	0	FALSE	FALSE	FALSE
ENSG00000023516	MSTRG.49013.22	1	NA	1	0.314086	0.0565025	0.341438	FALSE	FALSE	FALSE
ENSG00000023516	MSTRG.49013.26	1	NA	0.638967	0.0711506	0	0	FALSE	FALSE	FALSE
ENSG00000023516	MSTRG.49013.27	1	NA	0.638967	0.0711506	0	0	FALSE	FALSE	FALSE
ENSG00000023516	MSTRG.49013.28	1	NA	0.638967	0.0711506	0	0	FALSE	FALSE	FALSE
ENSG00000023516	MSTRG.49013.36	1	NA	0.638967	0.757065	0	0.964032	FALSE	FALSE	FALSE
ENSG00000023516	MSTRG.49013.38	1	NA	0.638967	0.0711506	0	0	FALSE	FALSE	FALSE
ENSG00000023516	MSTRG.49013.40	1	NA	0.638967	0.0711506	0	0	FALSE	FALSE	FALSE
ENSG00000007541	ENST00000026218	0.0110862	1	0.66053	0.210772	0	0	FALSE	FALSE	FALSE
ENSG00000007541	ENST00000321878	0.0110862	1	0.66053	0.210772	0	0	FALSE	FALSE	FALSE
ENSG00000007541	ENST00000422307	0.0110862	1	0.905587	0.359561	0.0371	0.070592	FALSE	FALSE	FALSE
ENSG00000007541	ENST00000470411	0.0110862	1	0.66053	0.64237	0	0.204769	FALSE	FALSE	FALSE
ENSG00000007541	ENST00000476438	0.0110862	1	0.66053	0.210772	0	0	FALSE	FALSE	FALSE
ENSG00000007541	ENST00000480424	0.0110862	1	0.66053	0.210772	0	0	FALSE	FALSE	FALSE
ENSG00000007541	ENST00000634341	0.0110862	1	0.66053	0.210772	0	0	FALSE	FALSE	FALSE
ENSG00000007541	MSTRG.69165.100	0.0110862	1	0.66053	0.210772	0	0	FALSE	FALSE	FALSE
ENSG00000007541	MSTRG.69165.145	0.0110862	1	0.66053	0.265845	0	0.026129	FALSE	FALSE	FALSE
ENSG00000007541	MSTRG.69165.148	0.0110862	1	0.66053	0.210772	0	0	FALSE	FALSE	FALSE
ENSG00000007541	MSTRG.69165.165	0.0110862	1	0.66053	0.210772	0	0	FALSE	FALSE	FALSE
ENSG00000007541	MSTRG.69165.205	0.0110862	1	0.66053	0.210772	0	0	FALSE	FALSE	FALSE
ENSG00000007541	MSTRG.69165.230	0.0110862	1	0.66053	0.210772	0	0	FALSE	FALSE	FALSE
ENSG00000007541	MSTRG.69165.231	0.0110862	1	0.66053	0.210772	0	0	FALSE	FALSE	FALSE
ENSG00000007541	MSTRG.69165.234	0.0110862	1	0.66053	0.210772	0	0	FALSE	FALSE	FALSE
ENSG00000007541	MSTRG.69165.235	0.0110862	1	0.66053	0.210772	0	0	FALSE	FALSE	FALSE
ENSG00000007541	MSTRG.69165.257	0.0110862	1	0.66053	0.210772	0	0	FALSE	FALSE	FALSE
ENSG00000007541	MSTRG.69165.271	0.0110862	1	0.66053	0.210772	0	0	FALSE	FALSE	FALSE
ENSG00000007541	MSTRG.69165.279	0.0110862	1	0.66053	0.210772	0	0	FALSE	FALSE	FALSE
ENSG00000007541	MSTRG.69165.280	0.0110862	1	0.66053	0.210772	0	0	FALSE	FALSE	FALSE
ENSG00000007541	MSTRG.69165.296	0.0110862	1	0.66053	0.210772	0	0	FALSE	FALSE	FALSE
ENSG00000007541	MSTRG.69165.321	0.0110862	1	0.66053	0.210772	0	0	FALSE	FALSE	FALSE
ENSG00000007541	MSTRG.69165.332	0.0110862	1	0.66053	0.210772	0	0	FALSE	FALSE	FALSE
ENSG00000007541	MSTRG.69165.333	0.0110862	1	0.66053	0.210772	0	0	FALSE	FALSE	FALSE
ENSG00000007541	MSTRG.69165.346	0.0110862	1	0.66053	0.210772	0	0	FALSE	FALSE	FALSE
ENSG00000007541	MSTRG.69165.348	0.0110862	1	0.66053	0.210772	0	0	FALSE	FALSE	FALSE
ENSG00000007541	MSTRG.69165.349	0.0110862	1	0.66053	0.210772	0	0	FALSE	FALSE	FALSE
ENSG00000007541	MSTRG.69165.355	0.0110862	1	0.66053	0.210772	0	0	FALSE	FALSE	FALSE
ENSG00000007541	MSTRG.69165.359	0.0110862	1	0.66053	0.210772	0	0	FALSE	FALSE	FALSE
ENSG00000007541	MSTRG.69165.375	0.0110862	1	0.66053	0.210772	0	0	FALSE	FALSE	FALSE
ENSG00000007541	MSTRG.69165.388	0.0110862	1	0.66053	0.210772	0	0	FALSE	FALSE	FALSE
ENSG00000007541	MSTRG.69165.412	0.0110862	1	0.66053	0.210772	0	0	FALSE	FALSE	FALSE
ENSG00000007541	MSTRG.69165.450	0.0110862	1	0.66053	0.210772	0	0	FALSE	FALSE	FALSE
ENSG00000007541	MSTRG.69165.78	0.0110862	1	0.66053	0.210772	0	0	FALSE	FALSE	FALSE
ENSG00000007541	MSTRG.69165.80	0.0110862	1	0.754943	0.212725	0.0142935	0.0009265	FALSE	FALSE	FALSE
ENSG00000027847	ENST00000029410	1	NA	0.639588	0.455595	1.63618	1.63193	FALSE	FALSE	FALSE
ENSG00000027847	MSTRG.158327.1	1	NA	0.0779899	0.0535824	0.111705	0.103692	FALSE	FALSE	FALSE
ENSG00000027847	MSTRG.158327.104	1	NA	0.0880889	0.0543758	0.13912	0.106707	FALSE	FALSE	FALSE
ENSG00000027847	MSTRG.158327.107	1	NA	0.0368389	0.0263057	0	0	FALSE	FALSE	FALSE
ENSG00000027847	MSTRG.158327.111	1	NA	0.0368389	0.0263057	0	0	FALSE	FALSE	FALSE
ENSG00000027847	MSTRG.158327.112	1	NA	0.135533	0.080531	0.267907	0.206135	FALSE	FALSE	FALSE
ENSG00000027847	MSTRG.158327.116	1	NA	0.0368389	0.0647151	0	0.146012	FALSE	FALSE	FALSE
ENSG00000027847	MSTRG.158327.118	1	NA	0.0368389	0.0263057	0	0	FALSE	FALSE	FALSE
ENSG00000027847	MSTRG.158327.126	1	NA	0.0368389	0.207486	0	0.68875	FALSE	FALSE	FALSE
ENSG00000027847	MSTRG.158327.87	1	NA	0.0368389	0.0263057	0	0	FALSE	FALSE	FALSE
ENSG00000027847	MSTRG.158327.90	1	NA	0.0368389	0.0263057	0	0	FALSE	FALSE	FALSE
ENSG00000027847	MSTRG.158327.98	1	NA	0.0368389	0.0263057	0	0	FALSE	FALSE	FALSE
ENSG00000029364	ENST00000031146	0.346223	NA	0.589531	0.541248	13.1315	21.8449	FALSE	FALSE	FALSE
ENSG00000029364	MSTRG.58467.56	0.346223	NA	0.0606322	0.039867	1.26083	1.5164	FALSE	FALSE	FALSE
ENSG00000029364	MSTRG.58467.68	0.346223	NA	0.0558088	0.038106	1.15258	1.44501	FALSE	FALSE	FALSE
ENSG00000029364	MSTRG.58467.75	0.346223	NA	0.109644	0.130079	2.36085	5.17406	FALSE	FALSE	FALSE
ENSG00000031003	ENST00000033079	0.145204	NA	0.0747686	0.0427267	0	0	FALSE	FALSE	FALSE
ENSG00000031003	MSTRG.155190.1	0.145204	NA	0.272279	0.181943	0.264161	0.32583	FALSE	FALSE	FALSE
ENSG00000031003	MSTRG.155190.10	0.145204	NA	0.0747686	0.061359	0	0.043608	FALSE	FALSE	FALSE
ENSG00000031003	MSTRG.155190.11	0.145204	NA	0.195683	0.10592	0.161717	0.147901	FALSE	FALSE	FALSE
ENSG00000031003	MSTRG.155190.13	0.145204	NA	0.170556	0.0427267	0.128111	0	FALSE	FALSE	FALSE
ENSG00000031003	MSTRG.155190.35	0.145204	NA	0.0747686	0.0427267	0	0	FALSE	FALSE	FALSE
ENSG00000031003	MSTRG.155190.37	0.145204	NA	0.0747686	0.0643452	0	0.050597	FALSE	FALSE	FALSE
ENSG00000031003	MSTRG.155190.42	0.145204	NA	0.0747686	0.0427267	0	0	FALSE	FALSE	FALSE
ENSG00000031003	MSTRG.155190.43	0.145204	NA	0.142961	0.0427267	0.091204	0	FALSE	FALSE	FALSE
ENSG00000031003	MSTRG.155190.47	0.145204	NA	0.11829	0.0427267	0.058208	0	FALSE	FALSE	FALSE
ENSG00000031003	MSTRG.155190.48	0.145204	NA	0.0747686	0.0427267	0	0	FALSE	FALSE	FALSE
ENSG00000031003	MSTRG.155190.50	0.145204	NA	0.0747686	0.142397	0	0.233273	FALSE	FALSE	FALSE
ENSG00000031003	MSTRG.155190.51	0.145204	NA	0.400033	0.588577	0.435028	1.27754	FALSE	FALSE	FALSE
ENSG00000031003	MSTRG.155190.54	0.145204	NA	0.0747686	0.0427267	0	0	FALSE	FALSE	FALSE
ENSG00000031003	MSTRG.155190.6	0.145204	NA	0.085702	0.0720454	0.014623	0.068619	FALSE	FALSE	FALSE
ENSG00000031823	ENST00000034275	0.280779	NA	0.248276	0.257166	10.2404	6.66908	FALSE	FALSE	FALSE
ENSG00000031823	ENST00000591092	0.280779	NA	0.269462	0.298999	11.1228	7.77019	FALSE	FALSE	FALSE
ENSG00000031823	MSTRG.86661.25	0.280779	NA	0.0341879	0.0252474	1.32389	0.564557	FALSE	FALSE	FALSE
ENSG00000031823	MSTRG.86661.66	0.280779	NA	0.0649067	0.095215	2.60329	2.40623	FALSE	FALSE	FALSE
ENSG00000031823	MSTRG.86661.68	0.280779	NA	0.00446437	0.0518126	0.085936	1.2638	FALSE	FALSE	FALSE
ENSG00000031823	MSTRG.86661.70	0.280779	NA	0.0183252	0.0598787	0.663223	1.47611	FALSE	FALSE	FALSE
ENSG00000033100	ENST00000035307	1	NA	0.908347	0.920535	1.41513	2.84107	FALSE	FALSE	FALSE
ENSG00000033100	ENST00000495645	1	NA	0.0599518	0.0312993	0	0	FALSE	FALSE	FALSE
ENSG00000033100	MSTRG.181399.2	1	NA	0.128224	0.0790014	0.113878	0.152407	FALSE	FALSE	FALSE
ENSG00000033100	MSTRG.181399.20	1	NA	0.0833333	0.0630624	0.0390005	0.101482	FALSE	FALSE	FALSE
ENSG00000033100	MSTRG.181399.23	1	NA	0.0599518	0.0312993	0	0	FALSE	FALSE	FALSE
ENSG00000033100	MSTRG.181399.25	1	NA	0.0599518	0.0312993	0	0	FALSE	FALSE	FALSE
ENSG00000033100	MSTRG.181399.26	1	NA	0.0599518	0.0312993	0	0	FALSE	FALSE	FALSE
ENSG00000033100	MSTRG.181399.37	1	NA	0.0599518	0.0312993	0	0	FALSE	FALSE	FALSE
ENSG00000035681	ENST00000038176	1	NA	0.983019	0.925002	2.43367	1.60307	FALSE	FALSE	FALSE
ENSG00000035681	ENST00000427130	1	NA	0.0387983	0.0543139	0	0	FALSE	FALSE	FALSE
ENSG00000035681	MSTRG.186659.2	1	NA	0.0414129	0.066462	0.006739	0.0223665	FALSE	FALSE	FALSE
ENSG00000035681	MSTRG.186659.62	1	NA	0.0387983	0.0543139	0	0	FALSE	FALSE	FALSE
ENSG00000035681	MSTRG.186659.63	1	NA	0.0387983	0.0543139	0	0	FALSE	FALSE	FALSE
ENSG00000035681	MSTRG.186659.72	1	NA	0.0387983	0.0660698	0	0.0216445	FALSE	FALSE	FALSE
ENSG00000035681	MSTRG.186659.78	1	NA	0.0387983	0.0543139	0	0	FALSE	FALSE	FALSE
ENSG00000035681	MSTRG.186659.80	1	NA	0.0387983	0.0543139	0	0	FALSE	FALSE	FALSE
ENSG00000035681	MSTRG.186659.90	1	NA	0.0387983	0.0543139	0	0	FALSE	FALSE	FALSE
ENSG00000052841	ENST00000039989	0.502213	NA	0.0322597	0.0214667	0.372947	0.291666	FALSE	FALSE	FALSE
ENSG00000052841	ENST00000299240	0.502213	NA	0.0431956	0.0892076	0.533273	1.52762	FALSE	FALSE	FALSE
ENSG00000052841	MSTRG.30634.18	0.502213	NA	0.0390629	0.0326737	0.472685	0.496142	FALSE	FALSE	FALSE
ENSG00000052841	MSTRG.30634.33	0.502213	NA	0.0325271	0.0319064	0.376866	0.482144	FALSE	FALSE	FALSE
ENSG00000052841	MSTRG.30634.46	0.502213	NA	0.0349718	0.00961808	0.412708	0.075485	FALSE	FALSE	FALSE
ENSG00000052841	MSTRG.30634.5	0.502213	NA	0.357477	0.254528	5.14082	4.54395	FALSE	FALSE	FALSE
ENSG00000052841	MSTRG.30634.51	0.502213	NA	0.0724744	0.102887	0.962518	1.77721	FALSE	FALSE	FALSE
ENSG00000052841	MSTRG.30634.67	0.502213	NA	0.191557	0.287327	2.70834	5.14238	FALSE	FALSE	FALSE
ENSG00000037757	ENST00000040663	0.601937	NA	0.0745178	0.0552889	0	0	FALSE	FALSE	FALSE
ENSG00000037757	MSTRG.87231.1	0.601937	NA	0.0745178	0.0552889	0	0	FALSE	FALSE	FALSE
ENSG00000037757	MSTRG.87231.10	0.601937	NA	0.134773	0.0810184	0.0808605	0.0465365	FALSE	FALSE	FALSE
ENSG00000037757	MSTRG.87231.129	0.601937	NA	0.14156	0.0684131	0.0899675	0.0237375	FALSE	FALSE	FALSE
ENSG00000037757	MSTRG.87231.13	0.601937	NA	0.0745178	0.0552889	0	0	FALSE	FALSE	FALSE
ENSG00000037757	MSTRG.87231.131	0.601937	NA	0.0745178	0.0552889	0	0	FALSE	FALSE	FALSE
ENSG00000037757	MSTRG.87231.136	0.601937	NA	0.542058	0.444218	0.627421	0.703449	FALSE	FALSE	FALSE
ENSG00000037757	MSTRG.87231.141	0.601937	NA	0.092214	0.185212	0.0237475	0.234989	FALSE	FALSE	FALSE
ENSG00000037757	MSTRG.87231.142	0.601937	NA	0.0745178	0.0552889	0	0	FALSE	FALSE	FALSE
ENSG00000037757	MSTRG.87231.155	0.601937	NA	0.0745178	0.0552889	0	0	FALSE	FALSE	FALSE
ENSG00000037757	MSTRG.87231.35	0.601937	NA	0.13818	0.129245	0.085432	0.133763	FALSE	FALSE	FALSE
ENSG00000037757	MSTRG.87231.54	0.601937	NA	0.0745178	0.0552889	0	0	FALSE	FALSE	FALSE
ENSG00000037757	MSTRG.87231.60	0.601937	NA	0.0745178	0.0552889	0	0	FALSE	FALSE	FALSE
ENSG00000037757	MSTRG.87231.61	0.601937	NA	0.0933995	0.0608778	0.0253385	0.0101085	FALSE	FALSE	FALSE
ENSG00000037757	MSTRG.87231.8	0.601937	NA	0.0884367	0.187449	0.0186785	0.239036	FALSE	FALSE	FALSE
ENSG00000037757	MSTRG.87231.86	0.601937	NA	0.237388	0.230589	0.218565	0.317062	FALSE	FALSE	FALSE
ENSG00000038219	ENST00000040738	0.2997	NA	0.123388	0.116542	0.209169	0.49937	FALSE	FALSE	FALSE
ENSG00000038219	ENST00000482713	0.2997	NA	0.589707	0.290132	1.3776	1.39213	FALSE	FALSE	FALSE
ENSG00000038219	MSTRG.132348.10	0.2997	NA	0.0399097	0.0194441	0	0	FALSE	FALSE	FALSE
ENSG00000038219	MSTRG.132348.11	0.2997	NA	0.0399097	0.0194441	0	0	FALSE	FALSE	FALSE
ENSG00000038219	MSTRG.132348.14	0.2997	NA	0.0399097	0.0194441	0	0	FALSE	FALSE	FALSE
ENSG00000038219	MSTRG.132348.16	0.2997	NA	0.18975	0.237567	0.37545	1.12179	FALSE	FALSE	FALSE
ENSG00000038219	MSTRG.132348.24	0.2997	NA	0.0399097	0.0194441	0	0	FALSE	FALSE	FALSE
ENSG00000038219	MSTRG.132348.25	0.2997	NA	0.0399097	0.0215825	0	0.0109975	FALSE	FALSE	FALSE
ENSG00000038219	MSTRG.132348.27	0.2997	NA	0.0399097	0.0194441	0	0	FALSE	FALSE	FALSE
ENSG00000038219	MSTRG.132348.29	0.2997	NA	0.0399097	0.196827	0	0.912269	FALSE	FALSE	FALSE
ENSG00000038219	MSTRG.132348.30	0.2997	NA	0.173957	0.152961	0.335877	0.68667	FALSE	FALSE	FALSE
ENSG00000038219	MSTRG.132348.4	0.2997	NA	0.0399097	0.0194441	0	0	FALSE	FALSE	FALSE
ENSG00000039523	ENST00000042381	1	NA	0.52618	0.486183	7.7147	4.8155	FALSE	FALSE	FALSE
ENSG00000039523	MSTRG.73266.173	1	NA	0.203671	0.124367	2.92487	1.1574	FALSE	FALSE	FALSE
ENSG00000039523	MSTRG.73266.30	1	NA	0.00673321	0.0407717	0	0.312219	FALSE	FALSE	FALSE
ENSG00000039523	MSTRG.73266.34	1	NA	0.188483	0.158502	2.69931	1.50252	FALSE	FALSE	FALSE
ENSG00000039523	MSTRG.73266.49	1	NA	0.0317865	0.0893194	0.372086	0.803055	FALSE	FALSE	FALSE
ENSG00000039523	MSTRG.73266.78	1	NA	0.0149498	0.0195082	0.122031	0.0972355	FALSE	FALSE	FALSE
ENSG00000039523	MSTRG.73266.85	1	NA	0.00673321	0.00989081	0	0	FALSE	FALSE	FALSE
ENSG00000040608	ENST00000043402	0.105958	NA	0.672331	0.640975	25.9151	24.2768	FALSE	FALSE	FALSE
ENSG00000040608	MSTRG.116174.10	0.105958	NA	0.00258438	0.00262945	0	0	TRUE	TRUE	TRUE
ENSG00000040608	MSTRG.116174.6	0.105958	NA	0.330253	0.361654	12.6788	13.654	FALSE	FALSE	FALSE
ENSG00000041357	ENST00000413382	0.922286	NA	0.118339	0.11939	11.425	13.6099	FALSE	FALSE	FALSE
ENSG00000041357	ENST00000557929	0.922286	NA	0.445459	0.453115	43.2832	51.9325	FALSE	FALSE	FALSE
ENSG00000041357	ENST00000559082	0.922286	NA	0.327989	0.346675	31.8428	39.7097	FALSE	FALSE	FALSE
ENSG00000042317	ENST00000356583	0.125029	NA	1	0.695694	1.21878	1.86982	FALSE	FALSE	FALSE
ENSG00000042317	ENST00000393545	0.125029	NA	0.0758279	0.0353177	0	0	FALSE	FALSE	FALSE
ENSG00000042317	ENST00000554102	0.125029	NA	0.0758279	0.0353177	0	0	FALSE	FALSE	FALSE
ENSG00000042317	MSTRG.59668.19	0.125029	NA	0.0758279	0.0353177	0	0	FALSE	FALSE	FALSE
ENSG00000042317	MSTRG.59668.20	0.125029	NA	0.0758279	0.0353177	0	0	FALSE	FALSE	FALSE
ENSG00000042317	MSTRG.59668.29	0.125029	NA	0.0758279	0.0353177	0	0	FALSE	FALSE	FALSE
ENSG00000042317	MSTRG.59668.33	0.125029	NA	0.0758279	0.0353177	0	0	FALSE	FALSE	FALSE
ENSG00000042317	MSTRG.59668.55	0.125029	NA	0.0758279	0.0353177	0	0	FALSE	FALSE	FALSE
ENSG00000042317	MSTRG.59668.56	0.125029	NA	0.0758279	0.0353177	0	0	FALSE	FALSE	FALSE
ENSG00000042317	MSTRG.59668.69	0.125029	NA	0.0758279	0.0353177	0	0	FALSE	FALSE	FALSE
ENSG00000042317	MSTRG.59668.72	0.125029	NA	0.0758279	0.0353177	0	0	FALSE	FALSE	FALSE
ENSG00000042317	MSTRG.59668.77	0.125029	NA	0.0758279	0.318363	0	0.801426	FALSE	FALSE	FALSE
ENSG00000047932	ENST00000052569	1	NA	0.997707	0.994082	1.03985	0.403081	FALSE	FALSE	FALSE
ENSG00000047932	MSTRG.168049.153	1	NA	0.0875297	0.197599	0	0	FALSE	FALSE	FALSE
ENSG00000047932	MSTRG.168049.158	1	NA	0.0875297	0.197599	0	0	FALSE	FALSE	FALSE
ENSG00000047932	MSTRG.168049.161	1	NA	0.0875297	0.197599	0	0	FALSE	FALSE	FALSE
ENSG00000047932	MSTRG.168049.166	1	NA	0.0875297	0.197599	0	0	FALSE	FALSE	FALSE
ENSG00000047932	MSTRG.168049.168	1	NA	0.0898225	0.203517	0.0026195	0.002995	FALSE	FALSE	FALSE
ENSG00000047932	MSTRG.168049.170	1	NA	0.0875297	0.197599	0	0	FALSE	FALSE	FALSE
ENSG00000047932	MSTRG.168049.171	1	NA	0.0875297	0.197599	0	0	FALSE	FALSE	FALSE
ENSG00000047932	MSTRG.168049.173	1	NA	0.0875297	0.197599	0	0	FALSE	FALSE	FALSE
ENSG00000048544	ENST00000053468	0.445853	NA	0.675181	0.506338	11.452	6.88828	FALSE	FALSE	FALSE
ENSG00000048544	MSTRG.161932.11	0.445853	NA	0.170871	0.182646	2.82352	2.42081	FALSE	FALSE	FALSE
ENSG00000048544	MSTRG.161932.17	0.445853	NA	0.0921758	0.144915	1.47708	1.90007	FALSE	FALSE	FALSE
ENSG00000048544	MSTRG.161932.2	0.445853	NA	0.0430012	0.0472451	0.635729	0.552059	FALSE	FALSE	FALSE
ENSG00000048544	MSTRG.161932.3	0.445853	NA	0.00584471	0.00724553	0	0	FALSE	FALSE	FALSE
ENSG00000041988	ENST00000054650	1	NA	0.715531	0.617282	25.6316	12.207	FALSE	FALSE	FALSE
ENSG00000041988	ENST00000307896	1	NA	0.18418	0.221269	6.5234	4.31153	FALSE	FALSE	FALSE
ENSG00000041988	MSTRG.771.25	1	NA	0.0197976	0.0464807	0.611951	0.826702	FALSE	FALSE	FALSE
ENSG00000041988	MSTRG.771.35	1	NA	0.0153281	0.0348483	0.451223	0.594782	FALSE	FALSE	FALSE
ENSG00000041988	MSTRG.771.46	1	NA	0.00278075	0.0157763	0	0.214537	FALSE	FALSE	FALSE
ENSG00000041988	MSTRG.771.56	1	NA	0.00278075	0.00501571	0	0	FALSE	FALSE	FALSE
ENSG00000049245	ENST00000054666	1.392e-05	0	0.844922	0.887553	29.7978	45.7617	FALSE	FALSE	FALSE
ENSG00000049245	MSTRG.587.18	1.392e-05	0	0.0764463	0.0550411	2.60507	2.74409	FALSE	FALSE	FALSE
ENSG00000049247	ENST00000361696	0.849651	NA	0.0359118	0.113524	0	0.460594	FALSE	FALSE	FALSE
ENSG00000049247	MSTRG.591.10	0.849651	NA	0.0359118	0.0202507	0	0	FALSE	FALSE	FALSE
ENSG00000049247	MSTRG.591.12	0.849651	NA	0.0359118	0.0202507	0	0	FALSE	FALSE	FALSE
ENSG00000049247	MSTRG.591.17	0.849651	NA	0.0359118	0.0202507	0	0	FALSE	FALSE	FALSE
ENSG00000049247	MSTRG.591.20	0.849651	NA	0.0359118	0.0202507	0	0	FALSE	FALSE	FALSE
ENSG00000049247	MSTRG.591.25	0.849651	NA	0.0359118	0.0202507	0	0	FALSE	FALSE	FALSE
ENSG00000049247	MSTRG.591.27	0.849651	NA	0.0512867	0.0202507	0.042813	0	FALSE	FALSE	FALSE
ENSG00000049247	MSTRG.591.29	0.849651	NA	0.626834	0.629212	1.64548	3.00711	FALSE	FALSE	FALSE
ENSG00000049247	MSTRG.591.31	0.849651	NA	0.0676413	0.0468094	0.088354	0.131149	FALSE	FALSE	FALSE
ENSG00000049247	MSTRG.591.34	0.849651	NA	0.341061	0.23115	0.84972	1.04144	FALSE	FALSE	FALSE
ENSG00000049449	MSTRG.29800.31	0.285488	NA	0.685024	0.640646	32.2596	48.1328	TRUE	TRUE	TRUE
ENSG00000049449	MSTRG.29800.49	0.285488	NA	0.307543	0.346799	14.4279	26.0098	FALSE	FALSE	FALSE
ENSG00000049541	ENST00000055077	4.13026e-07	0.565728	0.587228	0.381502	7.20171	7.07165	FALSE	FALSE	FALSE
ENSG00000049541	ENST00000352131	4.13026e-07	0.120575	0.12235	0.110707	1.42132	1.98112	FALSE	FALSE	FALSE
ENSG00000049541	ENST00000480432	4.13026e-07	0.109915	0.0340981	0.222099	0.323982	4.07511	FALSE	FALSE	FALSE
ENSG00000049541	ENST00000621097	4.13026e-07	1	0.00804234	0.00531959	0	0	FALSE	FALSE	FALSE
ENSG00000049541	MSTRG.176580.5	4.13026e-07	1	0.0756035	0.00531959	0.840069	0	FALSE	FALSE	FALSE
ENSG00000049541	MSTRG.176580.50	4.13026e-07	0.000142452	0.00804234	0.124515	0	2.24069	FALSE	FALSE	FALSE
ENSG00000049541	MSTRG.176580.55	4.13026e-07	1	0.108583	0.0601288	1.25014	1.03033	FALSE	FALSE	FALSE
ENSG00000049769	ENST00000055335	0.712226	NA	0.0526223	0.114333	0	0.046186	FALSE	FALSE	FALSE
ENSG00000049769	ENST00000602455	0.712226	NA	0.0838787	0.137876	0.0593975	0.076288	FALSE	FALSE	FALSE
ENSG00000049769	MSTRG.205820.10	0.712226	NA	0.682832	0.743067	1.19761	0.850086	FALSE	FALSE	FALSE
ENSG00000049769	MSTRG.205820.12	0.712226	NA	0.0526223	0.0782105	0	0	FALSE	FALSE	FALSE
ENSG00000049769	MSTRG.205820.13	0.712226	NA	0.0526223	0.0782105	0	0	FALSE	FALSE	FALSE
ENSG00000049769	MSTRG.205820.20	0.712226	NA	0.145537	0.119776	0.176569	0.0531455	FALSE	FALSE	FALSE
ENSG00000049769	MSTRG.205820.23	0.712226	NA	0.0526223	0.0782105	0	0	FALSE	FALSE	FALSE
ENSG00000049769	MSTRG.205820.27	0.712226	NA	0.216195	0.189715	0.310843	0.142569	FALSE	FALSE	FALSE
ENSG00000049769	MSTRG.205820.3	0.712226	NA	0.0820464	0.0862869	0.0559155	0.0103265	FALSE	FALSE	FALSE
ENSG00000049769	MSTRG.205820.9	0.712226	NA	0.0526223	0.0782105	0	0	FALSE	FALSE	FALSE
ENSG00000050327	ENST00000056217	0.571037	NA	0.543678	0.538443	13.6609	15.8441	FALSE	FALSE	FALSE
ENSG00000050327	MSTRG.180893.47	0.571037	NA	0.056374	0.0491333	1.32687	1.35491	FALSE	FALSE	FALSE
ENSG00000050344	ENST00000056233	0.325848	NA	0.17842	0.180362	0.684051	0.48305	FALSE	FALSE	FALSE
ENSG00000050344	MSTRG.172880.1	0.325848	NA	0.738535	0.779475	3.14543	2.41978	FALSE	FALSE	FALSE
ENSG00000050344	MSTRG.172880.2	0.325848	NA	0.0227561	0.0309343	0	0	FALSE	FALSE	FALSE
ENSG00000050344	MSTRG.172880.4	0.325848	NA	0.0719575	0.0309343	0.216212	0	FALSE	FALSE	FALSE
ENSG00000050344	MSTRG.172880.8	0.325848	NA	0.0227561	0.0978611	0	0.216352	FALSE	FALSE	FALSE
ENSG00000052723	ENST00000369528	0.20131	NA	0.0194229	0.019809	0.808701	0.865234	FALSE	FALSE	FALSE
ENSG00000052723	ENST00000475335	0.20131	NA	0.709551	0.612746	33.0964	29.7572	FALSE	FALSE	FALSE
ENSG00000052723	MSTRG.8273.16	0.20131	NA	0.014213	0.0148965	0.564959	0.625862	FALSE	FALSE	FALSE
ENSG00000052723	MSTRG.8273.3	0.20131	NA	0.00948298	0.0171444	0.343662	0.735397	FALSE	FALSE	FALSE
ENSG00000052723	MSTRG.8273.8	0.20131	NA	0.00377645	0.00910469	0.0766815	0.343644	FALSE	FALSE	FALSE
ENSG00000054967	ENST00000064780	6.6289e-08	0.0931139	0.15851	0.118205	1.68341	1.62461	FALSE	FALSE	FALSE
ENSG00000054967	ENST00000393580	6.6289e-08	1	0.462596	0.42644	5.10473	6.12174	FALSE	FALSE	FALSE
ENSG00000054967	ENST00000545886	6.6289e-08	1	0.114458	0.0876611	1.18778	1.17897	FALSE	FALSE	FALSE
ENSG00000054967	MSTRG.33076.185	6.6289e-08	1.28738e-09	0.0985954	0.195309	1.00931	2.74955	FALSE	FALSE	FALSE
ENSG00000054967	MSTRG.33076.191	6.6289e-08	1	0.0426026	0.0352046	0.379327	0.413633	FALSE	FALSE	FALSE
ENSG00000054967	MSTRG.33076.195	6.6289e-08	1	0.0704527	0.0719018	0.692673	0.949044	FALSE	FALSE	FALSE
ENSG00000004897	ENST00000066544	4.22707e-08	4.12832e-05	0.162224	0.00686027	1.92924	0	FALSE	FALSE	FALSE
ENSG00000004897	ENST00000527547	4.22707e-08	1	0.127729	0.138928	1.49774	1.92511	FALSE	FALSE	FALSE
ENSG00000004897	MSTRG.77159.101	4.22707e-08	1	0.075182	0.123217	0.840441	1.6961	FALSE	FALSE	FALSE
ENSG00000004897	MSTRG.77159.105	4.22707e-08	1	0.00799434	0.00686027	0	0	FALSE	FALSE	FALSE
ENSG00000004897	MSTRG.77159.115	4.22707e-08	1	0.0112471	0.0128629	0.040688	0.087499	FALSE	FALSE	FALSE
ENSG00000004897	MSTRG.77159.148	4.22707e-08	1	0.00799434	0.00686027	0	0	FALSE	FALSE	FALSE
ENSG00000004897	MSTRG.77159.163	4.22707e-08	1	0.0819425	0.0593682	0.925006	0.765392	FALSE	FALSE	FALSE
ENSG00000004897	MSTRG.77159.63	4.22707e-08	1	0.00799434	0.00686027	0	0	FALSE	FALSE	FALSE
ENSG00000004897	MSTRG.77159.77	4.22707e-08	1	0.00799434	0.0675216	0	0.88424	TRUE	FALSE	FALSE
ENSG00000004897	MSTRG.77159.88	4.22707e-08	0.310146	0.0466783	0.00686027	0.483892	0	TRUE	FALSE	FALSE
ENSG00000004897	MSTRG.77159.90	4.22707e-08	1	0.111361	0.222262	1.293	3.13985	FALSE	FALSE	FALSE
ENSG00000196083	ENST00000072516	0.189159	NA	0.568171	0.339504	4.51254	1.97284	FALSE	FALSE	FALSE
ENSG00000196083	ENST00000422485	0.189159	NA	0.032715	0.0698991	0.165587	0.326769	FALSE	FALSE	FALSE
ENSG00000196083	ENST00000422940	0.189159	NA	0.404945	0.572171	3.18743	3.39338	FALSE	FALSE	FALSE
ENSG00000196083	ENST00000447382	0.189159	NA	0.012318	0.0508545	0	0.210491	FALSE	FALSE	FALSE
ENSG00000058799	ENST00000072644	0.0148068	0.226953	0.662898	0.514526	7.39469	4.23144	TRUE	FALSE	TRUE
ENSG00000058799	ENST00000371399	0.0148068	1	0.0905998	0.149008	0.924316	1.1544	TRUE	FALSE	TRUE
ENSG00000058799	MSTRG.3999.31	0.0148068	1	0.00884491	0.0118789	0	0	TRUE	FALSE	TRUE
ENSG00000058799	MSTRG.3999.41	0.0148068	0.0138522	0.0246103	0.126931	0.178243	0.968541	FALSE	FALSE	FALSE
ENSG00000058799	MSTRG.3999.8	0.0148068	1	0.117371	0.122531	1.22699	0.931505	TRUE	FALSE	TRUE
ENSG00000133597	ENST00000072869	1	NA	0.41525	0.488911	2.07917	2.72315	FALSE	FALSE	FALSE
ENSG00000133597	MSTRG.180587.23	1	NA	0.126939	0.100135	0.566158	0.478215	FALSE	FALSE	FALSE
ENSG00000133597	MSTRG.180587.25	1	NA	0.391143	0.36107	1.95266	1.98495	FALSE	FALSE	FALSE
ENSG00000133597	MSTRG.180587.33	1	NA	0.0190554	0.0173179	0	0	FALSE	FALSE	FALSE
ENSG00000133597	MSTRG.180587.41	1	NA	0.0190554	0.0173179	0	0	FALSE	FALSE	FALSE
ENSG00000133597	MSTRG.180587.6	1	NA	0.101823	0.0648023	0.434352	0.274192	FALSE	FALSE	FALSE
ENSG00000040933	ENST00000074304	0.60136	NA	0.401072	0.549413	1.12097	0.980533	FALSE	FALSE	FALSE
ENSG00000040933	ENST00000409851	0.60136	NA	0.489455	0.359878	1.39003	0.607774	FALSE	FALSE	FALSE
ENSG00000040933	MSTRG.97702.17	0.60136	NA	0.0386467	0.0508465	0.017651	0	FALSE	FALSE	FALSE
ENSG00000040933	MSTRG.97702.29	0.60136	NA	0.0328486	0.0508465	0	0	FALSE	FALSE	FALSE
ENSG00000040933	MSTRG.97702.31	0.60136	NA	0.0328486	0.0508465	0	0	FALSE	FALSE	FALSE
ENSG00000040933	MSTRG.97702.41	0.60136	NA	0.0328486	0.0508465	0	0	FALSE	FALSE	FALSE
ENSG00000040933	MSTRG.97702.71	0.60136	NA	0.053403	0.0779598	0.062573	0.053324	FALSE	FALSE	FALSE
ENSG00000040933	MSTRG.97702.79	0.60136	NA	0.0917679	0.110893	0.179366	0.118093	FALSE	FALSE	FALSE
ENSG00000059804	ENST00000075120	1	NA	0.995002	0.988319	4.12802	7.81167	FALSE	FALSE	FALSE
ENSG00000059804	MSTRG.37823.45	1	NA	0.0235335	0.0124919	0	0	FALSE	FALSE	FALSE
ENSG00000059804	MSTRG.37823.49	1	NA	0.0235335	0.0124919	0	0	FALSE	FALSE	FALSE
ENSG00000136960	ENST00000075322	1	NA	1	1	0	0.190315	FALSE	FALSE	FALSE
ENSG00000136960	MSTRG.190805.16	1	NA	1	0.344453	0	0	FALSE	FALSE	FALSE
ENSG00000136960	MSTRG.190805.36	1	NA	1	0.344453	0	0	FALSE	FALSE	FALSE
ENSG00000136960	MSTRG.190805.48	1	NA	1	0.344453	0	0	FALSE	FALSE	FALSE
ENSG00000136960	MSTRG.190805.55	1	NA	1	0.344453	0	0	FALSE	FALSE	FALSE
ENSG00000136960	MSTRG.190805.56	1	NA	1	0.344453	0	0	FALSE	FALSE	FALSE
ENSG00000136960	MSTRG.190805.60	1	NA	1	0.344453	0	0	FALSE	FALSE	FALSE
ENSG00000136960	MSTRG.190805.62	1	NA	1	0.344453	0	0	FALSE	FALSE	FALSE
ENSG00000136960	MSTRG.190805.67	1	NA	1	0.344453	0	0	FALSE	FALSE	FALSE
ENSG00000136960	MSTRG.190805.7	1	NA	1	0.344453	0	0	FALSE	FALSE	FALSE
ENSG00000136960	MSTRG.190805.70	1	NA	1	0.344453	0	0	FALSE	FALSE	FALSE
ENSG00000060069	ENST00000075430	0.000106734	0.0450042	0.305282	0.194371	3.98584	1.85106	FALSE	FALSE	FALSE
ENSG00000060069	ENST00000591598	0.000106734	1	0.242359	0.263773	3.14369	2.5477	FALSE	FALSE	FALSE
ENSG00000060069	MSTRG.85973.15	0.000106734	1	0.00747171	0.00996233	0	0	FALSE	FALSE	FALSE
ENSG00000060069	MSTRG.85973.17	0.000106734	1	0.00747171	0.00996233	0	0	FALSE	FALSE	FALSE
ENSG00000060069	MSTRG.85973.21	0.000106734	0.00186851	0.0434546	0.168546	0.481588	1.59184	FALSE	FALSE	FALSE
ENSG00000060069	MSTRG.85973.28	0.000106734	1	0.047382	0.00996233	0.534153	0	FALSE	FALSE	FALSE
ENSG00000060069	MSTRG.85973.35	0.000106734	1	0.0599916	0.0757696	0.702917	0.660561	FALSE	FALSE	FALSE
ENSG00000060069	MSTRG.85973.7	0.000106734	1	0.0530989	0.0448712	0.610667	0.350408	FALSE	FALSE	FALSE
ENSG00000060140	ENST00000075503	0.0421112	1	0.390268	0.492438	0.41787	1.20792	FALSE	FALSE	FALSE
ENSG00000060140	MSTRG.37984.2	0.0421112	1	0.0753602	0.0376506	0	0	FALSE	FALSE	FALSE
ENSG00000060140	MSTRG.37984.58	0.0421112	1	0.0753602	0.0376506	0	0	FALSE	FALSE	FALSE
ENSG00000060140	MSTRG.37984.63	0.0421112	1	0.0753602	0.0376506	0	0	FALSE	FALSE	FALSE
ENSG00000060140	MSTRG.37984.66	0.0421112	1	0.0753602	0.0376506	0	0	FALSE	FALSE	FALSE
ENSG00000060140	MSTRG.37984.67	0.0421112	1	0.0753602	0.0376506	0	0	FALSE	FALSE	FALSE
ENSG00000060140	MSTRG.37984.68	0.0421112	1	0.0753602	0.0376506	0	0	FALSE	FALSE	FALSE
ENSG00000060140	MSTRG.37984.69	0.0421112	1	0.0753602	0.0376506	0	0	FALSE	FALSE	FALSE
ENSG00000060140	MSTRG.37984.71	0.0421112	1	0.0753602	0.0376506	0	0	FALSE	FALSE	FALSE
ENSG00000060140	MSTRG.37984.72	0.0421112	1	0.0753602	0.105674	0	0.180669	FALSE	FALSE	FALSE
ENSG00000060140	MSTRG.37984.74	0.0421112	1	0.0753602	0.0376506	0	0	FALSE	FALSE	FALSE
ENSG00000060140	MSTRG.37984.76	0.0421112	1	0.0753602	0.0376506	0	0	FALSE	FALSE	FALSE
ENSG00000060140	MSTRG.37984.78	0.0421112	1	0.0753602	0.0376506	0	0	FALSE	FALSE	FALSE
ENSG00000060140	MSTRG.37984.79	0.0421112	1	0.0753602	0.141203	0	0.275035	FALSE	FALSE	FALSE
ENSG00000088256	ENST00000078429	1	NA	0.0592066	0.0581272	1.69475	2.05985	FALSE	FALSE	FALSE
ENSG00000088256	MSTRG.86375.36	1	NA	0.033238	0.115514	0.907555	4.19218	FALSE	FALSE	FALSE
ENSG00000088256	MSTRG.86375.42	1	NA	0.00329888	0.00269126	0	0	TRUE	TRUE	TRUE
ENSG00000088256	MSTRG.86375.57	1	NA	0.843642	0.75666	25.4736	28.0155	FALSE	FALSE	FALSE
ENSG00000088256	MSTRG.86375.63	1	NA	0.00329888	0.00269126	0	0	FALSE	FALSE	FALSE
ENSG00000060566	ENST00000078445	0.46331	NA	1	1	0	0	FALSE	FALSE	FALSE
ENSG00000060566	MSTRG.86402.15	0.46331	NA	1	1	0	0	TRUE	TRUE	TRUE
ENSG00000060566	MSTRG.86402.21	0.46331	NA	1	1	0	0	FALSE	FALSE	FALSE
ENSG00000060566	MSTRG.86402.3	0.46331	NA	1	1	0	0	FALSE	FALSE	FALSE
ENSG00000060566	MSTRG.86402.4	0.46331	NA	1	1	0	0	FALSE	FALSE	FALSE
ENSG00000060566	MSTRG.86402.7	0.46331	NA	1	1	0	0	FALSE	FALSE	FALSE
ENSG00000060642	ENST00000078527	0.113558	NA	0.968437	0.99533	0.363497	0.799671	FALSE	FALSE	FALSE
ENSG00000060642	ENST00000374145	0.113558	NA	0.208941	0.110633	0	0	FALSE	FALSE	FALSE
ENSG00000060642	ENST00000472757	0.113558	NA	0.208941	0.110633	0	0	FALSE	FALSE	FALSE
ENSG00000060642	MSTRG.2120.103	0.113558	NA	0.208941	0.110633	0	0	FALSE	FALSE	FALSE
ENSG00000060642	MSTRG.2120.110	0.113558	NA	0.208941	0.110633	0	0	FALSE	FALSE	FALSE
ENSG00000060642	MSTRG.2120.117	0.113558	NA	0.208941	0.110633	0	0	FALSE	FALSE	FALSE
ENSG00000060642	MSTRG.2120.118	0.113558	NA	0.208941	0.110633	0	0	FALSE	FALSE	FALSE
ENSG00000060642	MSTRG.2120.23	0.113558	NA	0.208941	0.110633	0	0	FALSE	FALSE	FALSE
ENSG00000060642	MSTRG.2120.25	0.113558	NA	0.235248	0.113878	0.0125905	0.002933	FALSE	FALSE	FALSE
ENSG00000060642	MSTRG.2120.8	0.113558	NA	0.208941	0.110633	0	0	FALSE	FALSE	FALSE
ENSG00000060642	MSTRG.2120.90	0.113558	NA	0.208941	0.110633	0	0	FALSE	FALSE	FALSE
ENSG00000060642	MSTRG.2120.96	0.113558	NA	0.208941	0.110633	0	0	FALSE	FALSE	FALSE
ENSG00000061273	ENST00000080059	0.0555442	NA	0.0282837	0.0204915	0	0	FALSE	FALSE	FALSE
ENSG00000061273	ENST00000470668	0.0555442	NA	0.0282837	0.0204915	0	0	FALSE	FALSE	FALSE
ENSG00000061273	ENST00000548938	0.0555442	NA	0.0848437	0.0204915	0.199973	0	FALSE	FALSE	FALSE
ENSG00000061273	MSTRG.40419.112	0.0555442	NA	0.0282837	0.0204915	0	0	FALSE	FALSE	FALSE
ENSG00000061273	MSTRG.40419.117	0.0555442	NA	0.162344	0.133506	0.473985	0.551516	FALSE	FALSE	FALSE
ENSG00000061273	MSTRG.40419.135	0.0555442	NA	0.0282837	0.0204915	0	0	FALSE	FALSE	FALSE
ENSG00000061273	MSTRG.40419.141	0.0555442	NA	0.0282837	0.0204915	0	0	FALSE	FALSE	FALSE
ENSG00000061273	MSTRG.40419.155	0.0555442	NA	0.0282837	0.0204915	0	0	FALSE	FALSE	FALSE
ENSG00000061273	MSTRG.40419.168	0.0555442	NA	0.0282837	0.0204915	0	0	FALSE	FALSE	FALSE
ENSG00000061273	MSTRG.40419.179	0.0555442	NA	0.0282837	0.0204915	0	0	FALSE	FALSE	FALSE
ENSG00000061273	MSTRG.40419.200	0.0555442	NA	0.0282837	0.0204915	0	0	FALSE	FALSE	FALSE
ENSG00000061273	MSTRG.40419.209	0.0555442	NA	0.152894	0.292739	0.440572	1.32859	FALSE	FALSE	FALSE
ENSG00000061273	MSTRG.40419.214	0.0555442	NA	0.0282837	0.0204915	0	0	FALSE	FALSE	FALSE
ENSG00000061273	MSTRG.40419.225	0.0555442	NA	0.0282837	0.0204915	0	0	FALSE	FALSE	FALSE
ENSG00000061273	MSTRG.40419.229	0.0555442	NA	0.0282837	0.0204915	0	0	FALSE	FALSE	FALSE
ENSG00000061273	MSTRG.40419.23	0.0555442	NA	0.0282837	0.0204915	0	0	FALSE	FALSE	FALSE
ENSG00000061273	MSTRG.40419.62	0.0555442	NA	0.0282837	0.0204915	0	0	FALSE	FALSE	FALSE
ENSG00000061273	MSTRG.40419.65	0.0555442	NA	0.0282837	0.120814	0	0.489582	FALSE	FALSE	FALSE
ENSG00000061273	MSTRG.40419.70	0.0555442	NA	0.0282837	0.0204915	0	0	FALSE	FALSE	FALSE
ENSG00000061273	MSTRG.40419.90	0.0555442	NA	0.0282837	0.0204915	0	0	FALSE	FALSE	FALSE
ENSG00000061273	MSTRG.40419.94	0.0555442	NA	0.208023	0.109328	0.635487	0.433528	FALSE	FALSE	FALSE
ENSG00000061794	ENST00000081029	0.960736	NA	0.887392	0.871771	16.2655	18.6077	FALSE	FALSE	FALSE
ENSG00000061794	ENST00000538315	0.960736	NA	0.0360947	0.0553733	0.565667	1.08828	TRUE	FALSE	FALSE
ENSG00000062725	ENST00000083182	1	NA	0.649213	0.787161	1.4687	1.00256	FALSE	FALSE	FALSE
ENSG00000062725	ENST00000589341	1	NA	0.126427	0.103266	0.205486	0.0446425	TRUE	FALSE	FALSE
ENSG00000062725	MSTRG.78295.2	1	NA	0.0413854	0.0713943	0	0	FALSE	FALSE	FALSE
ENSG00000062725	MSTRG.78295.22	1	NA	0.0413854	0.0713943	0	0	FALSE	FALSE	FALSE
ENSG00000062725	MSTRG.78295.29	1	NA	0.0918535	0.186752	0.121946	0.161578	FALSE	FALSE	FALSE
ENSG00000062725	MSTRG.78295.5	1	NA	0.0413854	0.114886	0	0.060918	FALSE	FALSE	FALSE
ENSG00000062725	MSTRG.78295.6	1	NA	0.0413854	0.0713943	0	0	FALSE	FALSE	FALSE
ENSG00000062725	MSTRG.78295.7	1	NA	0.0413854	0.0713943	0	0	FALSE	FALSE	FALSE
ENSG00000063177	ENST00000084795	1	NA	0.658068	0.657405	3211.33	2788.57	FALSE	FALSE	FALSE
ENSG00000063177	ENST00000547897	1	NA	0.242261	0.233441	1182.16	990.141	FALSE	FALSE	FALSE
ENSG00000063177	ENST00000549920	1	NA	0.0913652	0.0957768	445.771	406.179	FALSE	FALSE	FALSE
ENSG00000063180	ENST00000084798	1	NA	0.350158	0.405453	4.12985	5.01593	FALSE	FALSE	FALSE
ENSG00000063180	MSTRG.90041.119	1	NA	0.00827828	0.0079253	0	0	FALSE	FALSE	FALSE
ENSG00000063180	MSTRG.90041.135	1	NA	0.00827828	0.0079253	0	0	FALSE	FALSE	FALSE
ENSG00000063180	MSTRG.90041.137	1	NA	0.00827828	0.0079253	0	0	FALSE	FALSE	FALSE
ENSG00000063180	MSTRG.90041.140	1	NA	0.00827828	0.0079253	0	0	FALSE	FALSE	FALSE
ENSG00000063180	MSTRG.90041.141	1	NA	0.00827828	0.0079253	0	0	FALSE	FALSE	FALSE
ENSG00000063180	MSTRG.90041.142	1	NA	0.00827828	0.0079253	0	0	FALSE	FALSE	FALSE
ENSG00000063180	MSTRG.90041.146	1	NA	0.337368	0.148432	3.97534	1.77289	FALSE	FALSE	FALSE
ENSG00000063180	MSTRG.90041.61	1	NA	0.0527049	0.078353	0.536666	0.888644	FALSE	FALSE	FALSE
ENSG00000063180	MSTRG.90041.62	1	NA	0.00827828	0.0079253	0	0	FALSE	FALSE	FALSE
ENSG00000063180	MSTRG.90041.95	1	NA	0.00827828	0.0079253	0	0	FALSE	FALSE	FALSE
ENSG00000063241	ENST00000085068	0.017783	1	0.268104	0.182333	11.4616	8.42447	FALSE	FALSE	FALSE
ENSG00000063241	ENST00000425675	0.017783	1	0.411808	0.329758	17.6585	15.317	FALSE	FALSE	FALSE
ENSG00000063241	ENST00000438389	0.017783	1	0.0838269	0.130731	3.5149	6.01198	FALSE	FALSE	FALSE
ENSG00000063241	MSTRG.90754.40	0.017783	1	0.00231893	0.00213893	0	0	FALSE	FALSE	FALSE
ENSG00000063241	MSTRG.90754.41	0.017783	1	0.00231893	0.00213893	0	0	FALSE	FALSE	FALSE
ENSG00000063241	MSTRG.90754.48	0.017783	0.247859	0.106779	0.190308	4.50467	8.79733	FALSE	FALSE	FALSE
ENSG00000063245	ENST00000085079	0.00124279	1	0.322792	0.407348	16.1282	21.6883	FALSE	FALSE	FALSE
ENSG00000063245	MSTRG.90773.364	0.00124279	1	0.0842221	0.0913945	4.13422	4.78853	FALSE	FALSE	FALSE
ENSG00000063245	MSTRG.90773.385	0.00124279	0.933564	0.421524	0.300374	21.0919	15.9665	FALSE	FALSE	FALSE
ENSG00000063245	MSTRG.90773.418	0.00124279	0.00104128	0.0310518	0.114432	1.46112	6.02078	FALSE	FALSE	FALSE
ENSG00000063245	MSTRG.90773.419	0.00124279	0.548434	0.0588911	0.0495105	2.86072	2.54823	FALSE	FALSE	FALSE
ENSG00000053918	ENST00000155840	0.00102264	0.976035	0.788457	0.645923	5.79854	4.49241	FALSE	FALSE	FALSE
ENSG00000053918	ENST00000597346	0.00102264	1	0.0265354	0.0271756	0.098514	0.0932145	FALSE	FALSE	FALSE
ENSG00000053918	MSTRG.27703.13	0.00102264	6.06483e-05	0.013367	0.152642	0	0.98526	FALSE	FALSE	FALSE
ENSG00000053918	MSTRG.27703.20	0.00102264	1	0.0926537	0.119975	0.593152	0.753002	FALSE	FALSE	FALSE
ENSG00000053918	MSTRG.27703.41	0.00102264	1	0.013367	0.014065	0	0	FALSE	FALSE	FALSE
ENSG00000071575	ENST00000155926	0.000223218	1	0.413677	0.633491	3.58046	4.9243	FALSE	FALSE	FALSE
ENSG00000071575	ENST00000381465	0.000223218	1	0.0112398	0.261274	0	1.9722	FALSE	FALSE	FALSE
ENSG00000071575	MSTRG.91883.2	0.000223218	1	0.0112398	0.0126085	0	0	FALSE	FALSE	FALSE
ENSG00000071575	MSTRG.91883.22	0.000223218	1	0.13577	0.03289	1.10794	0.160855	FALSE	FALSE	FALSE
ENSG00000071575	MSTRG.91883.24	0.000223218	0.00187308	0.0652597	0.0126085	0.480612	0	FALSE	FALSE	FALSE
ENSG00000071575	MSTRG.91883.33	0.000223218	0.816954	0.119061	0.0126085	0.959281	0	FALSE	FALSE	FALSE
ENSG00000071575	MSTRG.91883.36	0.000223218	1	0.0112398	0.0126085	0	0	FALSE	FALSE	FALSE
ENSG00000071575	MSTRG.91883.6	0.000223218	1	0.0112398	0.0126085	0	0	FALSE	FALSE	FALSE
ENSG00000068308	ENST00000376488	1	NA	0.673295	0.706949	24.0207	30.1233	FALSE	FALSE	FALSE
ENSG00000068308	ENST00000610466	1	NA	0.0492307	0.063654	1.66368	2.62132	FALSE	FALSE	FALSE
ENSG00000068308	MSTRG.206185.191	1	NA	0.0539869	0.0750768	1.83407	3.10966	FALSE	FALSE	FALSE
ENSG00000068308	MSTRG.206185.214	1	NA	0.00279136	0.00233909	0	0	FALSE	FALSE	FALSE
ENSG00000068308	MSTRG.206185.254	1	NA	0.124272	0.0876614	4.35203	3.64768	FALSE	FALSE	FALSE
ENSG00000167759	ENST00000156476	1	NA	0.147054	0.377182	0	0	TRUE	FALSE	FALSE
ENSG00000167759	ENST00000595793	1	NA	0.8851	0.617117	0.501886	0.0636125	TRUE	FALSE	FALSE
ENSG00000167759	MSTRG.90154.13	1	NA	0.147054	0.760065	0	0.101512	TRUE	FALSE	FALSE
ENSG00000167759	MSTRG.90154.17	1	NA	0.261954	0.377182	0.078134	0	TRUE	FALSE	FALSE
ENSG00000167759	MSTRG.90154.18	1	NA	0.147054	0.377182	0	0	FALSE	FALSE	FALSE
ENSG00000167759	MSTRG.90154.4	1	NA	0.147054	0.377182	0	0	FALSE	FALSE	FALSE
ENSG00000071655	ENST00000434436	0.000867037	1	0.121506	0.105838	2.44127	2.42758	TRUE	FALSE	TRUE
ENSG00000071655	ENST00000590550	0.000867037	1	0.0235766	0.0657489	0.393099	1.47019	FALSE	FALSE	FALSE
ENSG00000071655	MSTRG.86170.138	0.000867037	1	0.109004	0.139536	2.17979	3.23236	FALSE	FALSE	FALSE
ENSG00000071655	MSTRG.86170.167	0.000867037	0.22546	0.0312551	0.0491578	0.553693	1.07397	TRUE	FALSE	TRUE
ENSG00000071655	MSTRG.86170.169	0.000867037	1	0.00478131	0.00418731	0	0	TRUE	FALSE	TRUE
ENSG00000071655	MSTRG.86170.183	0.000867037	1	0.00478131	0.00418731	0	0	TRUE	FALSE	TRUE
ENSG00000071655	MSTRG.86170.190	0.000867037	1	0.480252	0.384558	9.94435	9.08388	TRUE	FALSE	TRUE
ENSG00000071655	MSTRG.86170.76	0.000867037	1	0.0859877	0.0589776	1.69841	1.30849	FALSE	FALSE	FALSE
ENSG00000071655	MSTRG.86170.86	0.000867037	0.00123398	0.029169	0.110141	0.510064	2.53036	FALSE	FALSE	FALSE
ENSG00000071282	ENST00000157600	0.237023	NA	0.0240291	0.0212142	0.0320065	0.0509655	FALSE	FALSE	FALSE
ENSG00000071282	ENST00000397386	0.237023	NA	0.0182029	0.0140523	0	0	TRUE	FALSE	FALSE
ENSG00000071282	ENST00000454244	0.237023	NA	0.0182029	0.0730631	0	0.419935	FALSE	FALSE	FALSE
ENSG00000071282	ENST00000456506	0.237023	NA	0.0182029	0.0140523	0	0	TRUE	FALSE	FALSE
ENSG00000071282	ENST00000470776	0.237023	NA	0.523788	0.427762	2.77749	2.94406	FALSE	FALSE	FALSE
ENSG00000071282	MSTRG.119068.21	0.237023	NA	0.486686	0.517686	2.57367	3.58398	FALSE	FALSE	FALSE
ENSG00000013275	ENST00000157812	0.508855	NA	0.869289	0.74578	74.9646	66.5203	FALSE	FALSE	FALSE
ENSG00000013275	ENST00000593455	0.508855	NA	0.0568632	0.0933853	4.81024	8.24207	FALSE	FALSE	FALSE
ENSG00000013275	MSTRG.89384.28	0.508855	NA	0.00115805	0.0229685	0	1.95177	FALSE	FALSE	FALSE
ENSG00000004660	ENST00000348335	0.29304	NA	0.0170687	0.0181615	0	0	FALSE	FALSE	FALSE
ENSG00000004660	ENST00000381769	0.29304	NA	0.0170687	0.0181615	0	0	FALSE	FALSE	FALSE
ENSG00000004660	MSTRG.73807.11	0.29304	NA	0.0481282	0.0299185	0.181967	0.064736	FALSE	FALSE	FALSE
ENSG00000004660	MSTRG.73807.2	0.29304	NA	0.0761462	0.102049	0.346115	0.461896	FALSE	FALSE	FALSE
ENSG00000004660	MSTRG.73807.26	0.29304	NA	0.186171	0.0810031	0.990715	0.346015	FALSE	FALSE	FALSE
ENSG00000004660	MSTRG.73807.38	0.29304	NA	0.0170687	0.0181615	0	0	FALSE	FALSE	FALSE
ENSG00000004660	MSTRG.73807.39	0.29304	NA	0.0915926	0.113931	0.43661	0.527323	FALSE	FALSE	FALSE
ENSG00000004660	MSTRG.73807.40	0.29304	NA	0.120564	0.0991615	0.606347	0.445999	FALSE	FALSE	FALSE
ENSG00000004660	MSTRG.73807.41	0.29304	NA	0.0170687	0.0181615	0	0	FALSE	FALSE	FALSE
ENSG00000004660	MSTRG.73807.43	0.29304	NA	0.0170687	0.0181615	0	0	FALSE	FALSE	FALSE
ENSG00000004660	MSTRG.73807.6	0.29304	NA	0.0170687	0.134198	0	0.638913	FALSE	FALSE	FALSE
ENSG00000004660	MSTRG.73807.69	0.29304	NA	0.456562	0.448903	2.57484	2.37173	FALSE	FALSE	FALSE
ENSG00000072849	ENST00000158771	0.57775	NA	0.100145	0.100308	1.69249	2.0789	FALSE	FALSE	FALSE
ENSG00000072849	ENST00000573547	0.57775	NA	0.257493	0.259847	4.50881	5.54446	FALSE	FALSE	FALSE
ENSG00000072849	MSTRG.73881.10	0.57775	NA	0.00558696	0.00460358	0	0	FALSE	FALSE	FALSE
ENSG00000072849	MSTRG.73881.16	0.57775	NA	0.0383314	0.031748	0.586087	0.589636	FALSE	FALSE	FALSE
ENSG00000072849	MSTRG.73881.17	0.57775	NA	0.00558696	0.00460358	0	0	FALSE	FALSE	FALSE
ENSG00000072849	MSTRG.73881.35	0.57775	NA	0.138325	0.113555	2.37585	2.36666	FALSE	FALSE	FALSE
ENSG00000072849	MSTRG.73881.37	0.57775	NA	0.177818	0.131294	3.08273	2.75199	FALSE	FALSE	FALSE
ENSG00000074855	ENST00000159087	2.41911e-17	1	0.0910451	0.057261	0.959271	0.255377	FALSE	FALSE	FALSE
ENSG00000074855	MSTRG.87687.13	2.41911e-17	1	0.00859508	0.0161128	0	0	FALSE	FALSE	FALSE
ENSG00000074855	MSTRG.87687.19	2.41911e-17	2.12518e-16	0.511891	0.0161128	5.85563	0	FALSE	FALSE	FALSE
ENSG00000074855	MSTRG.87687.21	2.41911e-17	0.0505933	0.00859508	0.0660085	0	0.309665	FALSE	FALSE	FALSE
ENSG00000074855	MSTRG.87687.28	2.41911e-17	0.148291	0.00859508	0.084946	0	0.427196	FALSE	FALSE	FALSE
ENSG00000074855	MSTRG.87687.3	2.41911e-17	0.347874	0.0254599	0.0739427	0.196215	0.358907	FALSE	FALSE	FALSE
ENSG00000074855	MSTRG.87687.37	2.41911e-17	0.00103726	0.0128131	0.208094	0.0490745	1.19148	FALSE	FALSE	FALSE
ENSG00000074855	MSTRG.87687.38	2.41911e-17	0.115496	0.0719587	0.18866	0.737209	1.07087	FALSE	FALSE	FALSE
ENSG00000074855	MSTRG.87687.4	2.41911e-17	1	0.00859508	0.0161128	0	0	FALSE	FALSE	FALSE
ENSG00000074855	MSTRG.87687.42	2.41911e-17	0.659108	0.0214019	0.0711589	0.149002	0.341631	FALSE	FALSE	FALSE
ENSG00000074855	MSTRG.87687.72	2.41911e-17	1	0.00859508	0.0161128	0	0	FALSE	FALSE	FALSE
ENSG00000074855	MSTRG.87687.77	2.41911e-17	1	0.156772	0.0572183	1.72397	0.255111	FALSE	FALSE	FALSE
ENSG00000127663	ENST00000159111	0.0103837	0.00288747	0.235868	0.508345	6.09258	16.6932	FALSE	FALSE	FALSE
ENSG00000127663	ENST00000536461	0.0103837	1	0.00380888	0.0030271	0	0	FALSE	FALSE	FALSE
ENSG00000127663	ENST00000611640	0.0103837	0.00118501	0.627583	0.33886	16.3768	11.0942	FALSE	FALSE	FALSE
ENSG00000127663	MSTRG.86496.108	0.0103837	1	0.00380888	0.0030271	0	0	FALSE	FALSE	FALSE
ENSG00000127663	MSTRG.86496.109	0.0103837	1	0.04459	0.0901336	1.07069	2.87756	FALSE	FALSE	FALSE
ENSG00000127663	MSTRG.86496.46	0.0103837	1	0.0467122	0.0357839	1.1264	1.08212	FALSE	FALSE	FALSE
ENSG00000076826	ENST00000160298	0.239651	NA	0.247885	0.199264	7.60566	4.27143	FALSE	FALSE	FALSE
ENSG00000076826	MSTRG.86726.23	0.239651	NA	0.264564	0.222498	8.12413	4.78112	FALSE	FALSE	FALSE
ENSG00000076826	MSTRG.86726.27	0.239651	NA	0.0301674	0.0360915	0.837772	0.69177	FALSE	FALSE	FALSE
ENSG00000076826	MSTRG.86726.48	0.239651	NA	0.156688	0.231176	4.77074	4.97151	FALSE	FALSE	FALSE
ENSG00000076826	MSTRG.86726.64	0.239651	NA	0.109179	0.0852402	3.29388	1.76999	FALSE	FALSE	FALSE
ENSG00000077063	ENST00000160373	1	NA	0.961668	0.8374	0.348957	0.144937	FALSE	FALSE	FALSE
ENSG00000077063	ENST00000441556	1	NA	0.2142	0.341883	0	0	FALSE	FALSE	FALSE
ENSG00000077063	MSTRG.179132.16	1	NA	0.2142	0.341883	0	0	FALSE	FALSE	FALSE
ENSG00000077063	MSTRG.179132.2	1	NA	0.252532	0.386219	0.0178955	0.012968	FALSE	FALSE	FALSE
ENSG00000077063	MSTRG.179132.20	1	NA	0.2142	0.341883	0	0	FALSE	FALSE	FALSE
ENSG00000077063	MSTRG.179132.26	1	NA	0.2142	0.341883	0	0	FALSE	FALSE	FALSE
ENSG00000077063	MSTRG.179132.30	1	NA	0.2142	0.341883	0	0	FALSE	FALSE	FALSE
ENSG00000077063	MSTRG.179132.5	1	NA	0.2142	0.341883	0	0	FALSE	FALSE	FALSE
ENSG00000079432	ENST00000160740	0.0408083	1	0.00517893	0.00449264	0	0	FALSE	FALSE	FALSE
ENSG00000079432	ENST00000572681	0.0408083	1	0.0306579	0.00449264	0.491975	0	FALSE	FALSE	FALSE
ENSG00000079432	ENST00000575354	0.0408083	1	0.291369	0.268183	5.52604	5.8694	FALSE	FALSE	FALSE
ENSG00000079432	MSTRG.89470.106	0.0408083	1	0.00517893	0.00449264	0	0	FALSE	FALSE	FALSE
ENSG00000079432	MSTRG.89470.114	0.0408083	1	0.0522092	0.0815367	0.908109	1.7149	FALSE	FALSE	FALSE
ENSG00000079432	MSTRG.89470.14	0.0408083	1	0.146904	0.128062	2.73657	2.75048	FALSE	FALSE	FALSE
ENSG00000079432	MSTRG.89470.33	0.0408083	1	0.00517893	0.00449264	0	0	FALSE	FALSE	FALSE
ENSG00000079432	MSTRG.89470.47	0.0408083	1	0.00517893	0.00449264	0	0	FALSE	FALSE	FALSE
ENSG00000079432	MSTRG.89470.69	0.0408083	1	0.0894698	0.00449264	1.62757	0	FALSE	FALSE	FALSE
ENSG00000079432	MSTRG.89470.72	0.0408083	0.685492	0.0417948	0.127097	0.707017	2.729	FALSE	FALSE	FALSE
ENSG00000079432	MSTRG.89470.95	0.0408083	1	0.00517893	0.00449264	0	0	FALSE	FALSE	FALSE
ENSG00000079432	MSTRG.89470.99	0.0408083	1	0.0700829	0.0957738	1.25323	2.0318	FALSE	FALSE	FALSE
ENSG00000005001	ENST00000161006	0.463199	NA	0.605545	0.54917	25.0743	17.3503	FALSE	FALSE	FALSE
ENSG00000005001	MSTRG.67906.21	0.463199	NA	0.0597745	0.0431353	2.385	1.27066	FALSE	FALSE	FALSE
ENSG00000005001	MSTRG.67906.25	0.463199	NA	0.187171	0.158825	7.68125	4.9468	FALSE	FALSE	FALSE
ENSG00000047188	ENST00000161863	0.370107	NA	0.849675	0.678788	0	0	TRUE	FALSE	TRUE
ENSG00000047188	MSTRG.153163.10	0.370107	NA	0.849675	0.705735	0	0.00397	FALSE	FALSE	FALSE
ENSG00000047188	MSTRG.153163.21	0.370107	NA	0.849675	0.678788	0	0	FALSE	FALSE	FALSE
ENSG00000047188	MSTRG.153163.22	0.370107	NA	0.849675	0.678788	0	0	FALSE	FALSE	FALSE
ENSG00000047188	MSTRG.153163.25	0.370107	NA	0.849675	0.973052	0	0.0433515	FALSE	FALSE	FALSE
ENSG00000047188	MSTRG.153163.27	0.370107	NA	0.849675	0.678788	0	0	FALSE	FALSE	FALSE
ENSG00000047188	MSTRG.153163.28	0.370107	NA	0.849675	0.678788	0	0	FALSE	FALSE	FALSE
ENSG00000047188	MSTRG.153163.3	0.370107	NA	0.849675	0.678788	0	0	FALSE	FALSE	FALSE
ENSG00000047188	MSTRG.153163.30	0.370107	NA	0.849675	0.678788	0	0	FALSE	FALSE	FALSE
ENSG00000047188	MSTRG.153163.31	0.370107	NA	0.849675	0.678788	0	0	FALSE	FALSE	FALSE
ENSG00000047188	MSTRG.153163.34	0.370107	NA	0.849675	0.678788	0	0	FALSE	FALSE	FALSE
ENSG00000047188	MSTRG.153163.35	0.370107	NA	0.849675	0.678788	0	0	FALSE	FALSE	FALSE
ENSG00000047188	MSTRG.153163.36	0.370107	NA	0.849675	0.678788	0	0	FALSE	FALSE	FALSE
ENSG00000047188	MSTRG.153163.37	0.370107	NA	0.849675	0.678788	0	0	FALSE	FALSE	FALSE
ENSG00000047188	MSTRG.153163.41	0.370107	NA	0.849675	0.678788	0	0	FALSE	FALSE	FALSE
ENSG00000047188	MSTRG.153163.43	0.370107	NA	0.849675	0.678788	0	0	FALSE	FALSE	FALSE
ENSG00000047188	MSTRG.153163.50	0.370107	NA	0.849675	0.678788	0	0	FALSE	FALSE	FALSE
ENSG00000047188	MSTRG.153163.51	0.370107	NA	0.849675	0.678788	0	0	FALSE	FALSE	FALSE
ENSG00000047188	MSTRG.153163.52	0.370107	NA	0.849675	0.678788	0	0	FALSE	FALSE	FALSE
ENSG00000047188	MSTRG.153163.53	0.370107	NA	0.849675	0.678788	0	0	FALSE	FALSE	FALSE
ENSG00000047188	MSTRG.153163.54	0.370107	NA	0.849675	0.678788	0	0	FALSE	FALSE	FALSE
ENSG00000047188	MSTRG.153163.55	0.370107	NA	0.849675	0.678788	0	0	FALSE	FALSE	FALSE
ENSG00000047188	MSTRG.153163.57	0.370107	NA	1	0.678788	0.017692	0	FALSE	FALSE	FALSE
ENSG00000047188	MSTRG.153163.58	0.370107	NA	0.849675	0.678788	0	0	FALSE	FALSE	FALSE
ENSG00000064545	ENST00000162044	2.72882e-44	0	0.671642	0.485192	37.8369	25.9234	FALSE	FALSE	FALSE
ENSG00000064545	ENST00000589448	2.72882e-44	0	0.0437888	0.198929	2.37336	10.5696	FALSE	FALSE	FALSE
ENSG00000065970	ENST00000162391	1.04882e-06	0	0.716643	0.554249	8.92993	6.5824	FALSE	FALSE	FALSE
ENSG00000065970	MSTRG.37869.43	1.04882e-06	0	0.247714	0.399638	3.02128	4.7183	FALSE	FALSE	FALSE
ENSG00000067182	ENST00000162749	5.34674e-19	0	0.750955	0.499849	30.8185	22.4054	FALSE	FALSE	FALSE
ENSG00000067182	MSTRG.49696.58	5.34674e-19	0	0.0512955	0.146639	2.01195	6.50233	FALSE	FALSE	FALSE
ENSG00000066455	ENST00000163416	0.58423	NA	0.791978	0.759059	5.68499	4.29841	FALSE	FALSE	FALSE
ENSG00000066455	MSTRG.59897.11	0.58423	NA	0.0625457	0.0172576	0.356864	0	FALSE	FALSE	FALSE
ENSG00000066455	MSTRG.59897.35	0.58423	NA	0.0136902	0.0172576	0	0	FALSE	FALSE	FALSE
ENSG00000066455	MSTRG.59897.39	0.58423	NA	0.0833692	0.0633319	0.508969	0.266981	FALSE	FALSE	FALSE
ENSG00000066455	MSTRG.59897.44	0.58423	NA	0.0136902	0.0172576	0	0	FALSE	FALSE	FALSE
ENSG00000067365	ENST00000163678	0.000977496	1	0.185964	0.566387	0.260302	1.33197	TRUE	FALSE	TRUE
ENSG00000067365	MSTRG.67354.103	0.000977496	1	0.0516132	0.0395531	0	0	FALSE	FALSE	FALSE
ENSG00000067365	MSTRG.67354.105	0.000977496	1	0.0516132	0.0395531	0	0	TRUE	FALSE	TRUE
ENSG00000067365	MSTRG.67354.113	0.000977496	1	0.0516132	0.0395531	0	0	FALSE	FALSE	FALSE
ENSG00000067365	MSTRG.67354.117	0.000977496	1	0.0862328	0.117592	0.067075	0.197301	TRUE	FALSE	TRUE
ENSG00000067365	MSTRG.67354.126	0.000977496	1	0.0516132	0.0395531	0	0	TRUE	FALSE	TRUE
ENSG00000067365	MSTRG.67354.127	0.000977496	1	0.0516132	0.0395531	0	0	FALSE	FALSE	FALSE
ENSG00000067365	MSTRG.67354.22	0.000977496	1	0.0516132	0.0395531	0	0	FALSE	FALSE	FALSE
ENSG00000067365	MSTRG.67354.33	0.000977496	1	0.0949307	0.0831009	0.083927	0.1101	TRUE	FALSE	TRUE
ENSG00000067365	MSTRG.67354.34	0.000977496	1	0.0516132	0.0395531	0	0	FALSE	FALSE	FALSE
ENSG00000067365	MSTRG.67354.54	0.000977496	0.218383	0.0633661	0.0841558	0.022771	0.112767	TRUE	FALSE	TRUE
ENSG00000067365	MSTRG.67354.58	0.000977496	1	0.180533	0.171776	0.24978	0.334293	FALSE	FALSE	FALSE
ENSG00000067365	MSTRG.67354.66	0.000977496	1	0.280456	0.125402	0.443379	0.217048	TRUE	FALSE	TRUE
ENSG00000067365	MSTRG.67354.70	0.000977496	1	0.0516132	0.0395531	0	0	FALSE	FALSE	FALSE
ENSG00000067365	MSTRG.67354.81	0.000977496	1	0.110603	0.0395531	0.114292	0	TRUE	TRUE	TRUE
ENSG00000067365	MSTRG.67354.88	0.000977496	1	0.0516132	0.052113	0	0.0317545	TRUE	FALSE	TRUE
ENSG00000008300	ENST00000164024	1	NA	0.11611	0.0450526	0	0	FALSE	FALSE	FALSE
ENSG00000008300	ENST00000461362	1	NA	0.302479	0.266289	0.160512	0.491061	FALSE	FALSE	FALSE
ENSG00000008300	MSTRG.131144.125	1	NA	0.11611	0.0450526	0	0	FALSE	FALSE	FALSE
ENSG00000008300	MSTRG.131144.138	1	NA	0.11611	0.0450526	0	0	FALSE	FALSE	FALSE
ENSG00000008300	MSTRG.131144.19	1	NA	0.11611	0.0450526	0	0	FALSE	FALSE	FALSE
ENSG00000008300	MSTRG.131144.217	1	NA	0.11611	0.0450526	0	0	FALSE	FALSE	FALSE
ENSG00000008300	MSTRG.131144.227	1	NA	0.11611	0.0450526	0	0	FALSE	FALSE	FALSE
ENSG00000008300	MSTRG.131144.438	1	NA	0.337191	0.137196	0.190407	0.204523	FALSE	FALSE	FALSE
ENSG00000008300	MSTRG.131144.522	1	NA	0.11611	0.0450526	0	0	FALSE	FALSE	FALSE
ENSG00000008300	MSTRG.131144.526	1	NA	0.11611	0.0450526	0	0	FALSE	FALSE	FALSE
ENSG00000008300	MSTRG.131144.533	1	NA	0.11611	0.0761479	0	0.06902	FALSE	FALSE	FALSE
ENSG00000008300	MSTRG.131144.546	1	NA	0.11611	0.174743	0	0.287865	FALSE	FALSE	FALSE
ENSG00000008300	MSTRG.131144.557	1	NA	0.11611	0.0450526	0	0	FALSE	FALSE	FALSE
ENSG00000008300	MSTRG.131144.563	1	NA	0.11611	0.0450526	0	0	FALSE	FALSE	FALSE
ENSG00000008300	MSTRG.131144.573	1	NA	0.11611	0.0450526	0	0	FALSE	FALSE	FALSE
ENSG00000008300	MSTRG.131144.584	1	NA	0.148941	0.0450526	0.028276	0	FALSE	FALSE	FALSE
ENSG00000008300	MSTRG.131144.590	1	NA	0.11611	0.0450526	0	0	FALSE	FALSE	FALSE
ENSG00000008300	MSTRG.131144.598	1	NA	0.11611	0.118526	0	0.163082	FALSE	FALSE	FALSE
ENSG00000008300	MSTRG.131144.600	1	NA	0.11611	0.0797017	0	0.076908	FALSE	FALSE	FALSE
ENSG00000008300	MSTRG.131144.605	1	NA	0.11611	0.105283	0	0.133688	FALSE	FALSE	FALSE
ENSG00000008300	MSTRG.131144.65	1	NA	0.11611	0.0450526	0	0	FALSE	FALSE	FALSE
ENSG00000008300	MSTRG.131144.84	1	NA	0.11611	0.0450526	0	0	FALSE	FALSE	FALSE
ENSG00000068971	ENST00000164133	1.7485e-10	0.000135053	0.707516	0.491631	10.7553	10.3538	FALSE	FALSE	FALSE
ENSG00000068971	MSTRG.32894.108	1.7485e-10	8.31578e-12	0.0967775	0.242005	1.38484	5.04589	FALSE	FALSE	FALSE
ENSG00000068971	MSTRG.32894.138	1.7485e-10	1	0.092306	0.0924841	1.31624	1.86654	FALSE	FALSE	FALSE
ENSG00000068971	MSTRG.32894.83	1.7485e-10	0.878117	0.0489328	0.0306321	0.650768	0.551347	FALSE	FALSE	FALSE
ENSG00000068976	ENST00000164139	0.357075	NA	0.420676	0.700582	0	0	FALSE	FALSE	FALSE
ENSG00000068976	ENST00000377432	0.357075	NA	0.697143	0.700582	0.0657195	0	FALSE	FALSE	FALSE
ENSG00000068976	MSTRG.32877.1	0.357075	NA	0.723534	1	0.071993	0.0427385	FALSE	FALSE	FALSE
ENSG00000068976	MSTRG.32877.10	0.357075	NA	0.420676	0.700582	0	0	FALSE	FALSE	FALSE
ENSG00000068976	MSTRG.32877.15	0.357075	NA	0.420676	0.700582	0	0	FALSE	FALSE	FALSE
ENSG00000068976	MSTRG.32877.3	0.357075	NA	0.420676	0.700582	0	0	FALSE	FALSE	FALSE
ENSG00000068976	MSTRG.32877.4	0.357075	NA	0.420676	0.700582	0	0	FALSE	FALSE	FALSE
ENSG00000068976	MSTRG.32877.7	0.357075	NA	0.420676	0.700582	0	0	FALSE	FALSE	FALSE
ENSG00000068976	MSTRG.32877.8	0.357075	NA	0.420676	0.700582	0	0	FALSE	FALSE	FALSE
ENSG00000069399	ENST00000164227	0.0183483	0	0.677955	0.717743	21.0374	14.0607	FALSE	FALSE	FALSE
ENSG00000069399	MSTRG.89650.126	0.0183483	0	0.213573	0.176747	6.55881	3.38712	FALSE	FALSE	FALSE
ENSG00000069424	ENST00000352527	0.575567	NA	0.249518	0.0680363	0.665338	0.0323665	FALSE	FALSE	FALSE
ENSG00000069424	ENST00000378092	0.575567	NA	0.141021	0.311548	0.332549	0.506126	FALSE	FALSE	FALSE
ENSG00000069424	ENST00000378097	0.575567	NA	0.0594045	0.110979	0.082209	0.115914	FALSE	FALSE	FALSE
ENSG00000069424	MSTRG.432.20	0.575567	NA	0.436854	0.526484	1.23994	0.924289	TRUE	TRUE	TRUE
ENSG00000069424	MSTRG.432.22	0.575567	NA	0.10113	0.114661	0.210192	0.123077	FALSE	FALSE	FALSE
ENSG00000069424	MSTRG.432.48	0.575567	NA	0.109431	0.0513999	0.235652	0	FALSE	FALSE	FALSE
ENSG00000069424	MSTRG.432.50	0.575567	NA	0.0326024	0.0513999	0	0	FALSE	FALSE	FALSE
ENSG00000069424	MSTRG.432.56	0.575567	NA	0.0979105	0.0796316	0.200317	0.0549255	FALSE	FALSE	FALSE
ENSG00000069424	MSTRG.432.64	0.575567	NA	0.0326024	0.0513999	0	0	FALSE	FALSE	FALSE
ENSG00000069424	MSTRG.432.66	0.575567	NA	0.0326024	0.0513999	0	0	FALSE	FALSE	FALSE
ENSG00000069424	MSTRG.432.74	0.575567	NA	0.0326024	0.0513999	0	0	FALSE	FALSE	FALSE
ENSG00000069424	MSTRG.432.79	0.575567	NA	0.0326024	0.0513999	0	0	FALSE	FALSE	FALSE
ENSG00000069943	ENST00000164305	1	NA	0.275259	0.190725	0.263678	0.789448	FALSE	FALSE	FALSE
ENSG00000069943	ENST00000562751	1	NA	0.0756875	0.329634	0	1.43725	FALSE	FALSE	FALSE
ENSG00000069943	ENST00000565367	1	NA	0.164186	0.124389	0.116926	0.48009	TRUE	FALSE	FALSE
ENSG00000069943	ENST00000565502	1	NA	0.0756875	0.0214431	0	0	FALSE	FALSE	FALSE
ENSG00000069943	ENST00000570059	1	NA	0.0756875	0.143885	0	0.571006	FALSE	FALSE	FALSE
ENSG00000069943	MSTRG.63850.14	1	NA	0.62583	0.161954	0.72686	0.655274	FALSE	FALSE	FALSE
ENSG00000069943	MSTRG.63850.15	1	NA	0.0756875	0.033595	0	0.0566705	FALSE	FALSE	FALSE
ENSG00000069943	MSTRG.63850.17	1	NA	0.0756875	0.0214431	0	0	FALSE	FALSE	FALSE
ENSG00000069943	MSTRG.63850.18	1	NA	0.0756875	0.0214431	0	0	FALSE	FALSE	FALSE
ENSG00000069943	MSTRG.63850.22	1	NA	0.0756875	0.0214431	0	0	FALSE	FALSE	FALSE
ENSG00000069943	MSTRG.63850.27	1	NA	0.0756875	0.0253522	0	0.01823	FALSE	FALSE	FALSE
ENSG00000069943	MSTRG.63850.3	1	NA	0.0756875	0.0214431	0	0	FALSE	FALSE	FALSE
ENSG00000069943	MSTRG.63850.34	1	NA	0.0756875	0.0214431	0	0	FALSE	FALSE	FALSE
ENSG00000069943	MSTRG.63850.40	1	NA	0.0756875	0.0214431	0	0	FALSE	FALSE	FALSE
ENSG00000069943	MSTRG.63850.8	1	NA	0.0756875	0.0214431	0	0	FALSE	FALSE	FALSE
ENSG00000069943	MSTRG.63850.9	1	NA	0.0756875	0.0214431	0	0	FALSE	FALSE	FALSE
ENSG00000185864	ENST00000542133	0.0387459	1	0.315462	0.491927	0.66164	0.561946	FALSE	FALSE	FALSE
ENSG00000185864	MSTRG.69091.142	0.0387459	1	0.0530772	0.0939497	0.0281475	0.0264205	FALSE	FALSE	FALSE
ENSG00000185864	MSTRG.69091.144	0.0387459	1	0.0414188	0.0812894	0	0.0093845	FALSE	FALSE	FALSE
ENSG00000185864	MSTRG.69091.166	0.0387459	0.521129	0.0656509	0.0743152	0.058505	0	FALSE	FALSE	FALSE
ENSG00000185864	MSTRG.69091.168	0.0387459	1	0.0567566	0.0743152	0.037031	0	FALSE	FALSE	FALSE
ENSG00000185864	MSTRG.69091.178	0.0387459	1	0.0414188	0.0743152	0	0	FALSE	FALSE	FALSE
ENSG00000185864	MSTRG.69091.188	0.0387459	1	0.0414188	0.0743152	0	0	FALSE	FALSE	FALSE
ENSG00000185864	MSTRG.69091.206	0.0387459	1	0.0414188	0.0743152	0	0	FALSE	FALSE	FALSE
ENSG00000185864	MSTRG.69091.249	0.0387459	1	0.0496732	0.0940136	0.019929	0.0265065	FALSE	FALSE	FALSE
ENSG00000185864	MSTRG.69091.250	0.0387459	1	0.0414188	0.0743152	0	0	FALSE	FALSE	FALSE
ENSG00000185864	MSTRG.69091.258	0.0387459	1	0.0414188	0.184105	0	0.147735	FALSE	FALSE	FALSE
ENSG00000185864	MSTRG.69091.270	0.0387459	1	0.0414188	0.0743152	0	0	FALSE	FALSE	FALSE
ENSG00000185864	MSTRG.69091.286	0.0387459	1	0.0414188	0.0743152	0	0	FALSE	FALSE	FALSE
ENSG00000185864	MSTRG.69091.294	0.0387459	1	0.0414188	0.0743152	0	0	FALSE	FALSE	FALSE
ENSG00000185864	MSTRG.69091.318	0.0387459	1	0.0414188	0.0743152	0	0	FALSE	FALSE	FALSE
ENSG00000185864	MSTRG.69091.337	0.0387459	1	0.0414188	0.0743152	0	0	FALSE	FALSE	FALSE
ENSG00000185864	MSTRG.69091.349	0.0387459	1	0.0414188	0.0743152	0	0	FALSE	FALSE	FALSE
ENSG00000185864	MSTRG.69091.353	0.0387459	1	0.0537393	0.116112	0.029746	0.0562425	FALSE	FALSE	FALSE
ENSG00000068615	ENST00000165698	0.591452	NA	0.882998	0.777007	1.36211	2.04496	FALSE	FALSE	FALSE
ENSG00000068615	MSTRG.97051.14	0.591452	NA	0.0959617	0.0620466	0.058898	0.071282	FALSE	FALSE	FALSE
ENSG00000070404	ENST00000166139	0.443831	NA	0.827001	0.810413	7.97507	6.38682	FALSE	FALSE	FALSE
ENSG00000070404	MSTRG.86104.42	0.443831	NA	0.0102414	0.0124932	0	0	FALSE	FALSE	FALSE
ENSG00000071539	ENST00000166345	0.0105365	1	0.560977	0.410932	1.25243	1.7517	FALSE	FALSE	FALSE
ENSG00000071539	MSTRG.154901.26	0.0105365	1	0.0414792	0.0221922	0	0	FALSE	FALSE	FALSE
ENSG00000071539	MSTRG.154901.29	0.0105365	0.244406	0.0414792	0.103137	0	0.364743	TRUE	TRUE	TRUE
ENSG00000071539	MSTRG.154901.30	0.0105365	0.276051	0.359424	0.0221922	0.766516	0	FALSE	FALSE	FALSE
ENSG00000071539	MSTRG.154901.51	0.0105365	0.112673	0.0414792	0.409568	0	1.74555	FALSE	FALSE	FALSE
ENSG00000072682	ENST00000166534	0.733232	NA	0.359787	0.329403	21.9141	20.9572	FALSE	FALSE	FALSE
ENSG00000072682	ENST00000379086	0.733232	NA	0.370419	0.362833	22.5646	23.0942	FALSE	FALSE	FALSE
ENSG00000071246	ENST00000167106	0.101397	NA	0.227528	0.376816	0.88253	2.63264	FALSE	FALSE	FALSE
ENSG00000071246	ENST00000554743	0.101397	NA	0.257624	0.135833	1.01249	0.88505	FALSE	FALSE	FALSE
ENSG00000071246	MSTRG.58925.15	0.101397	NA	0.491011	0.45244	2.02032	3.18105	TRUE	TRUE	TRUE
ENSG00000071246	MSTRG.58925.17	0.101397	NA	0.0774328	0.0607832	0.234376	0.340794	FALSE	FALSE	FALSE
ENSG00000071994	ENST00000167218	0.00444796	1	0.236281	0.24443	10.569	10.5239	FALSE	FALSE	FALSE
ENSG00000071994	ENST00000542896	0.00444796	0.0176891	0.227372	0.166742	10.1667	7.14726	FALSE	FALSE	FALSE
ENSG00000071994	ENST00000614056	0.00444796	0.0129652	0.0554305	0.0723282	2.40289	3.04367	FALSE	FALSE	FALSE
ENSG00000071994	MSTRG.170984.46	0.00444796	1	0.397722	0.370383	17.8586	15.9984	FALSE	FALSE	FALSE
ENSG00000073350	ENST00000167462	1.52429e-08	7.87668e-06	0.126001	0.114371	10.1544	6.98436	FALSE	FALSE	FALSE
ENSG00000073350	ENST00000392550	1.52429e-08	5.31044e-07	0.241663	0.0309466	19.5674	1.81689	FALSE	FALSE	FALSE
ENSG00000073350	MSTRG.79820.865	1.52429e-08	0.00629557	0.0510498	0.0099678	4.05461	0.517424	FALSE	FALSE	FALSE
ENSG00000186847	ENST00000167586	0.050896	NA	0.792858	1	0.17186	0.257479	FALSE	FALSE	FALSE
ENSG00000186847	MSTRG.76774.110	0.050896	NA	0.291642	0.279737	0	0	FALSE	FALSE	FALSE
ENSG00000186847	MSTRG.76774.42	0.050896	NA	0.498784	0.279737	0.071026	0	FALSE	FALSE	FALSE
ENSG00000186847	MSTRG.76774.73	0.050896	NA	0.291642	0.279737	0	0	FALSE	FALSE	FALSE
ENSG00000186847	MSTRG.76774.91	0.050896	NA	0.291642	0.279737	0	0	FALSE	FALSE	FALSE
ENSG00000186847	MSTRG.76774.93	0.050896	NA	0.291642	0.279737	0	0	FALSE	FALSE	FALSE
ENSG00000186847	MSTRG.76774.96	0.050896	NA	0.291642	0.279737	0	0	FALSE	FALSE	FALSE
ENSG00000073849	ENST00000169298	0.262958	NA	0.879863	0.724739	2.725	2.18176	FALSE	FALSE	FALSE
ENSG00000073849	ENST00000457772	0.262958	NA	0.0311456	0.151978	0	0.378485	FALSE	FALSE	FALSE
ENSG00000073849	MSTRG.130618.130	0.262958	NA	0.0311456	0.0317624	0	0	FALSE	FALSE	FALSE
ENSG00000073849	MSTRG.130618.49	0.262958	NA	0.082631	0.0709952	0.165306	0.12352	FALSE	FALSE	FALSE
ENSG00000073849	MSTRG.130618.62	0.262958	NA	0.0831457	0.127718	0.166959	0.302104	FALSE	FALSE	FALSE
ENSG00000073849	MSTRG.130618.82	0.262958	NA	0.0311456	0.0317624	0	0	FALSE	FALSE	FALSE
ENSG00000075336	MSTRG.85460.12	1	NA	0.787655	0.909793	1.65936	1.53792	TRUE	TRUE	TRUE
ENSG00000075336	MSTRG.85460.16	1	NA	0.0447694	0.145753	0	0.162403	FALSE	FALSE	FALSE
ENSG00000075336	MSTRG.85460.20	1	NA	0.0447694	0.0555454	0	0	FALSE	FALSE	FALSE
ENSG00000075336	MSTRG.85460.23	1	NA	0.0447694	0.0555454	0	0	FALSE	FALSE	FALSE
ENSG00000075336	MSTRG.85460.25	1	NA	0.0447694	0.0555454	0	0	FALSE	FALSE	FALSE
ENSG00000075336	MSTRG.85460.29	1	NA	0.252841	0.0555454	0.464765	0	FALSE	FALSE	FALSE
ENSG00000075336	MSTRG.85460.8	1	NA	0.0447694	0.0555454	0	0	FALSE	FALSE	FALSE
ENSG00000079313	ENST00000170168	3.14692e-103	1.7999e-88	0.685912	0.271779	15.0927	5.40992	FALSE	FALSE	FALSE
ENSG00000079313	MSTRG.86207.136	3.14692e-103	2.66031e-08	0.0181448	0.0586737	0.301899	1.08952	FALSE	FALSE	FALSE
ENSG00000079313	MSTRG.86207.137	3.14692e-103	0.0188447	0.102187	0.144915	2.1634	2.83794	FALSE	FALSE	FALSE
ENSG00000079313	MSTRG.86207.139	3.14692e-103	5.40787e-81	0.0323903	0.298711	0.617432	5.95592	FALSE	FALSE	FALSE
ENSG00000075975	ENST00000170447	0.158113	NA	0.790658	0.993899	11.8701	15.6061	FALSE	FALSE	FALSE
ENSG00000075975	ENST00000411987	0.158113	NA	0.161353	0.0063281	2.34278	0	FALSE	FALSE	FALSE
ENSG00000076650	ENST00000170564	0.549347	NA	0.331344	0.794247	0.0874295	0.318097	FALSE	FALSE	FALSE
ENSG00000076650	MSTRG.88921.11	0.549347	NA	0.176783	0.189967	0	0	FALSE	FALSE	FALSE
ENSG00000076650	MSTRG.88921.13	0.549347	NA	0.342155	0.189967	0.093545	0	FALSE	FALSE	FALSE
ENSG00000076650	MSTRG.88921.15	0.549347	NA	0.176783	0.189967	0	0	FALSE	FALSE	FALSE
ENSG00000076650	MSTRG.88921.16	0.549347	NA	0.176783	0.189967	0	0	FALSE	FALSE	FALSE
ENSG00000076650	MSTRG.88921.18	0.549347	NA	0.530374	0.189967	0.200014	0	FALSE	FALSE	FALSE
ENSG00000076650	MSTRG.88921.20	0.549347	NA	0.176783	0.218701	0	0.0151255	FALSE	FALSE	FALSE
ENSG00000076650	MSTRG.88921.21	0.549347	NA	0.176783	0.189967	0	0	FALSE	FALSE	FALSE
ENSG00000076650	MSTRG.88921.22	0.549347	NA	0.176783	0.189967	0	0	FALSE	FALSE	FALSE
ENSG00000076650	MSTRG.88921.6	0.549347	NA	0.271811	0.288399	0.053754	0.0518155	FALSE	FALSE	FALSE
ENSG00000076650	MSTRG.88921.8	0.549347	NA	0.176783	0.189967	0	0	FALSE	FALSE	FALSE
ENSG00000077238	ENST00000170630	1	NA	0.0134411	0.0185665	0	0	FALSE	FALSE	FALSE
ENSG00000077238	ENST00000395762	1	NA	0.171852	0.157228	1.17856	0.746835	FALSE	FALSE	FALSE
ENSG00000077238	ENST00000543915	1	NA	0.547051	0.455453	3.97	2.35309	FALSE	FALSE	FALSE
ENSG00000077238	MSTRG.68986.129	1	NA	0.0639276	0.121137	0.375615	0.55245	FALSE	FALSE	FALSE
ENSG00000077238	MSTRG.68986.139	1	NA	0.0134411	0.0185665	0	0	FALSE	FALSE	FALSE
ENSG00000077238	MSTRG.68986.14	1	NA	0.0134411	0.0185665	0	0	TRUE	FALSE	FALSE
ENSG00000077238	MSTRG.68986.222	1	NA	0.0221137	0.105824	0.0645235	0.46997	FALSE	FALSE	FALSE
ENSG00000077238	MSTRG.68986.242	1	NA	0.0355172	0.0246228	0.164244	0.0326195	FALSE	FALSE	FALSE
ENSG00000077238	MSTRG.68986.295	1	NA	0.0134411	0.0185665	0	0	FALSE	FALSE	FALSE
ENSG00000079999	ENST00000393623	0.898444	NA	0.997998	0.945408	14.4126	13.6353	FALSE	FALSE	FALSE
ENSG00000079999	MSTRG.86987.52	0.898444	NA	0.00687676	0.00688305	0	0	FALSE	FALSE	FALSE
ENSG00000079999	MSTRG.86987.59	0.898444	NA	0.00687676	0.0568215	0	0.725529	FALSE	FALSE	FALSE
ENSG00000079999	MSTRG.86987.68	0.898444	NA	0.00687676	0.00688305	0	0	TRUE	TRUE	TRUE
ENSG00000079999	MSTRG.86987.69	0.898444	NA	0.00687676	0.00688305	0	0	FALSE	FALSE	FALSE
ENSG00000064300	ENST00000172229	0.0140655	0	0.952287	0.914946	9.65366	10.992	FALSE	FALSE	FALSE
ENSG00000064300	MSTRG.77287.8	0.0140655	0	0.0497777	0.0699261	0.40984	0.747722	FALSE	FALSE	FALSE
ENSG00000065320	ENST00000173229	0.520169	NA	0.845447	0.817458	8.0143	7.0044	FALSE	FALSE	FALSE
ENSG00000065320	MSTRG.74251.27	0.520169	NA	0.0104192	0.0612793	0	0.432569	FALSE	FALSE	FALSE
ENSG00000066583	ENST00000173527	0.552871	NA	0.820763	0.848299	11.8269	14.4854	FALSE	FALSE	FALSE
ENSG00000066583	MSTRG.154465.41	0.552871	NA	0.062762	0.0454013	0.812027	0.680615	FALSE	FALSE	FALSE
ENSG00000066583	MSTRG.154465.42	0.552871	NA	0.128137	0.115517	1.76203	1.88616	FALSE	FALSE	FALSE
ENSG00000067082	MSTRG.18387.25	0.0696866	NA	0.369647	0.309848	25.322	31.7776	TRUE	TRUE	TRUE
ENSG00000067082	MSTRG.18387.27	0.0696866	NA	0.00145404	0.00097199	0	0	TRUE	TRUE	TRUE
ENSG00000067082	MSTRG.18387.29	0.0696866	NA	0.262426	0.167346	17.9481	17.1168	TRUE	TRUE	TRUE
ENSG00000067082	MSTRG.18387.36	0.0696866	NA	0.124068	0.149061	8.43262	15.2357	FALSE	FALSE	FALSE
ENSG00000067082	MSTRG.18387.39	0.0696866	NA	0.117563	0.233586	7.98528	23.9317	FALSE	FALSE	FALSE
ENSG00000067082	MSTRG.18387.45	0.0696866	NA	0.00612263	0.00097199	0.321076	0	FALSE	FALSE	FALSE
ENSG00000067082	MSTRG.18387.49	0.0696866	NA	0.0583804	0.0818373	3.91504	8.31956	FALSE	FALSE	FALSE
ENSG00000070444	ENST00000174618	0.0798472	NA	0.648627	0.327639	8.57008	2.78764	FALSE	FALSE	FALSE
ENSG00000070444	MSTRG.73797.45	0.0798472	NA	0.0451086	0.162566	0.502958	1.33278	FALSE	FALSE	FALSE
ENSG00000070444	MSTRG.73797.65	0.0798472	NA	0.00748121	0.291538	0	2.46947	FALSE	FALSE	FALSE
ENSG00000070444	MSTRG.73797.75	0.0798472	NA	0.0286927	0.0441668	0.28353	0.289264	FALSE	FALSE	FALSE
ENSG00000070444	MSTRG.73797.81	0.0798472	NA	0.0230097	0.0113462	0.207567	0	FALSE	FALSE	FALSE
ENSG00000070444	MSTRG.73797.82	0.0798472	NA	0.201091	0.0113462	2.58795	0	FALSE	FALSE	FALSE
ENSG00000068697	MSTRG.92552.29	0.836666	NA	0.305724	0.359778	46.3547	80.2986	FALSE	FALSE	FALSE
ENSG00000068697	MSTRG.92552.39	0.836666	NA	0.0814506	0.072904	12.2764	16.1916	FALSE	FALSE	FALSE
ENSG00000068697	MSTRG.92552.43	0.836666	NA	0.399176	0.395767	60.5547	88.3409	TRUE	TRUE	TRUE
ENSG00000068697	MSTRG.92552.45	0.836666	NA	0.10475	0.0814529	15.8168	18.102	TRUE	TRUE	TRUE
ENSG00000068697	MSTRG.92552.5	0.836666	NA	0.090861	0.0485014	13.7063	10.7385	FALSE	FALSE	FALSE
ENSG00000070669	ENST00000394308	9.718e-09	9.83627e-06	0.366333	0.265031	9.79095	30.7687	FALSE	FALSE	FALSE
ENSG00000070669	ENST00000455086	9.718e-09	0.114073	0.072	0.0964675	1.844	11.1358	FALSE	FALSE	FALSE
ENSG00000070669	MSTRG.178049.64	9.718e-09	4.73069e-09	0.00370372	0.0987866	0	11.4059	FALSE	FALSE	FALSE
ENSG00000072135	ENST00000175756	1	NA	0.575903	0.262216	1.93049	0.717245	FALSE	FALSE	FALSE
ENSG00000072135	ENST00000347849	1	NA	0.150458	0.114197	0.430477	0.255918	FALSE	FALSE	FALSE
ENSG00000072135	ENST00000462321	1	NA	0.0536043	0.0320853	0.0889955	0	FALSE	FALSE	FALSE
ENSG00000072135	MSTRG.100652.118	1	NA	0.0283628	0.0320853	0	0	FALSE	FALSE	FALSE
ENSG00000072135	MSTRG.100652.137	1	NA	0.0283628	0.0320853	0	0	FALSE	FALSE	FALSE
ENSG00000072135	MSTRG.100652.161	1	NA	0.0283628	0.0320853	0	0	FALSE	FALSE	FALSE
ENSG00000072135	MSTRG.100652.170	1	NA	0.0283628	0.0320853	0	0	FALSE	FALSE	FALSE
ENSG00000072135	MSTRG.100652.209	1	NA	0.0283628	0.0320853	0	0	FALSE	FALSE	FALSE
ENSG00000072135	MSTRG.100652.214	1	NA	0.0283628	0.0320853	0	0	FALSE	FALSE	FALSE
ENSG00000072135	MSTRG.100652.219	1	NA	0.0283628	0.0320853	0	0	FALSE	FALSE	FALSE
ENSG00000072135	MSTRG.100652.222	1	NA	0.0283628	0.0320853	0	0	FALSE	FALSE	FALSE
ENSG00000072135	MSTRG.100652.226	1	NA	0.0283628	0.0320853	0	0	FALSE	FALSE	FALSE
ENSG00000072135	MSTRG.100652.240	1	NA	0.0283628	0.0320853	0	0	FALSE	FALSE	FALSE
ENSG00000072135	MSTRG.100652.251	1	NA	0.0283628	0.0320853	0	0	FALSE	FALSE	FALSE
ENSG00000072135	MSTRG.100652.254	1	NA	0.0283628	0.0320853	0	0	FALSE	FALSE	FALSE
ENSG00000072135	MSTRG.100652.269	1	NA	0.0283628	0.0320853	0	0	FALSE	FALSE	FALSE
ENSG00000072135	MSTRG.100652.279	1	NA	0.0283628	0.124816	0	0.289013	FALSE	FALSE	FALSE
ENSG00000072135	MSTRG.100652.283	1	NA	0.0283628	0.0320853	0	0	FALSE	FALSE	FALSE
ENSG00000072135	MSTRG.100652.82	1	NA	0.0283628	0.0320853	0	0	FALSE	FALSE	FALSE
ENSG00000069696	MSTRG.32087.326	0.141604	NA	0.102428	0.0993266	0.324549	0.252548	FALSE	FALSE	FALSE
ENSG00000069696	MSTRG.32087.327	0.141604	NA	0.316044	0.209609	1.20995	0.643982	FALSE	FALSE	FALSE
ENSG00000069696	MSTRG.32087.330	0.141604	NA	0.0241264	0.0281739	0	0	FALSE	FALSE	FALSE
ENSG00000069696	MSTRG.32087.340	0.141604	NA	0.439536	0.376388	1.72181	1.23594	FALSE	FALSE	FALSE
ENSG00000069696	MSTRG.32087.341	0.141604	NA	0.0609354	0.180385	0.152567	0.540254	FALSE	FALSE	FALSE
ENSG00000069696	MSTRG.32087.40	0.141604	NA	0.0556106	0.0391925	0.130497	0.039109	FALSE	FALSE	FALSE
ENSG00000069696	MSTRG.32087.88	0.141604	NA	0.0241264	0.0281739	0	0	FALSE	FALSE	FALSE
ENSG00000069696	MSTRG.32087.97	0.141604	NA	0.0451139	0.0827071	0.08699	0.193559	FALSE	FALSE	FALSE
ENSG00000072786	ENST00000176763	0.849581	NA	0.476479	0.541887	6.15126	2.48246	FALSE	FALSE	FALSE
ENSG00000072786	MSTRG.157782.20	0.849581	NA	0.00762212	0.0209834	0	0	FALSE	FALSE	FALSE
ENSG00000072786	MSTRG.157782.22	0.849581	NA	0.398288	0.460069	5.12543	2.09254	FALSE	FALSE	FALSE
ENSG00000073331	ENST00000177648	0.231646	NA	0.110497	0.168524	0.143895	0.691099	FALSE	FALSE	FALSE
ENSG00000073331	ENST00000458497	0.231646	NA	0.0732406	0.0474277	0.061661	0.122639	FALSE	FALSE	FALSE
ENSG00000073331	ENST00000504176	0.231646	NA	0.0453051	0.0213025	0	0	TRUE	FALSE	FALSE
ENSG00000073331	ENST00000504745	0.231646	NA	0.0453051	0.0249717	0	0.0172245	FALSE	FALSE	FALSE
ENSG00000073331	ENST00000505127	0.231646	NA	0.271549	0.211323	0.499379	0.892014	TRUE	FALSE	FALSE
ENSG00000073331	ENST00000509722	0.231646	NA	0.341999	0.23397	0.654879	0.998322	TRUE	FALSE	FALSE
ENSG00000073331	MSTRG.139171.19	0.231646	NA	0.0683708	0.0352704	0.050912	0.0655695	FALSE	FALSE	FALSE
ENSG00000073331	MSTRG.139171.40	0.231646	NA	0.0504157	0.0213025	0.0112805	0	FALSE	FALSE	FALSE
ENSG00000073331	MSTRG.139171.56	0.231646	NA	0.0467512	0.0227588	0.003192	0.0068365	FALSE	FALSE	FALSE
ENSG00000073331	MSTRG.139171.58	0.231646	NA	0.0477382	0.0213025	0.0053705	0	FALSE	FALSE	FALSE
ENSG00000073331	MSTRG.139171.65	0.231646	NA	0.0453051	0.0213025	0	0	FALSE	FALSE	FALSE
ENSG00000073331	MSTRG.139171.70	0.231646	NA	0.057308	0.0248996	0.0264935	0.016886	FALSE	FALSE	FALSE
ENSG00000073331	MSTRG.139171.71	0.231646	NA	0.0453051	0.0213025	0	0	FALSE	FALSE	FALSE
ENSG00000073861	ENST00000177694	1	NA	0.770449	0.632795	0	0	FALSE	FALSE	FALSE
ENSG00000073861	MSTRG.77199.1	1	NA	0.770449	0.632795	0	0	FALSE	FALSE	FALSE
ENSG00000073861	MSTRG.77199.10	1	NA	1	1	0.0297945	0.058029	FALSE	FALSE	FALSE
ENSG00000073861	MSTRG.77199.11	1	NA	0.770449	0.632795	0	0	FALSE	FALSE	FALSE
ENSG00000073861	MSTRG.77199.4	1	NA	0.770449	0.632795	0	0	FALSE	FALSE	FALSE
ENSG00000074071	ENST00000397375	0.000859546	0.000571691	0.902895	0.832436	126.56	77.4854	FALSE	FALSE	FALSE
ENSG00000074071	ENST00000569585	0.000859546	0.00629896	0.00071285	0.0574701	0	5.25637	FALSE	FALSE	FALSE
ENSG00000074071	MSTRG.67233.20	0.000859546	0.0166501	0.00277896	0.0340761	0.289838	3.07599	FALSE	FALSE	FALSE
ENSG00000074410	ENST00000178638	0.707925	NA	0.163765	0.301886	0.0836645	0	FALSE	FALSE	FALSE
ENSG00000074410	ENST00000344366	0.707925	NA	0.486529	0.978898	0.445649	0.224261	FALSE	FALSE	FALSE
ENSG00000074410	ENST00000422263	0.707925	NA	0.0891653	0.301886	0	0	FALSE	FALSE	FALSE
ENSG00000074410	MSTRG.64289.1	0.707925	NA	0.0891653	0.301886	0	0	FALSE	FALSE	FALSE
ENSG00000074410	MSTRG.64289.23	0.707925	NA	0.0891653	0.301886	0	0	FALSE	FALSE	FALSE
ENSG00000074410	MSTRG.64289.32	0.707925	NA	0.436062	0.301886	0.389049	0	FALSE	FALSE	FALSE
ENSG00000074410	MSTRG.64289.33	0.707925	NA	0.165773	0.301886	0.0859165	0	FALSE	FALSE	FALSE
ENSG00000074410	MSTRG.64289.34	0.707925	NA	0.0891653	0.301886	0	0	FALSE	FALSE	FALSE
ENSG00000074410	MSTRG.64289.35	0.707925	NA	0.104532	0.317971	0.017234	0.005328	FALSE	FALSE	FALSE
ENSG00000074410	MSTRG.64289.36	0.707925	NA	0.0891653	0.301886	0	0	FALSE	FALSE	FALSE
ENSG00000137764	ENST00000178640	1	NA	0.759415	0.584252	3.13876	4.74842	FALSE	FALSE	FALSE
ENSG00000137764	ENST00000395476	1	NA	0.0234477	0.0892448	0	0.6406	FALSE	FALSE	FALSE
ENSG00000137764	MSTRG.64536.11	1	NA	0.0270117	0.0228068	0.0151995	0.089263	FALSE	FALSE	FALSE
ENSG00000137764	MSTRG.64536.23	1	NA	0.118026	0.0956062	0.403357	0.693391	FALSE	FALSE	FALSE
ENSG00000137764	MSTRG.64536.35	1	NA	0.0234477	0.0120503	0	0	FALSE	FALSE	FALSE
ENSG00000137764	MSTRG.64536.81	1	NA	0.127051	0.188958	0.441846	1.46808	FALSE	FALSE	FALSE
ENSG00000137764	MSTRG.64536.91	1	NA	0.0234477	0.0120503	0	0	FALSE	FALSE	FALSE
ENSG00000078237	ENST00000179259	1	NA	0.0326901	0.0331201	0	0	FALSE	FALSE	FALSE
ENSG00000078237	MSTRG.37610.14	1	NA	0.0326901	0.0331201	0	0	FALSE	FALSE	FALSE
ENSG00000078237	MSTRG.37610.15	1	NA	0.0542955	0.0669084	0.0660915	0.102017	FALSE	FALSE	FALSE
ENSG00000078237	MSTRG.37610.5	1	NA	0.0608069	0.0331201	0.08601	0	FALSE	FALSE	FALSE
ENSG00000078237	MSTRG.37610.6	1	NA	0.0458868	0.0485799	0.040369	0.046678	FALSE	FALSE	FALSE
ENSG00000078237	MSTRG.37610.7	1	NA	0.0326901	0.0331201	0	0	FALSE	FALSE	FALSE
ENSG00000078237	MSTRG.37610.8	1	NA	0.937081	0.928567	2.76656	2.70363	FALSE	FALSE	FALSE
ENSG00000078237	MSTRG.37610.9	1	NA	0.0326901	0.0553051	0	0.0669835	FALSE	FALSE	FALSE
ENSG00000065809	ENST00000468747	0.0284294	0	0.435755	0.37971	5.76919	7.77378	FALSE	FALSE	FALSE
ENSG00000065809	MSTRG.19360.38	0.0284294	0	0.528359	0.589649	7.01646	12.1271	FALSE	FALSE	FALSE
ENSG00000065883	ENST00000181839	0.000647479	1	0.136146	0.200292	0.467954	0.511738	FALSE	FALSE	FALSE
ENSG00000065883	ENST00000340829	0.000647479	1	0.248795	0.292398	0.937889	0.793054	FALSE	FALSE	FALSE
ENSG00000065883	MSTRG.173651.1	0.000647479	1	0.0325281	0.0570173	0.0356965	0.0741445	FALSE	FALSE	FALSE
ENSG00000065883	MSTRG.173651.10	0.000647479	0.00421128	0.0239712	0.289953	0	0.785586	FALSE	FALSE	FALSE
ENSG00000065883	MSTRG.173651.13	0.000647479	1	0.0239712	0.0327414	0	0	FALSE	FALSE	FALSE
ENSG00000065883	MSTRG.173651.14	0.000647479	0.265944	0.249555	0.0327414	0.941061	0	FALSE	FALSE	FALSE
ENSG00000065883	MSTRG.173651.4	0.000647479	1	0.0239712	0.0327414	0	0	FALSE	FALSE	FALSE
ENSG00000065883	MSTRG.173651.6	0.000647479	1	0.268466	0.241137	1.01995	0.63649	FALSE	FALSE	FALSE
ENSG00000065883	MSTRG.173651.65	0.000647479	1	0.0239712	0.0327414	0	0	FALSE	FALSE	FALSE
ENSG00000065883	MSTRG.173651.67	0.000647479	1	0.0239712	0.0327414	0	0	FALSE	FALSE	FALSE
ENSG00000065883	MSTRG.173651.7	0.000647479	1	0.0285613	0.0670431	0.019148	0.104765	FALSE	FALSE	FALSE
ENSG00000065883	MSTRG.173651.9	0.000647479	0.578655	0.085898	0.0327414	0.258337	0	FALSE	FALSE	FALSE
ENSG00000065308	ENST00000182527	0.937079	NA	0.656702	0.41394	1.53174	1.66502	FALSE	FALSE	FALSE
ENSG00000065308	MSTRG.162668.13	0.937079	NA	0.0402455	0.0234525	0	0	FALSE	FALSE	FALSE
ENSG00000065308	MSTRG.162668.14	0.937079	NA	0.0402455	0.0234525	0	0	FALSE	FALSE	FALSE
ENSG00000065308	MSTRG.162668.15	0.937079	NA	0.0402455	0.0234525	0	0	FALSE	FALSE	FALSE
ENSG00000065308	MSTRG.162668.16	0.937079	NA	0.0866818	0.0234525	0.115382	0	FALSE	FALSE	FALSE
ENSG00000065308	MSTRG.162668.19	0.937079	NA	0.0530039	0.0816582	0.0317015	0.248186	FALSE	FALSE	FALSE
ENSG00000065308	MSTRG.162668.20	0.937079	NA	0.0817678	0.0906868	0.103173	0.286683	FALSE	FALSE	FALSE
ENSG00000065308	MSTRG.162668.23	0.937079	NA	0.213964	0.244941	0.431646	0.944415	FALSE	FALSE	FALSE
ENSG00000065308	MSTRG.162668.6	0.937079	NA	0.0402455	0.0234525	0	0	FALSE	FALSE	FALSE
ENSG00000065308	MSTRG.162668.7	0.937079	NA	0.0402455	0.0234525	0	0	FALSE	FALSE	FALSE
ENSG00000065308	MSTRG.162668.8	0.937079	NA	0.0402455	0.0234525	0	0	FALSE	FALSE	FALSE
ENSG00000068097	ENST00000184956	0.151684	NA	0.289945	0.306563	5.80612	5.18361	FALSE	FALSE	FALSE
ENSG00000068097	ENST00000587298	0.151684	NA	0.618382	0.531596	12.4963	9.06206	FALSE	FALSE	FALSE
ENSG00000068097	MSTRG.78323.50	0.151684	NA	0.0300549	0.0487785	0.512211	0.740699	FALSE	FALSE	FALSE
ENSG00000068912	ENST00000185150	0.131365	NA	0.490371	0.478568	5.93294	7.8565	FALSE	FALSE	FALSE
ENSG00000068912	ENST00000378239	0.131365	NA	0.138961	0.0711545	1.60961	1.08299	FALSE	FALSE	FALSE
ENSG00000068912	MSTRG.94758.70	0.131365	NA	0.324183	0.402283	3.88836	6.58822	FALSE	FALSE	FALSE
ENSG00000112782	MSTRG.162145.12	0.268774	NA	1	0.436619	0	0	FALSE	FALSE	FALSE
ENSG00000112782	MSTRG.162145.13	0.268774	NA	1	0.436619	0	0	FALSE	FALSE	FALSE
ENSG00000112782	MSTRG.162145.20	0.268774	NA	1	0.436619	0	0	FALSE	FALSE	FALSE
ENSG00000112782	MSTRG.162145.24	0.268774	NA	1	0.436619	0	0	FALSE	FALSE	FALSE
ENSG00000112782	MSTRG.162145.26	0.268774	NA	1	0.436619	0	0	FALSE	FALSE	FALSE
ENSG00000112782	MSTRG.162145.7	0.268774	NA	1	0.63308	0	0.044996	FALSE	FALSE	FALSE
ENSG00000075568	ENST00000186436	1	NA	0.258818	0.149165	1.37505	0.675979	FALSE	FALSE	FALSE
ENSG00000075568	MSTRG.97812.14	1	NA	0.049687	0.0986815	0.183174	0.413357	FALSE	FALSE	FALSE
ENSG00000075568	MSTRG.97812.16	1	NA	0.0974966	0.173118	0.455649	0.800586	FALSE	FALSE	FALSE
ENSG00000075568	MSTRG.97812.22	1	NA	0.156373	0.172026	0.791197	0.794907	FALSE	FALSE	FALSE
ENSG00000075568	MSTRG.97812.27	1	NA	0.0175464	0.0192228	0	0	FALSE	FALSE	FALSE
ENSG00000075568	MSTRG.97812.8	1	NA	0.054385	0.106728	0.209949	0.455215	FALSE	FALSE	FALSE
ENSG00000073008	ENST00000406449	0.125163	NA	0.224634	0.245414	6.65358	11.8399	FALSE	FALSE	FALSE
ENSG00000073008	ENST00000425690	0.125163	NA	0.261998	0.140469	7.77693	6.73412	FALSE	FALSE	FALSE
ENSG00000073008	MSTRG.89643.106	0.125163	NA	0.0697394	0.0686507	1.99671	3.24001	FALSE	FALSE	FALSE
ENSG00000073008	MSTRG.89643.111	0.125163	NA	0.00332614	0.0056744	0	0.176072	FALSE	FALSE	FALSE
ENSG00000073008	MSTRG.89643.183	0.125163	NA	0.0263584	0.0290796	0.692461	1.31479	FALSE	FALSE	FALSE
ENSG00000073008	MSTRG.89643.238	0.125163	NA	0.259086	0.302188	7.68939	14.6021	FALSE	FALSE	FALSE
ENSG00000073008	MSTRG.89643.78	0.125163	NA	0.0137132	0.0261488	0.312285	1.1722	FALSE	FALSE	FALSE
ENSG00000159885	ENST00000187879	0.367328	NA	0.11512	0.167885	0	0	FALSE	FALSE	FALSE
ENSG00000159885	ENST00000391960	0.367328	NA	0.848422	1	0.636992	0.495647	FALSE	FALSE	FALSE
ENSG00000077150	ENST00000189444	2.61218e-71	0	0.722984	0.524259	76.7313	51.4806	FALSE	FALSE	FALSE
ENSG00000077150	MSTRG.25126.36	2.61218e-71	0	0.10113	0.195375	10.647	19.1225	FALSE	FALSE	FALSE
ENSG00000064205	ENST00000427598	1	NA	0.976995	1	0.642362	1.3348	FALSE	FALSE	FALSE
ENSG00000064205	MSTRG.111525.12	1	NA	0.131606	0.0696961	0	0	FALSE	FALSE	FALSE
ENSG00000064601	ENST00000191018	6.57312e-15	0.497079	0.470176	0.405743	51.8253	22.9363	FALSE	FALSE	FALSE
ENSG00000064601	ENST00000354880	6.57312e-15	0.0215146	0.0392369	0.0937406	4.23324	5.22218	FALSE	FALSE	FALSE
ENSG00000064601	ENST00000372459	6.57312e-15	0.286334	0.0354943	0.0640144	3.81992	3.53445	FALSE	FALSE	FALSE
ENSG00000064601	MSTRG.111637.79	6.57312e-15	5.8345e-06	0.017103	0.0694798	1.78882	3.84475	FALSE	FALSE	FALSE
ENSG00000064601	MSTRG.111637.88	6.57312e-15	0.286334	0.258715	0.168215	28.4719	9.45048	TRUE	TRUE	TRUE
ENSG00000064601	MSTRG.111637.89	6.57312e-15	3.49243e-09	0.122411	0.0561956	13.4188	3.09054	FALSE	FALSE	FALSE
ENSG00000134461	ENST00000191063	1	NA	0.472006	0.95398	0.269083	0	FALSE	FALSE	FALSE
ENSG00000134461	ENST00000380092	1	NA	0.355551	0.95398	0.178021	0	FALSE	FALSE	FALSE
ENSG00000134461	ENST00000380094	1	NA	0.208378	0.95398	0.06294	0	TRUE	FALSE	TRUE
ENSG00000134461	MSTRG.19578.1	1	NA	0.127886	0.95398	0	0	TRUE	FALSE	TRUE
ENSG00000134461	MSTRG.19578.10	1	NA	0.127886	0.95398	0	0	TRUE	FALSE	TRUE
ENSG00000134461	MSTRG.19578.11	1	NA	0.127886	0.95398	0	0	FALSE	FALSE	FALSE
ENSG00000134461	MSTRG.19578.16	1	NA	0.127886	0.95398	0	0	FALSE	FALSE	FALSE
ENSG00000134461	MSTRG.19578.18	1	NA	0.127886	0.95398	0	0	TRUE	FALSE	TRUE
ENSG00000134461	MSTRG.19578.8	1	NA	0.307126	0.95398	0.140155	0	FALSE	FALSE	FALSE
ENSG00000134461	MSTRG.19578.9	1	NA	0.127886	0.95398	0	0	TRUE	FALSE	TRUE
ENSG00000154252	MSTRG.110835.106	0.331222	NA	1	0.931567	0	0	FALSE	FALSE	FALSE
ENSG00000154252	MSTRG.110835.117	0.331222	NA	1	0.931567	0	0	FALSE	FALSE	FALSE
ENSG00000154252	MSTRG.110835.145	0.331222	NA	1	0.960134	0	0.0030665	FALSE	FALSE	FALSE
ENSG00000154252	MSTRG.110835.338	0.331222	NA	1	0.931567	0	0	FALSE	FALSE	FALSE
ENSG00000154252	MSTRG.110835.451	0.331222	NA	1	0.931567	0	0	FALSE	FALSE	FALSE
ENSG00000154252	MSTRG.110835.65	0.331222	NA	1	0.971433	0	0.0042795	FALSE	FALSE	FALSE
ENSG00000154252	MSTRG.110835.773	0.331222	NA	1	0.931567	0	0	FALSE	FALSE	FALSE
ENSG00000154252	MSTRG.110835.785	0.331222	NA	1	0.931567	0	0	FALSE	FALSE	FALSE
ENSG00000154252	MSTRG.110835.84	0.331222	NA	1	0.931567	0	0	FALSE	FALSE	FALSE
ENSG00000065060	ENST00000192788	0.306249	NA	0.566318	0.547775	1.01673	1.20204	FALSE	FALSE	FALSE
ENSG00000065060	MSTRG.161451.20	0.306249	NA	0.0507122	0.0420704	0	0	FALSE	FALSE	FALSE
ENSG00000065060	MSTRG.161451.23	0.306249	NA	0.0507122	0.0420704	0	0	FALSE	FALSE	FALSE
ENSG00000065060	MSTRG.161451.3	0.306249	NA	0.0507122	0.0420704	0	0	FALSE	FALSE	FALSE
ENSG00000065060	MSTRG.161451.32	0.306249	NA	0.103067	0.130063	0.103238	0.209156	FALSE	FALSE	FALSE
ENSG00000065060	MSTRG.161451.33	0.306249	NA	0.0748629	0.0420704	0.047623	0	FALSE	FALSE	FALSE
ENSG00000065060	MSTRG.161451.38	0.306249	NA	0.0507122	0.0420704	0	0	FALSE	FALSE	FALSE
ENSG00000065060	MSTRG.161451.39	0.306249	NA	0.365179	0.396352	0.6201	0.842117	FALSE	FALSE	FALSE
ENSG00000065060	MSTRG.161451.42	0.306249	NA	0.0507122	0.0420704	0	0	FALSE	FALSE	FALSE
ENSG00000081087	ENST00000193322	1	NA	0.282505	0.38952	0.2554	0.628469	FALSE	FALSE	FALSE
ENSG00000081087	ENST00000492130	1	NA	0.0794891	0.053471	0	0	FALSE	FALSE	FALSE
ENSG00000081087	MSTRG.166847.17	1	NA	0.790778	0.591457	0.894825	1.00613	FALSE	FALSE	FALSE
ENSG00000081087	MSTRG.166847.38	1	NA	0.0794891	0.053471	0	0	TRUE	TRUE	TRUE
ENSG00000072110	ENST00000193403	0.0924593	NA	0.724945	0.660073	73.5493	56.2844	FALSE	FALSE	FALSE
ENSG00000072110	MSTRG.58437.72	0.0924593	NA	0.234373	0.257616	23.7107	21.9059	FALSE	FALSE	FALSE
ENSG00000249437	ENST00000315147	1	NA	0.176795	0.118646	0	0	FALSE	FALSE	FALSE
ENSG00000249437	ENST00000503719	1	NA	0.825767	0.653834	0.367076	0.451081	FALSE	FALSE	FALSE
ENSG00000249437	MSTRG.150307.1	1	NA	0.176795	0.118646	0	0	FALSE	FALSE	FALSE
ENSG00000249437	MSTRG.150307.15	1	NA	0.192492	0.131932	0.0088785	0.011198	FALSE	FALSE	FALSE
ENSG00000249437	MSTRG.150307.16	1	NA	0.176795	0.123279	0	0.0039055	FALSE	FALSE	FALSE
ENSG00000249437	MSTRG.150307.2	1	NA	0.176795	0.118646	0	0	FALSE	FALSE	FALSE
ENSG00000249437	MSTRG.150307.23	1	NA	0.176795	0.118646	0	0	FALSE	FALSE	FALSE
ENSG00000249437	MSTRG.150307.24	1	NA	0.335331	0.118646	0.0896725	0	FALSE	FALSE	FALSE
ENSG00000249437	MSTRG.150307.3	1	NA	0.176795	0.118646	0	0	TRUE	FALSE	FALSE
ENSG00000249437	MSTRG.150307.32	1	NA	0.176795	0.118646	0	0	FALSE	FALSE	FALSE
ENSG00000249437	MSTRG.150307.33	1	NA	0.176795	0.118646	0	0	FALSE	FALSE	FALSE
ENSG00000249437	MSTRG.150307.35	1	NA	0.176795	0.151984	0	0.0280995	TRUE	FALSE	FALSE
ENSG00000249437	MSTRG.150307.4	1	NA	0.176795	0.118646	0	0	FALSE	FALSE	FALSE
ENSG00000081791	ENST00000194118	0.00759243	1	0.354635	0.291541	3.55716	4.41867	TRUE	TRUE	TRUE
ENSG00000081791	MSTRG.155661.133	0.00759243	1	0.00969699	0.0748218	0	1.05968	FALSE	FALSE	FALSE
ENSG00000081791	MSTRG.155661.135	0.00759243	1	0.304363	0.230653	3.03873	3.47496	FALSE	FALSE	FALSE
ENSG00000081791	MSTRG.155661.157	0.00759243	1	0.0217839	0.00645192	0.124646	0	FALSE	FALSE	FALSE
ENSG00000081791	MSTRG.155661.158	0.00759243	0.003382	0.00969699	0.066352	0	0.928408	FALSE	FALSE	FALSE
ENSG00000081791	MSTRG.155661.172	0.00759243	1	0.0792703	0.111488	0.717473	1.62798	FALSE	FALSE	FALSE
ENSG00000081791	MSTRG.155661.174	0.00759243	1	0.00969699	0.00645192	0	0	FALSE	FALSE	FALSE
ENSG00000081791	MSTRG.155661.3	0.00759243	1	0.0307543	0.027482	0.217153	0.32595	TRUE	TRUE	TRUE
ENSG00000081791	MSTRG.155661.88	0.00759243	1	0.0195463	0.0293353	0.10157	0.354677	FALSE	FALSE	FALSE
ENSG00000081870	ENST00000194214	0.105081	NA	0.110544	0.00685336	0.80494	0	FALSE	FALSE	FALSE
ENSG00000081870	MSTRG.3999.77	0.105081	NA	0.0122157	0.269855	0	3.83757	FALSE	FALSE	FALSE
ENSG00000081870	MSTRG.3999.83	0.105081	NA	0.116008	0.166303	0.849668	2.32659	FALSE	FALSE	FALSE
ENSG00000081870	MSTRG.3999.91	0.105081	NA	0.0854837	0.101401	0.599787	1.37958	FALSE	FALSE	FALSE
ENSG00000081870	MSTRG.3999.93	0.105081	NA	0.0604194	0.0254393	0.394605	0.271195	FALSE	FALSE	FALSE
ENSG00000081870	MSTRG.3999.97	0.105081	NA	0.645219	0.427985	5.18189	6.14489	FALSE	FALSE	FALSE
ENSG00000082146	ENST00000194530	1	NA	0.932852	0.891473	1.10568	2.04732	FALSE	FALSE	FALSE
ENSG00000082146	MSTRG.107204.12	1	NA	0.0773712	0.0415157	0	0	FALSE	FALSE	FALSE
ENSG00000082146	MSTRG.107204.3	1	NA	0.112351	0.0667431	0.04521	0.060766	FALSE	FALSE	FALSE
ENSG00000082146	MSTRG.107204.36	1	NA	0.0773712	0.0415157	0	0	FALSE	FALSE	FALSE
ENSG00000082146	MSTRG.107204.37	1	NA	0.0773712	0.0415157	0	0	FALSE	FALSE	FALSE
ENSG00000082146	MSTRG.107204.38	1	NA	0.0773712	0.0415157	0	0	FALSE	FALSE	FALSE
ENSG00000082146	MSTRG.107204.51	1	NA	0.0773712	0.124815	0	0.200647	FALSE	FALSE	FALSE
ENSG00000082146	MSTRG.107204.62	1	NA	0.109539	0.0415157	0.0415765	0	FALSE	FALSE	FALSE
ENSG00000082146	MSTRG.107204.65	1	NA	0.0773712	0.0415157	0	0	FALSE	FALSE	FALSE
ENSG00000082269	ENST00000361499	0.738384	NA	0.161164	0.069224	0	0	FALSE	FALSE	FALSE
ENSG00000082269	ENST00000370479	0.738384	NA	0.161164	0.069224	0	0	FALSE	FALSE	FALSE
ENSG00000082269	ENST00000418814	0.738384	NA	0.161164	0.069224	0	0	FALSE	FALSE	FALSE
ENSG00000082269	ENST00000505675	0.738384	NA	0.161164	0.069224	0	0	FALSE	FALSE	FALSE
ENSG00000082269	ENST00000505769	0.738384	NA	0.196065	0.125546	0.0216555	0.0813625	FALSE	FALSE	FALSE
ENSG00000082269	ENST00000515323	0.738384	NA	0.161164	0.069224	0	0	FALSE	FALSE	FALSE
ENSG00000082269	MSTRG.163924.11	0.738384	NA	0.161164	0.069224	0	0	FALSE	FALSE	FALSE
ENSG00000082269	MSTRG.163924.16	0.738384	NA	0.161164	0.069224	0	0	FALSE	FALSE	FALSE
ENSG00000082269	MSTRG.163924.19	0.738384	NA	0.177276	0.309055	0.0099975	0.346456	FALSE	FALSE	FALSE
ENSG00000082269	MSTRG.163924.21	0.738384	NA	0.267503	0.155286	0.065982	0.124324	FALSE	FALSE	FALSE
ENSG00000082269	MSTRG.163924.30	0.738384	NA	0.161164	0.069224	0	0	FALSE	FALSE	FALSE
ENSG00000082269	MSTRG.163924.39	0.738384	NA	0.161164	0.069224	0	0	FALSE	FALSE	FALSE
ENSG00000082269	MSTRG.163924.4	0.738384	NA	0.161164	0.069224	0	0	FALSE	FALSE	FALSE
ENSG00000082269	MSTRG.163924.41	0.738384	NA	0.161164	0.069224	0	0	FALSE	FALSE	FALSE
ENSG00000082269	MSTRG.163924.46	0.738384	NA	0.54863	0.324281	0.240418	0.368453	FALSE	FALSE	FALSE
ENSG00000082269	MSTRG.163924.47	0.738384	NA	0.161164	0.069224	0	0	FALSE	FALSE	FALSE
ENSG00000082269	MSTRG.163924.67	0.738384	NA	0.161164	0.196786	0	0.184274	FALSE	FALSE	FALSE
ENSG00000082269	MSTRG.163924.7	0.738384	NA	0.326501	0.170205	0.10259	0.145876	FALSE	FALSE	FALSE
ENSG00000083444	ENST00000196061	3.10239e-35	5.56915e-05	0.576246	0.594089	138.325	141.233	FALSE	FALSE	FALSE
ENSG00000083444	MSTRG.1140.143	3.10239e-35	1.10387e-11	0.225512	0.0945917	54.0721	22.4033	FALSE	FALSE	FALSE
ENSG00000083444	MSTRG.1140.33	3.10239e-35	2.85707e-31	0.0288589	0.21024	6.83245	49.9159	FALSE	FALSE	FALSE
ENSG00000083544	ENST00000377881	0.0276211	1	0.0292921	0.262075	0	0.818335	TRUE	FALSE	TRUE
ENSG00000083544	ENST00000377894	0.0276211	1	0.0292921	0.0285381	0	0	TRUE	FALSE	TRUE
ENSG00000083544	ENST00000535286	0.0276211	1	0.386905	0.0285381	1.22085	0	TRUE	FALSE	TRUE
ENSG00000083544	MSTRG.50700.16	0.0276211	0.433675	0.0878229	0.400098	0.199818	1.30198	TRUE	FALSE	TRUE
ENSG00000083544	MSTRG.50700.62	0.0276211	1	0.0292921	0.0285381	0	0	FALSE	FALSE	FALSE
ENSG00000083544	MSTRG.50700.70	0.0276211	1	0.0292921	0.0339118	0	0.01883	FALSE	FALSE	FALSE
ENSG00000083544	MSTRG.50700.81	0.0276211	1	0.530523	0.27982	1.71115	0.880514	FALSE	FALSE	FALSE
ENSG00000083720	ENST00000196371	1	NA	0.576382	0.796358	0.795766	2.52666	FALSE	FALSE	FALSE
ENSG00000083720	ENST00000508458	1	NA	0.0643452	0.0303183	0	0	FALSE	FALSE	FALSE
ENSG00000083720	ENST00000509987	1	NA	0.0643452	0.0303183	0	0	FALSE	FALSE	FALSE
ENSG00000083720	MSTRG.148373.18	1	NA	0.0643452	0.0303183	0	0	FALSE	FALSE	FALSE
ENSG00000083720	MSTRG.148373.23	1	NA	0.0643452	0.0303183	0	0	FALSE	FALSE	FALSE
ENSG00000083720	MSTRG.148373.25	1	NA	0.162282	0.094986	0.152205	0.213296	FALSE	FALSE	FALSE
ENSG00000083720	MSTRG.148373.28	1	NA	0.193134	0.113149	0.200153	0.273203	FALSE	FALSE	FALSE
ENSG00000083720	MSTRG.148373.44	1	NA	0.0643452	0.0303183	0	0	FALSE	FALSE	FALSE
ENSG00000083812	ENST00000196482	1	NA	0.811933	0.647795	0.333915	0.060715	FALSE	FALSE	FALSE
ENSG00000083812	ENST00000535298	1	NA	0.319332	0.403071	0.070658	0	FALSE	FALSE	FALSE
ENSG00000083812	ENST00000536459	1	NA	0.187118	0.403071	0	0	FALSE	FALSE	FALSE
ENSG00000083812	ENST00000593925	1	NA	0.187118	0.403071	0	0	FALSE	FALSE	FALSE
ENSG00000083812	MSTRG.92865.160	1	NA	0.187118	0.403071	0	0	FALSE	FALSE	FALSE
ENSG00000083812	MSTRG.92865.172	1	NA	0.187118	0.403071	0	0	FALSE	FALSE	FALSE
ENSG00000083812	MSTRG.92865.176	1	NA	0.187118	0.403071	0	0	FALSE	FALSE	FALSE
ENSG00000083812	MSTRG.92865.177	1	NA	0.187118	0.403071	0	0	FALSE	FALSE	FALSE
ENSG00000083812	MSTRG.92865.180	1	NA	0.187118	0.46208	0	0.01464	FALSE	FALSE	FALSE
ENSG00000083812	MSTRG.92865.193	1	NA	0.187118	0.403071	0	0	FALSE	FALSE	FALSE
ENSG00000083812	MSTRG.92865.216	1	NA	0.187118	0.403071	0	0	FALSE	FALSE	FALSE
ENSG00000083812	MSTRG.92865.224	1	NA	0.242972	0.464007	0.0298495	0.015118	FALSE	FALSE	FALSE
ENSG00000083812	MSTRG.92865.226	1	NA	0.187118	0.403071	0	0	FALSE	FALSE	FALSE
ENSG00000083812	MSTRG.92865.230	1	NA	0.187118	0.403071	0	0	TRUE	TRUE	TRUE
ENSG00000083812	MSTRG.92865.234	1	NA	0.187118	0.403071	0	0	FALSE	FALSE	FALSE
ENSG00000083812	MSTRG.92865.235	1	NA	0.187118	0.403071	0	0	FALSE	FALSE	FALSE
ENSG00000083812	MSTRG.92865.239	1	NA	0.187118	0.403071	0	0	FALSE	FALSE	FALSE
ENSG00000083812	MSTRG.92865.241	1	NA	0.187118	0.403071	0	0	FALSE	FALSE	FALSE
ENSG00000083812	MSTRG.92865.247	1	NA	0.187118	0.63533	0	0.0576225	TRUE	TRUE	TRUE
ENSG00000083812	MSTRG.92865.30	1	NA	0.187118	0.403071	0	0	FALSE	FALSE	FALSE
ENSG00000083812	MSTRG.92865.37	1	NA	0.187118	0.403071	0	0	FALSE	FALSE	FALSE
ENSG00000083817	ENST00000196489	1	NA	1	0.906564	0.12292	0.0377035	FALSE	FALSE	FALSE
ENSG00000083817	MSTRG.90855.2	1	NA	0.448592	0.751781	0	0.0141925	FALSE	FALSE	FALSE
ENSG00000083817	MSTRG.90855.3	1	NA	0.448592	0.658345	0	0	FALSE	FALSE	FALSE
ENSG00000083817	MSTRG.90855.4	1	NA	0.448592	0.658345	0	0	FALSE	FALSE	FALSE
ENSG00000083817	MSTRG.90855.9	1	NA	0.448592	0.658345	0	0	FALSE	FALSE	FALSE
ENSG00000084444	ENST00000197268	0.784228	NA	0.942676	0.811051	6.74751	7.37479	FALSE	FALSE	FALSE
ENSG00000084444	MSTRG.38155.12	0.784228	NA	0.0137667	0.0108505	0	0	FALSE	FALSE	FALSE
ENSG00000084444	MSTRG.38155.14	0.784228	NA	0.0137667	0.0108505	0	0	FALSE	FALSE	FALSE
ENSG00000084444	MSTRG.38155.22	0.784228	NA	0.0598211	0.18004	0.334535	1.55928	FALSE	FALSE	FALSE
ENSG00000085721	ENST00000198767	0.00755902	1	0.766576	0.7572	5.95662	4.35746	FALSE	FALSE	FALSE
ENSG00000085721	ENST00000429751	0.00755902	1	0.0126568	0.0169872	0	0	FALSE	FALSE	FALSE
ENSG00000085721	MSTRG.68273.11	0.00755902	1	0.191459	0.158796	1.4127	0.834797	FALSE	FALSE	FALSE
ENSG00000085721	MSTRG.68273.12	0.00755902	1	0.0126568	0.0334886	0	0.0971395	FALSE	FALSE	FALSE
ENSG00000085721	MSTRG.68273.6	0.00755902	1	0.0261649	0.0169872	0.106726	0	FALSE	FALSE	FALSE
ENSG00000085872	ENST00000198939	0.831712	NA	0.0993281	0.113592	2.9768	2.06819	FALSE	FALSE	FALSE
ENSG00000085872	ENST00000546361	0.831712	NA	0.678503	0.663172	20.9174	12.5584	FALSE	FALSE	FALSE
ENSG00000085872	MSTRG.87568.150	0.831712	NA	0.0451697	0.098255	1.29918	1.77545	FALSE	FALSE	FALSE
ENSG00000085872	MSTRG.87568.154	0.831712	NA	0.111234	0.005239	3.34559	0	FALSE	FALSE	FALSE
ENSG00000086189	ENST00000199320	0.354725	NA	0.645143	0.577376	1.9684	2.18486	FALSE	FALSE	FALSE
ENSG00000086189	ENST00000509182	0.354725	NA	0.328647	0.368979	0.953678	1.36017	FALSE	FALSE	FALSE
ENSG00000086189	MSTRG.149961.11	0.354725	NA	0.0311905	0.0252696	0	0	FALSE	FALSE	FALSE
ENSG00000086189	MSTRG.149961.12	0.354725	NA	0.0311905	0.0252696	0	0	FALSE	FALSE	FALSE
ENSG00000086189	MSTRG.149961.15	0.354725	NA	0.0311905	0.0252696	0	0	FALSE	FALSE	FALSE
ENSG00000086189	MSTRG.149961.16	0.354725	NA	0.0311905	0.0252696	0	0	FALSE	FALSE	FALSE
ENSG00000086189	MSTRG.149961.3	0.354725	NA	0.0311905	0.0252696	0	0	FALSE	FALSE	FALSE
ENSG00000086189	MSTRG.149961.5	0.354725	NA	0.0586089	0.0850816	0.0879065	0.236695	FALSE	FALSE	FALSE
ENSG00000086189	MSTRG.149961.8	0.354725	NA	0.0311905	0.0252696	0	0	FALSE	FALSE	FALSE
ENSG00000086189	MSTRG.149961.9	0.354725	NA	0.0366181	0.0408105	0.0174015	0.0615	FALSE	FALSE	FALSE
ENSG00000086232	MSTRG.171529.109	1	NA	0.0101772	0.0167474	0.51476	1.88356	FALSE	FALSE	FALSE
ENSG00000086232	MSTRG.171529.286	1	NA	0.0872436	0.0959347	5.17002	11.2625	FALSE	FALSE	FALSE
ENSG00000086232	MSTRG.171529.287	1	NA	0.291586	0.341154	17.5135	40.3063	FALSE	FALSE	FALSE
ENSG00000086232	MSTRG.171529.289	1	NA	0.0881636	0.0930285	5.2256	10.9183	FALSE	FALSE	FALSE
ENSG00000086289	ENST00000199448	0.184455	NA	0.780934	0.96583	2.06774	2.35244	FALSE	FALSE	FALSE
ENSG00000086289	ENST00000423717	0.184455	NA	0.253968	0.0720533	0.60497	0.082958	FALSE	FALSE	FALSE
ENSG00000086504	ENST00000199706	0.346945	NA	0.800865	0.781614	38.1236	28.8893	FALSE	FALSE	FALSE
ENSG00000086504	ENST00000389675	0.346945	NA	0.11362	0.130403	5.32282	4.73652	FALSE	FALSE	FALSE
ENSG00000086504	MSTRG.66890.133	0.346945	NA	0.00209521	0.00269621	0	0	FALSE	FALSE	FALSE
ENSG00000086504	MSTRG.66890.77	0.346945	NA	0.0136344	0.00269621	0.550743	0	FALSE	FALSE	FALSE
ENSG00000086504	MSTRG.66890.96	0.346945	NA	0.00209521	0.00829042	0	0.207484	FALSE	FALSE	FALSE
ENSG00000086504	MSTRG.66890.98	0.346945	NA	0.00209521	0.0514119	0	1.80682	FALSE	FALSE	FALSE
ENSG00000078018	ENST00000199940	0.101562	NA	0.162015	0.0627881	0.0354415	0.0671375	FALSE	FALSE	FALSE
ENSG00000078018	ENST00000361559	0.101562	NA	0.11962	0.0375667	0	0	FALSE	FALSE	FALSE
ENSG00000078018	ENST00000392194	0.101562	NA	0.11962	0.0375667	0	0	FALSE	FALSE	FALSE
ENSG00000078018	ENST00000471619	0.101562	NA	0.11962	0.0375667	0	0	FALSE	FALSE	FALSE
ENSG00000078018	MSTRG.105627.12	0.101562	NA	0.11962	0.0375667	0	0	FALSE	FALSE	FALSE
ENSG00000078018	MSTRG.105627.137	0.101562	NA	0.11962	0.0375667	0	0	FALSE	FALSE	FALSE
ENSG00000078018	MSTRG.105627.153	0.101562	NA	0.11962	0.189229	0	0.403715	FALSE	FALSE	FALSE
ENSG00000078018	MSTRG.105627.170	0.101562	NA	0.238718	0.0375667	0.0995645	0	FALSE	FALSE	FALSE
ENSG00000078018	MSTRG.105627.22	0.101562	NA	0.615436	0.545572	0.414494	1.35227	FALSE	FALSE	FALSE
ENSG00000078018	MSTRG.105627.26	0.101562	NA	0.11962	0.0495663	0	0.031942	FALSE	FALSE	FALSE
ENSG00000078018	MSTRG.105627.28	0.101562	NA	0.11962	0.0375667	0	0	FALSE	FALSE	FALSE
ENSG00000078018	MSTRG.105627.33	0.101562	NA	0.11962	0.0911769	0	0.142706	FALSE	FALSE	FALSE
ENSG00000078018	MSTRG.105627.36	0.101562	NA	0.11962	0.0375667	0	0	FALSE	FALSE	FALSE
ENSG00000078018	MSTRG.105627.49	0.101562	NA	0.11962	0.0375667	0	0	FALSE	FALSE	FALSE
ENSG00000078018	MSTRG.105627.5	0.101562	NA	0.11962	0.0375667	0	0	FALSE	FALSE	FALSE
ENSG00000078018	MSTRG.105627.51	0.101562	NA	0.126726	0.0375667	0.005941	0	FALSE	FALSE	FALSE
ENSG00000078018	MSTRG.105627.52	0.101562	NA	0.11962	0.0375667	0	0	FALSE	FALSE	FALSE
ENSG00000078018	MSTRG.105627.54	0.101562	NA	0.11962	0.0375667	0	0	FALSE	FALSE	FALSE
ENSG00000086827	ENST00000200135	0.831616	NA	0.991549	0.949908	2.48591	2.40306	TRUE	FALSE	FALSE
ENSG00000086827	MSTRG.35782.16	0.831616	NA	0.0467954	0.0880414	0.02204	0.131994	FALSE	FALSE	FALSE
ENSG00000086827	MSTRG.35782.17	0.831616	NA	0.0383444	0.0379499	0	0	FALSE	FALSE	FALSE
ENSG00000086827	MSTRG.35782.23	0.831616	NA	0.0383444	0.0379499	0	0	FALSE	FALSE	FALSE
ENSG00000086827	MSTRG.35782.24	0.831616	NA	0.0383444	0.0379499	0	0	FALSE	FALSE	FALSE
ENSG00000086827	MSTRG.35782.28	0.831616	NA	0.0383444	0.0379499	0	0	FALSE	FALSE	FALSE
ENSG00000086827	MSTRG.35782.6	0.831616	NA	0.0383444	0.0379499	0	0	FALSE	FALSE	FALSE
ENSG00000086827	MSTRG.35782.8	0.831616	NA	0.0383444	0.0379499	0	0	FALSE	FALSE	FALSE
ENSG00000132470	ENST00000450894	4.31451e-05	1	0.416165	0.382757	69.7013	51.4293	FALSE	FALSE	FALSE
ENSG00000132470	MSTRG.79461.18	4.31451e-05	0.000241776	0.0226101	0.000742795	3.69229	0	FALSE	FALSE	FALSE
ENSG00000132470	MSTRG.79461.345	4.31451e-05	1	0.0111945	0.0373207	1.77759	4.92436	FALSE	FALSE	FALSE
ENSG00000132470	MSTRG.79461.425	4.31451e-05	1	0.102548	0.149681	17.0999	20.051	FALSE	FALSE	FALSE
ENSG00000132470	MSTRG.79461.426	4.31451e-05	0.0364468	0.0465139	0.000742795	7.70155	0	FALSE	FALSE	FALSE
ENSG00000132470	MSTRG.79461.600	4.31451e-05	1	0.0846404	0.13132	14.0963	17.5792	FALSE	FALSE	FALSE
ENSG00000087077	ENST00000200457	4.14486e-44	6.82984e-35	0.824925	0.435681	49.9527	16.0159	FALSE	FALSE	FALSE
ENSG00000087077	ENST00000437505	4.14486e-44	3.76004e-22	0.00676286	0.218757	0.310339	7.99184	TRUE	FALSE	FALSE
ENSG00000087077	MSTRG.178204.279	4.14486e-44	1.56733e-10	0.00531743	0.0156868	0.222637	0.480257	FALSE	FALSE	FALSE
ENSG00000087077	MSTRG.178204.286	4.14486e-44	1.3723e-09	0.00883057	0.0168268	0.435799	0.522425	FALSE	FALSE	FALSE
ENSG00000073670	ENST00000200557	0.151479	NA	0.86651	0.22024	0	0	FALSE	FALSE	FALSE
ENSG00000073670	ENST00000355638	0.151479	NA	0.86651	0.22024	0	0	TRUE	FALSE	FALSE
ENSG00000073670	ENST00000535346	0.151479	NA	0.86651	0.22024	0	0	FALSE	FALSE	FALSE
ENSG00000073670	ENST00000587773	0.151479	NA	0.86651	0.22024	0	0	FALSE	FALSE	FALSE
ENSG00000073670	MSTRG.77054.11	0.151479	NA	0.86651	0.254379	0	0.015501	FALSE	FALSE	FALSE
ENSG00000073670	MSTRG.77054.138	0.151479	NA	0.86651	0.22024	0	0	TRUE	FALSE	FALSE
ENSG00000073670	MSTRG.77054.140	0.151479	NA	0.86651	0.22024	0	0	FALSE	FALSE	FALSE
ENSG00000073670	MSTRG.77054.141	0.151479	NA	0.86651	0.412772	0	0.0874195	FALSE	FALSE	FALSE
ENSG00000073670	MSTRG.77054.142	0.151479	NA	0.86651	0.22024	0	0	TRUE	FALSE	FALSE
ENSG00000073670	MSTRG.77054.143	0.151479	NA	1	0.22024	0.0154055	0	TRUE	FALSE	FALSE
ENSG00000073670	MSTRG.77054.144	0.151479	NA	0.86651	0.22024	0	0	FALSE	FALSE	FALSE
ENSG00000073670	MSTRG.77054.145	0.151479	NA	0.86651	0.22024	0	0	FALSE	FALSE	FALSE
ENSG00000073670	MSTRG.77054.148	0.151479	NA	0.86651	0.22024	0	0	FALSE	FALSE	FALSE
ENSG00000073670	MSTRG.77054.149	0.151479	NA	0.86651	0.22024	0	0	FALSE	FALSE	FALSE
ENSG00000073670	MSTRG.77054.152	0.151479	NA	0.86651	0.22024	0	0	FALSE	FALSE	FALSE
ENSG00000073670	MSTRG.77054.156	0.151479	NA	0.86651	0.22024	0	0	FALSE	FALSE	FALSE
ENSG00000073670	MSTRG.77054.158	0.151479	NA	0.86651	0.22024	0	0	FALSE	FALSE	FALSE
ENSG00000073670	MSTRG.77054.160	0.151479	NA	0.86651	0.773328	0	0.25113	FALSE	FALSE	FALSE
ENSG00000073670	MSTRG.77054.24	0.151479	NA	0.86651	0.22024	0	0	FALSE	FALSE	FALSE
ENSG00000073670	MSTRG.77054.26	0.151479	NA	0.86651	0.22024	0	0	TRUE	FALSE	FALSE
ENSG00000073670	MSTRG.77054.31	0.151479	NA	0.86651	0.22024	0	0	FALSE	FALSE	FALSE
ENSG00000073670	MSTRG.77054.45	0.151479	NA	0.86651	0.22024	0	0	TRUE	FALSE	FALSE
ENSG00000073670	MSTRG.77054.54	0.151479	NA	0.86651	0.22024	0	0	FALSE	FALSE	FALSE
ENSG00000073670	MSTRG.77054.55	0.151479	NA	0.86651	0.22024	0	0	TRUE	FALSE	FALSE
ENSG00000073670	MSTRG.77054.57	0.151479	NA	0.86651	0.22024	0	0	FALSE	FALSE	FALSE
ENSG00000005893	ENST00000200639	1.10768e-05	0	0.657682	0.527853	11.8088	10.2411	FALSE	FALSE	FALSE
ENSG00000005893	ENST00000371335	1.10768e-05	0	0.333034	0.416138	5.93032	8.0525	FALSE	FALSE	FALSE
ENSG00000197208	MSTRG.154734.189	0.230416	NA	0.951979	0.912323	1.94271	2.43247	FALSE	FALSE	FALSE
ENSG00000197208	MSTRG.154734.222	0.230416	NA	0.0466038	0.0655231	0	0.081882	FALSE	FALSE	FALSE
ENSG00000197208	MSTRG.154734.228	0.230416	NA	0.0466038	0.0481995	0	0.0337945	FALSE	FALSE	FALSE
ENSG00000197208	MSTRG.154741.85	0.230416	NA	0.0541709	0.0373974	0.016237	0.0038095	FALSE	FALSE	FALSE
ENSG00000087494	ENST00000201015	1	NA	0.343956	0.470529	0.038953	0.26724	FALSE	FALSE	FALSE
ENSG00000087494	ENST00000395872	1	NA	0.903578	0.657597	0.265032	0.413245	FALSE	FALSE	FALSE
ENSG00000087494	ENST00000535992	1	NA	0.247534	0.128125	0	0	FALSE	FALSE	FALSE
ENSG00000087494	ENST00000539239	1	NA	0.247534	0.128125	0	0	FALSE	FALSE	FALSE
ENSG00000087510	ENST00000201031	0.13171	NA	0.895993	0.879562	7.75295	7.37084	FALSE	FALSE	FALSE
ENSG00000087510	MSTRG.112499.11	0.13171	NA	0.0114096	0.0571696	0	0.385589	FALSE	FALSE	FALSE
ENSG00000087510	MSTRG.112499.13	0.13171	NA	0.0114096	0.0117733	0	0	FALSE	FALSE	FALSE
ENSG00000087510	MSTRG.112499.15	0.13171	NA	0.0114096	0.0117733	0	0	FALSE	FALSE	FALSE
ENSG00000087510	MSTRG.112499.4	0.13171	NA	0.0769206	0.0117733	0.574172	0	FALSE	FALSE	FALSE
ENSG00000087510	MSTRG.112499.7	0.13171	NA	0.0482472	0.0825731	0.322864	0.601361	FALSE	FALSE	FALSE
ENSG00000131037	ENST00000201647	1.39833e-21	1	0.0785193	0.00268502	2.2224	0	FALSE	FALSE	FALSE
ENSG00000131037	ENST00000245618	1.39833e-21	8.05912e-06	0.0903924	0.0186569	2.57357	0.59485	FALSE	FALSE	FALSE
ENSG00000131037	ENST00000540810	1.39833e-21	0.109645	0.241129	0.222912	7.03198	8.20205	FALSE	FALSE	FALSE
ENSG00000131037	ENST00000589362	1.39833e-21	0.000379418	0.137117	0.0315925	3.95555	1.07662	FALSE	FALSE	FALSE
ENSG00000131037	ENST00000592102	1.39833e-21	1	0.022929	0.0864751	0.578182	3.12065	FALSE	FALSE	FALSE
ENSG00000131037	MSTRG.90487.103	1.39833e-21	0.0888272	0.027251	0.0880595	0.706015	3.17966	FALSE	FALSE	FALSE
ENSG00000131037	MSTRG.90487.77	1.39833e-21	2.54339e-08	0.00727092	0.0553211	0.115055	1.96036	FALSE	FALSE	FALSE
ENSG00000131037	MSTRG.90487.85	1.39833e-21	0.142884	0.0198837	0.0462696	0.488109	1.62325	FALSE	FALSE	FALSE
ENSG00000197183	ENST00000359676	0.291506	NA	0.161043	0.21457	0.512451	1.11435	FALSE	FALSE	FALSE
ENSG00000197183	ENST00000621426	0.291506	NA	0.293502	0.171121	1.01619	0.868453	FALSE	FALSE	FALSE
ENSG00000197183	MSTRG.110621.103	0.291506	NA	0.0262949	0.0176695	0	0	FALSE	FALSE	FALSE
ENSG00000197183	MSTRG.110621.113	0.291506	NA	0.0917694	0.053822	0.249001	0.204604	TRUE	TRUE	TRUE
ENSG00000197183	MSTRG.110621.117	0.291506	NA	0.180864	0.0702519	0.58783	0.297589	TRUE	TRUE	TRUE
ENSG00000197183	MSTRG.110621.66	0.291506	NA	0.0262949	0.0895561	0	0.40684	FALSE	FALSE	FALSE
ENSG00000197183	MSTRG.110621.87	0.291506	NA	0.169386	0.0986761	0.544179	0.458455	FALSE	FALSE	FALSE
ENSG00000088305	ENST00000348286	0.872692	NA	0.378442	0.360675	1.96566	1.43446	FALSE	FALSE	FALSE
ENSG00000088305	MSTRG.110587.14	0.872692	NA	0.126859	0.175368	0.59244	0.646087	FALSE	FALSE	FALSE
ENSG00000088305	MSTRG.110587.17	0.872692	NA	0.0183206	0.023505	0	0	FALSE	FALSE	FALSE
ENSG00000088305	MSTRG.110587.22	0.872692	NA	0.0999994	0.0990195	0.445829	0.321269	FALSE	FALSE	FALSE
ENSG00000088305	MSTRG.110587.33	0.872692	NA	0.13797	0.186439	0.653085	0.693188	FALSE	FALSE	FALSE
ENSG00000088305	MSTRG.110587.36	0.872692	NA	0.0442162	0.0931841	0.141347	0.296443	FALSE	FALSE	FALSE
ENSG00000088305	MSTRG.110587.4	0.872692	NA	0.193984	0.120515	0.95883	0.41272	FALSE	FALSE	FALSE
ENSG00000088356	MSTRG.110522.20	1	NA	0.0851422	0.127058	3.57272	7.9117	TRUE	TRUE	TRUE
ENSG00000088356	MSTRG.110522.27	1	NA	0.241587	0.23422	10.3212	14.6688	TRUE	TRUE	TRUE
ENSG00000088356	MSTRG.110522.31	1	NA	0.46492	0.523874	19.9549	32.9331	FALSE	FALSE	FALSE
ENSG00000088367	ENST00000202028	0.128647	NA	0.188562	0.196995	1.64298	2.68744	FALSE	FALSE	FALSE
ENSG00000088367	ENST00000628415	0.128647	NA	0.122126	0.128823	1.02887	1.72282	FALSE	FALSE	FALSE
ENSG00000088367	MSTRG.111042.197	0.128647	NA	0.0108184	0.00706723	0	0	FALSE	FALSE	FALSE
ENSG00000088367	MSTRG.111042.358	0.128647	NA	0.15954	0.125945	1.37471	1.68209	FALSE	FALSE	FALSE
ENSG00000088367	MSTRG.111042.391	0.128647	NA	0.266148	0.193632	2.36015	2.63986	FALSE	FALSE	FALSE
ENSG00000088367	MSTRG.111042.491	0.128647	NA	0.0729213	0.0781263	0.574051	1.00547	FALSE	FALSE	FALSE
ENSG00000088367	MSTRG.111042.579	0.128647	NA	0.0108184	0.00706723	0	0	FALSE	FALSE	FALSE
ENSG00000088367	MSTRG.111042.693	0.128647	NA	0.105886	0.00706723	0.878765	0	FALSE	FALSE	FALSE
ENSG00000088808	ENST00000202556	1	NA	0.495465	0.32178	1.75044	1.12601	FALSE	FALSE	FALSE
ENSG00000088808	MSTRG.62089.19	1	NA	0.0267755	0.0262461	0	0	FALSE	FALSE	FALSE
ENSG00000088808	MSTRG.62089.21	1	NA	0.112383	0.103371	0.319724	0.293851	FALSE	FALSE	FALSE
ENSG00000088808	MSTRG.62089.31	1	NA	0.0469005	0.0490471	0.075162	0.0868735	FALSE	FALSE	FALSE
ENSG00000088808	MSTRG.62089.36	1	NA	0.0761748	0.0693364	0.184495	0.164178	FALSE	FALSE	FALSE
ENSG00000101247	ENST00000202816	0.0883314	NA	0.439514	0.251539	2.92844	2.33946	FALSE	FALSE	FALSE
ENSG00000101247	ENST00000475968	0.0883314	NA	0.148156	0.208161	0.920857	1.91877	FALSE	FALSE	FALSE
ENSG00000101247	ENST00000617257	0.0883314	NA	0.0145129	0.0103112	0	0	FALSE	FALSE	FALSE
ENSG00000101247	MSTRG.109188.84	0.0883314	NA	0.0289488	0.013168	0.0994695	0.027705	FALSE	FALSE	FALSE
ENSG00000101247	MSTRG.109191.12	0.0883314	NA	0.0145129	0.0733182	0	0.611051	FALSE	FALSE	FALSE
ENSG00000101247	MSTRG.109191.16	0.0883314	NA	0.112065	0.143704	0.672177	1.29366	FALSE	FALSE	FALSE
ENSG00000101247	MSTRG.109191.49	0.0883314	NA	0.0145129	0.0103112	0	0	FALSE	FALSE	FALSE
ENSG00000101247	MSTRG.109191.5	0.0883314	NA	0.021311	0.0185774	0.046842	0.0801665	FALSE	FALSE	FALSE
ENSG00000101247	MSTRG.109191.6	0.0883314	NA	0.0962985	0.110176	0.563538	0.968506	FALSE	FALSE	FALSE
ENSG00000089063	ENST00000202834	0.57653	NA	0.789813	0.826243	18.2441	40.0586	FALSE	FALSE	FALSE
ENSG00000089063	ENST00000379299	0.57653	NA	0.0954837	0.0823303	2.11769	3.90157	FALSE	FALSE	FALSE
ENSG00000089163	ENST00000202967	1	NA	0.9322	0.97339	0.730181	0.432034	FALSE	FALSE	FALSE
ENSG00000089163	ENST00000536460	1	NA	0.112289	0.182956	0	0	FALSE	FALSE	FALSE
ENSG00000089163	MSTRG.45711.1	1	NA	0.180089	0.209566	0.06038	0.0145445	FALSE	FALSE	FALSE
ENSG00000089163	MSTRG.45711.22	1	NA	0.112289	0.182956	0	0	FALSE	FALSE	FALSE
ENSG00000089163	MSTRG.45711.23	1	NA	0.112289	0.182956	0	0	FALSE	FALSE	FALSE
ENSG00000089195	ENST00000203001	1	NA	0.908655	0.501911	0.882136	0.716776	FALSE	FALSE	FALSE
ENSG00000089195	ENST00000453074	1	NA	0.0925183	0.0614502	0	0	FALSE	FALSE	FALSE
ENSG00000089195	ENST00000466974	1	NA	0.168396	0.0762788	0.082014	0.024131	FALSE	FALSE	FALSE
ENSG00000089195	ENST00000473131	1	NA	0.0925183	0.0614502	0	0	FALSE	FALSE	FALSE
ENSG00000089195	ENST00000493972	1	NA	0.0925183	0.435513	0	0.608726	FALSE	FALSE	FALSE
ENSG00000089195	MSTRG.109369.41	1	NA	0.0925183	0.132863	0	0.116212	FALSE	FALSE	FALSE
ENSG00000089195	MSTRG.109369.42	1	NA	0.0925183	0.0814661	0	0.0325725	FALSE	FALSE	FALSE
ENSG00000089195	MSTRG.109369.43	1	NA	0.0925183	0.0614502	0	0	FALSE	FALSE	FALSE
ENSG00000089195	MSTRG.109369.44	1	NA	0.0925183	0.0792192	0	0.028916	FALSE	FALSE	FALSE
ENSG00000089195	MSTRG.109369.48	1	NA	0.0925183	0.0614502	0	0	FALSE	FALSE	FALSE
ENSG00000249115	ENST00000203166	3.93399e-06	1	0.396911	0.304417	1.46845	0.931717	FALSE	FALSE	FALSE
ENSG00000249115	ENST00000424522	3.93399e-06	0.544347	0.0253058	0.0563938	0	0.0911275	FALSE	FALSE	FALSE
ENSG00000249115	ENST00000585968	3.93399e-06	0.00594018	0.489354	0.343187	1.83376	1.06311	FALSE	FALSE	FALSE
ENSG00000249115	ENST00000587439	3.93399e-06	0.0124599	0.0253058	0.196046	0	0.56443	TRUE	FALSE	FALSE
ENSG00000249115	MSTRG.89047.10	3.93399e-06	1	0.0492742	0.0761133	0.0947145	0.15796	FALSE	FALSE	FALSE
ENSG00000249115	MSTRG.89047.16	3.93399e-06	1	0.0253058	0.0295059	0	0	FALSE	FALSE	FALSE
ENSG00000249115	MSTRG.89047.23	3.93399e-06	1	0.0253058	0.0383465	0	0.0299625	FALSE	FALSE	FALSE
ENSG00000249115	MSTRG.89047.35	3.93399e-06	1	0.0253058	0.0295059	0	0	TRUE	FALSE	FALSE
ENSG00000249115	MSTRG.89047.47	3.93399e-06	1	0.0253058	0.0295059	0	0	FALSE	FALSE	FALSE
ENSG00000249115	MSTRG.89047.59	3.93399e-06	1	0.0652738	0.0702014	0.15794	0.137924	FALSE	FALSE	FALSE
ENSG00000010256	ENST00000203407	0.245317	NA	0.0718443	0.0735897	29.5077	20.4627	FALSE	FALSE	FALSE
ENSG00000010256	ENST00000415995	0.245317	NA	0.0702062	0.0466901	28.8327	12.9463	FALSE	FALSE	FALSE
ENSG00000010256	MSTRG.131137.833	0.245317	NA	0.298345	0.278504	122.851	77.7205	FALSE	FALSE	FALSE
ENSG00000010256	MSTRG.131137.836	0.245317	NA	0.338828	0.355733	139.535	99.3001	FALSE	FALSE	FALSE
ENSG00000089639	ENST00000203556	1	NA	0.723695	0.633751	2.05278	1.5269	FALSE	FALSE	FALSE
ENSG00000089639	ENST00000587238	1	NA	0.125207	0.230502	0.272452	0.49172	FALSE	FALSE	FALSE
ENSG00000089639	MSTRG.87903.104	1	NA	0.0906595	0.0389546	0.169685	0	FALSE	FALSE	FALSE
ENSG00000089639	MSTRG.87903.105	1	NA	0.0746169	0.0529215	0.121963	0.0358545	TRUE	FALSE	FALSE
ENSG00000089639	MSTRG.87903.114	1	NA	0.0336168	0.0389546	0	0	TRUE	FALSE	FALSE
ENSG00000089639	MSTRG.87903.163	1	NA	0.0336168	0.0389546	0	0	FALSE	FALSE	FALSE
ENSG00000089639	MSTRG.87903.175	1	NA	0.0336168	0.0389546	0	0	FALSE	FALSE	FALSE
ENSG00000089639	MSTRG.87903.184	1	NA	0.0336168	0.0389546	0	0	FALSE	FALSE	FALSE
ENSG00000089639	MSTRG.87903.213	1	NA	0.0545964	0.122738	0.062408	0.215079	FALSE	FALSE	FALSE
ENSG00000089639	MSTRG.87903.226	1	NA	0.0336168	0.0389546	0	0	TRUE	FALSE	FALSE
ENSG00000089639	MSTRG.87903.231	1	NA	0.0532159	0.0389546	0.0583015	0	FALSE	FALSE	FALSE
ENSG00000089639	MSTRG.87903.241	1	NA	0.0415006	0.0389546	0.023452	0	FALSE	FALSE	FALSE
ENSG00000089639	MSTRG.87903.248	1	NA	0.0336168	0.0389546	0	0	FALSE	FALSE	FALSE
ENSG00000089639	MSTRG.87903.72	1	NA	0.040552	0.0389546	0.02063	0	FALSE	FALSE	FALSE
ENSG00000089639	MSTRG.87903.90	1	NA	0.0336168	0.0389546	0	0	TRUE	FALSE	FALSE
ENSG00000089693	ENST00000435120	0.000600093	1	0.312976	0.338836	86.4927	103.973	TRUE	FALSE	TRUE
ENSG00000089693	MSTRG.49692.27	0.000600093	0.804125	0.106915	0.0843018	29.4807	25.7931	TRUE	FALSE	TRUE
ENSG00000089693	MSTRG.49692.31	0.000600093	1	0.153175	0.121333	42.2796	37.1672	FALSE	FALSE	FALSE
ENSG00000089693	MSTRG.49692.39	0.000600093	1	0.0988436	0.134405	27.2476	41.1821	FALSE	FALSE	FALSE
ENSG00000089693	MSTRG.49692.43	0.000600093	0.264544	0.0584817	0.0374062	16.0804	11.3892	TRUE	FALSE	TRUE
ENSG00000089693	MSTRG.49692.49	0.000600093	0.000678122	0.136627	0.0875717	37.7013	26.7974	FALSE	FALSE	FALSE
ENSG00000089723	ENST00000203664	0.24425	NA	0.610048	0.557461	4.46424	3.06633	FALSE	FALSE	FALSE
ENSG00000089723	MSTRG.60281.1	0.24425	NA	0.0133658	0.0176059	0	0	FALSE	FALSE	FALSE
ENSG00000089723	MSTRG.60281.2	0.24425	NA	0.0245779	0.0244842	0.083886	0.039068	FALSE	FALSE	FALSE
ENSG00000089723	MSTRG.60281.4	0.24425	NA	0.370117	0.405385	2.66913	2.20255	FALSE	FALSE	FALSE
ENSG00000089723	MSTRG.60281.7	0.24425	NA	0.0353546	0.0654879	0.164515	0.271965	FALSE	FALSE	FALSE
ENSG00000090006	ENST00000595118	0.0516806	NA	0.203388	0.130301	25.0354	13.2128	FALSE	FALSE	FALSE
ENSG00000090006	MSTRG.89747.271	0.0516806	NA	0.0849136	0.0525377	10.3939	5.26773	FALSE	FALSE	FALSE
ENSG00000090006	MSTRG.89747.546	0.0516806	NA	0.123346	0.0520826	15.1435	5.22124	FALSE	FALSE	FALSE
ENSG00000090447	ENST00000204517	0.945311	NA	0.966875	0.979677	5.6347	2.07095	FALSE	FALSE	FALSE
ENSG00000090447	MSTRG.67200.14	0.945311	NA	0.0168601	0.0451266	0	0	FALSE	FALSE	FALSE
ENSG00000090447	MSTRG.67200.20	0.945311	NA	0.0168601	0.0451266	0	0	FALSE	FALSE	FALSE
ENSG00000090447	MSTRG.67200.31	0.945311	NA	0.0168601	0.0451266	0	0	FALSE	FALSE	FALSE
ENSG00000090447	MSTRG.67200.56	0.945311	NA	0.0168601	0.0451266	0	0	FALSE	FALSE	FALSE
ENSG00000090487	ENST00000204566	0.00622927	0	0.596273	0.646044	32.4047	36.387	FALSE	FALSE	FALSE
ENSG00000090487	ENST00000560564	0.00622927	0	0.366048	0.317633	19.8544	17.8391	FALSE	FALSE	FALSE
ENSG00000090539	ENST00000204604	3.86365e-06	0.0115685	0.491215	0.206272	4.69688	0.887588	FALSE	FALSE	FALSE
ENSG00000090539	ENST00000450923	3.86365e-06	0.142039	0.239869	0.252168	2.2424	1.10733	FALSE	FALSE	FALSE
ENSG00000090539	ENST00000460627	3.86365e-06	0.264829	0.0636882	0.228185	0.521935	0.992503	FALSE	FALSE	FALSE
ENSG00000090539	MSTRG.130826.27	3.86365e-06	1	0.0351604	0.0208864	0.243352	0	FALSE	FALSE	FALSE
ENSG00000090539	MSTRG.130826.52	3.86365e-06	1	0.0558404	0.0486309	0.4453	0.132835	FALSE	FALSE	FALSE
ENSG00000090539	MSTRG.130826.67	3.86365e-06	1	0.0102403	0.0500892	0	0.139817	FALSE	FALSE	FALSE
ENSG00000090539	MSTRG.130826.74	3.86365e-06	1	0.0102403	0.0208864	0	0	FALSE	FALSE	FALSE
ENSG00000090539	MSTRG.130826.81	3.86365e-06	0.747883	0.0102403	0.0403774	0	0.093319	FALSE	FALSE	FALSE
ENSG00000090539	MSTRG.130826.86	3.86365e-06	1	0.0948605	0.140835	0.826344	0.574291	FALSE	FALSE	FALSE
ENSG00000090554	ENST00000594009	0.251949	NA	0.112041	0.101462	0	0	TRUE	FALSE	TRUE
ENSG00000090554	ENST00000596435	0.251949	NA	0.112041	0.101462	0	0	FALSE	FALSE	FALSE
ENSG00000090554	ENST00000597551	0.251949	NA	0.112041	0.101462	0	0	TRUE	FALSE	TRUE
ENSG00000090554	MSTRG.90066.102	0.251949	NA	0.112041	0.101462	0	0	TRUE	FALSE	TRUE
ENSG00000090554	MSTRG.90066.117	0.251949	NA	0.112041	0.101462	0	0	FALSE	FALSE	FALSE
ENSG00000090554	MSTRG.90066.123	0.251949	NA	0.236184	0.212378	0.110802	0.109318	FALSE	FALSE	FALSE
ENSG00000090554	MSTRG.90066.124	0.251949	NA	0.412386	0.390806	0.268068	0.285176	FALSE	FALSE	FALSE
ENSG00000090554	MSTRG.90066.131	0.251949	NA	0.112041	0.101462	0	0	FALSE	FALSE	FALSE
ENSG00000090554	MSTRG.90066.136	0.251949	NA	0.112041	0.229113	0	0.125813	TRUE	FALSE	TRUE
ENSG00000090554	MSTRG.90066.95	0.251949	NA	0.518073	0.39665	0.362397	0.290936	FALSE	FALSE	FALSE
ENSG00000090581	ENST00000204679	1.31671e-11	1	0.0580157	0.288799	0.780295	1.88953	FALSE	FALSE	FALSE
ENSG00000090581	ENST00000527076	1.31671e-11	1	0.0308383	0.0776218	0.367922	0.434735	FALSE	FALSE	FALSE
ENSG00000090581	ENST00000527168	1.31671e-11	0.423759	0.0351473	0.198249	0.433304	1.26573	FALSE	FALSE	FALSE
ENSG00000090581	MSTRG.67210.10	1.31671e-11	0.109418	0.0101384	0.0509173	0.053834	0.250769	FALSE	FALSE	FALSE
ENSG00000090581	MSTRG.67210.31	1.31671e-11	1	0.0112931	0.0755596	0.0713545	0.420529	FALSE	FALSE	FALSE
ENSG00000090581	MSTRG.67210.8	1.31671e-11	1	0.0350089	0.0864331	0.431204	0.495436	TRUE	TRUE	TRUE
ENSG00000090581	MSTRG.67210.9	1.31671e-11	1.98851e-14	0.738008	0.155356	11.0981	0.970245	FALSE	FALSE	FALSE
ENSG00000090581	MSTRG.67211.1	1.31671e-11	1	0.0231236	0.056267	0.250864	0.287622	FALSE	FALSE	FALSE
ENSG00000090863	ENST00000205061	0.00319719	1	0.131158	0.151299	16.3005	11.2133	FALSE	FALSE	FALSE
ENSG00000090863	ENST00000422840	0.00319719	0.023237	0.621647	0.650813	77.6332	48.564	FALSE	FALSE	FALSE
ENSG00000090863	MSTRG.72705.128	0.00319719	0.000736131	0.0394549	0.06639	4.83359	4.86426	FALSE	FALSE	FALSE
ENSG00000090924	ENST00000205135	1	NA	0.146285	0.426407	0	0	FALSE	FALSE	FALSE
ENSG00000090924	ENST00000425673	1	NA	0.146285	0.426407	0	0	FALSE	FALSE	FALSE
ENSG00000090924	ENST00000458508	1	NA	0.146285	0.426407	0	0	FALSE	FALSE	FALSE
ENSG00000090924	MSTRG.89293.111	1	NA	0.146285	0.426407	0	0	FALSE	FALSE	FALSE
ENSG00000090924	MSTRG.89293.112	1	NA	0.146285	0.426407	0	0	FALSE	FALSE	FALSE
ENSG00000090924	MSTRG.89293.119	1	NA	0.811866	0.426407	0.454988	0	FALSE	FALSE	FALSE
ENSG00000090924	MSTRG.89293.125	1	NA	0.146285	0.426407	0	0	FALSE	FALSE	FALSE
ENSG00000090924	MSTRG.89293.131	1	NA	0.146285	0.452102	0	0.006026	FALSE	FALSE	FALSE
ENSG00000090924	MSTRG.89293.135	1	NA	0.146285	0.426407	0	0	FALSE	FALSE	FALSE
ENSG00000090924	MSTRG.89293.36	1	NA	0.146285	0.426407	0	0	FALSE	FALSE	FALSE
ENSG00000090924	MSTRG.89293.37	1	NA	0.261491	0.651656	0.078754	0.052825	FALSE	FALSE	FALSE
ENSG00000090924	MSTRG.89293.42	1	NA	0.146285	0.426407	0	0	FALSE	FALSE	FALSE
ENSG00000090924	MSTRG.89293.43	1	NA	0.188252	0.426407	0.028688	0	FALSE	FALSE	FALSE
ENSG00000090924	MSTRG.89293.50	1	NA	0.177247	0.696744	0.0211655	0.063399	FALSE	FALSE	FALSE
ENSG00000090924	MSTRG.89293.51	1	NA	0.146285	0.426407	0	0	FALSE	FALSE	FALSE
ENSG00000090924	MSTRG.89293.52	1	NA	0.146285	0.478718	0	0.012268	FALSE	FALSE	FALSE
ENSG00000090924	MSTRG.89293.53	1	NA	0.146285	0.426407	0	0	FALSE	FALSE	FALSE
ENSG00000090924	MSTRG.89293.84	1	NA	0.146285	0.426407	0	0	FALSE	FALSE	FALSE
ENSG00000090924	MSTRG.89293.93	1	NA	0.146285	0.426407	0	0	FALSE	FALSE	FALSE
ENSG00000090924	MSTRG.89293.96	1	NA	0.146285	0.426407	0	0	FALSE	FALSE	FALSE
ENSG00000090971	ENST00000205194	0.531553	NA	0.490585	0.404278	13.0377	11.0116	FALSE	FALSE	FALSE
ENSG00000090971	MSTRG.90758.12	0.531553	NA	0.0427312	0.050055	1.04433	1.27577	FALSE	FALSE	FALSE
ENSG00000090971	MSTRG.90758.22	0.531553	NA	0.0232977	0.00363834	0.523903	0	FALSE	FALSE	FALSE
ENSG00000090971	MSTRG.90758.23	0.531553	NA	0.00373419	0.00363834	0	0	FALSE	FALSE	FALSE
ENSG00000090971	MSTRG.90758.32	0.531553	NA	0.352408	0.441344	9.33734	12.0304	FALSE	FALSE	FALSE
ENSG00000157426	ENST00000205214	1	NA	0.137084	0.0699222	0	0	FALSE	FALSE	FALSE
ENSG00000157426	ENST00000502617	1	NA	0.137084	0.0699222	0	0	FALSE	FALSE	FALSE
ENSG00000157426	ENST00000503808	1	NA	0.137084	0.201467	0	0.188131	TRUE	FALSE	FALSE
ENSG00000157426	ENST00000513376	1	NA	0.137084	0.0699222	0	0	FALSE	FALSE	FALSE
ENSG00000157426	ENST00000602986	1	NA	0.137084	0.0699222	0	0	TRUE	FALSE	FALSE
ENSG00000157426	MSTRG.135387.11	1	NA	0.185833	0.164517	0.035561	0.135286	FALSE	FALSE	FALSE
ENSG00000157426	MSTRG.135387.12	1	NA	0.237612	0.126103	0.073333	0.080347	FALSE	FALSE	FALSE
ENSG00000157426	MSTRG.135387.15	1	NA	0.137084	0.0699222	0	0	FALSE	FALSE	FALSE
ENSG00000157426	MSTRG.135387.17	1	NA	0.137084	0.0699222	0	0	FALSE	FALSE	FALSE
ENSG00000157426	MSTRG.135387.18	1	NA	0.21374	0.184851	0.0559185	0.164366	FALSE	FALSE	FALSE
ENSG00000157426	MSTRG.135387.20	1	NA	0.164284	0.109166	0.019842	0.0561245	FALSE	FALSE	FALSE
ENSG00000157426	MSTRG.135387.22	1	NA	0.279367	0.237226	0.103792	0.239271	FALSE	FALSE	FALSE
ENSG00000157426	MSTRG.135387.27	1	NA	0.137084	0.0699222	0	0	FALSE	FALSE	FALSE
ENSG00000157426	MSTRG.135387.3	1	NA	0.137084	0.0699222	0	0	FALSE	FALSE	FALSE
ENSG00000157426	MSTRG.135387.31	1	NA	0.305679	0.190376	0.122986	0.172268	FALSE	FALSE	FALSE
ENSG00000157426	MSTRG.135387.35	1	NA	0.396436	0.0699222	0.189192	0	FALSE	FALSE	FALSE
ENSG00000157426	MSTRG.135387.4	1	NA	0.137084	0.0699222	0	0	FALSE	FALSE	FALSE
ENSG00000157426	MSTRG.135387.9	1	NA	0.137084	0.0699222	0	0	FALSE	FALSE	FALSE
ENSG00000091140	MSTRG.179305.14	0.207106	NA	0.0203354	0.0102752	0	0	FALSE	FALSE	FALSE
ENSG00000091140	MSTRG.179305.16	0.207106	NA	0.0203354	0.0102752	0	0	TRUE	TRUE	TRUE
ENSG00000091140	MSTRG.179305.28	0.207106	NA	0.96287	0.78031	4.63495	7.4941	TRUE	TRUE	TRUE
ENSG00000091140	MSTRG.179305.31	0.207106	NA	0.0203354	0.0102752	0	0	FALSE	FALSE	FALSE
ENSG00000091140	MSTRG.179305.33	0.207106	NA	0.0203354	0.0102752	0	0	TRUE	TRUE	TRUE
ENSG00000091140	MSTRG.179305.36	0.207106	NA	0.0203354	0.0102752	0	0	TRUE	TRUE	TRUE
ENSG00000091140	MSTRG.179305.37	0.207106	NA	0.0203354	0.0102752	0	0	TRUE	TRUE	TRUE
ENSG00000091140	MSTRG.179305.38	0.207106	NA	0.0203354	0.0102752	0	0	FALSE	FALSE	FALSE
ENSG00000091140	MSTRG.179305.40	0.207106	NA	0.0203354	0.0102752	0	0	FALSE	FALSE	FALSE
ENSG00000091140	MSTRG.179305.48	0.207106	NA	0.0203354	0.0102752	0	0	FALSE	FALSE	FALSE
ENSG00000091140	MSTRG.179305.49	0.207106	NA	0.0203354	0.0102752	0	0	FALSE	FALSE	FALSE
ENSG00000091140	MSTRG.179305.52	0.207106	NA	0.0203354	0.0102752	0	0	FALSE	FALSE	FALSE
ENSG00000091317	ENST00000205636	0.656271	NA	0.120413	0.13695	2.15259	3.16928	FALSE	FALSE	FALSE
ENSG00000091317	MSTRG.120356.3	0.656271	NA	0.646043	0.661551	11.9857	15.6926	FALSE	FALSE	FALSE
ENSG00000091640	ENST00000206020	0.226575	NA	0.845892	0.724817	41.5742	28.1528	FALSE	FALSE	FALSE
ENSG00000091640	MSTRG.74004.13	0.226575	NA	0.00202977	0.00256547	0	0	FALSE	FALSE	FALSE
ENSG00000091640	MSTRG.74004.30	0.226575	NA	0.0163286	0.014599	0.704452	0.469058	FALSE	FALSE	FALSE
ENSG00000091640	MSTRG.74004.33	0.226575	NA	0.00202977	0.00694203	0	0.170595	FALSE	FALSE	FALSE
ENSG00000091640	MSTRG.74004.4	0.226575	NA	0.0315667	0.024792	1.45518	0.866373	FALSE	FALSE	FALSE
ENSG00000091844	ENST00000206262	0.00611431	0.552639	0.638678	0.617264	1.89853	1.2579	FALSE	FALSE	FALSE
ENSG00000091844	MSTRG.169957.2	0.00611431	0.000660405	0.092062	0.163821	0.188078	0.260385	FALSE	FALSE	FALSE
ENSG00000091844	MSTRG.169957.7	0.00611431	0.186447	0.0730167	0.0922073	0.128482	0.102844	FALSE	FALSE	FALSE
ENSG00000091844	MSTRG.169957.78	0.00611431	0.945941	0.0402398	0.0557305	0.0259175	0.0225995	FALSE	FALSE	FALSE
ENSG00000091947	ENST00000206380	1	NA	0.934973	0.902122	64.2872	38.8725	FALSE	FALSE	FALSE
ENSG00000091947	ENST00000589334	1	NA	0.0436464	0.0639311	2.90572	2.66188	FALSE	FALSE	FALSE
ENSG00000092036	ENST00000206474	0.0241002	0.184255	0.147222	0.145428	4.09584	3.39245	FALSE	FALSE	FALSE
ENSG00000092036	ENST00000342454	0.0241002	1	0.00350875	0.00416407	0	0	FALSE	FALSE	FALSE
ENSG00000092036	ENST00000541587	0.0241002	1	0.379145	0.309122	10.7057	7.32356	FALSE	FALSE	FALSE
ENSG00000092036	ENST00000555986	0.0241002	1	0.16078	0.15164	4.48226	3.54162	FALSE	FALSE	FALSE
ENSG00000092036	MSTRG.55488.35	0.0241002	0.235559	0.108615	0.222391	2.99555	5.2407	FALSE	FALSE	FALSE
ENSG00000092094	ENST00000206542	1	NA	0.278469	0.345923	0	0.597009	FALSE	FALSE	FALSE
ENSG00000092094	ENST00000555656	1	NA	0.278469	0.11948	0	0.140742	FALSE	FALSE	FALSE
ENSG00000092094	ENST00000556124	1	NA	0.342863	0.166452	0.0231245	0.235389	FALSE	FALSE	FALSE
ENSG00000092094	ENST00000556252	1	NA	0.278469	0.0496297	0	0	FALSE	FALSE	FALSE
ENSG00000092094	ENST00000556439	1	NA	0.278469	0.259016	0	0.421897	FALSE	FALSE	FALSE
ENSG00000092094	MSTRG.55365.107	1	NA	0.278469	0.0496297	0	0	FALSE	FALSE	FALSE
ENSG00000092094	MSTRG.55365.113	1	NA	0.278469	0.0496297	0	0	FALSE	FALSE	FALSE
ENSG00000092094	MSTRG.55365.131	1	NA	0.278469	0.0496297	0	0	FALSE	FALSE	FALSE
ENSG00000092094	MSTRG.55365.135	1	NA	0.278469	0.0496297	0	0	FALSE	FALSE	FALSE
ENSG00000092094	MSTRG.55365.138	1	NA	0.278469	0.0496297	0	0	FALSE	FALSE	FALSE
ENSG00000092094	MSTRG.55365.140	1	NA	0.278469	0.0496297	0	0	FALSE	FALSE	FALSE
ENSG00000092094	MSTRG.55365.144	1	NA	0.278469	0.0496297	0	0	FALSE	FALSE	FALSE
ENSG00000092094	MSTRG.55365.151	1	NA	0.935606	0.0496297	0.235983	0	FALSE	FALSE	FALSE
ENSG00000092094	MSTRG.55365.163	1	NA	0.278469	0.0496297	0	0	FALSE	FALSE	FALSE
ENSG00000092094	MSTRG.55365.165	1	NA	0.278469	0.0496297	0	0	FALSE	FALSE	FALSE
ENSG00000092094	MSTRG.55365.167	1	NA	0.278469	0.0496297	0	0	FALSE	FALSE	FALSE
ENSG00000092094	MSTRG.55365.168	1	NA	0.278469	0.0496297	0	0	FALSE	FALSE	FALSE
ENSG00000092094	MSTRG.55365.169	1	NA	0.278469	0.0496297	0	0	FALSE	FALSE	FALSE
ENSG00000092094	MSTRG.55365.17	1	NA	0.278469	0.0560627	0	0.012962	FALSE	FALSE	FALSE
ENSG00000092094	MSTRG.55365.173	1	NA	0.278469	0.0496297	0	0	FALSE	FALSE	FALSE
ENSG00000092094	MSTRG.55365.174	1	NA	0.278469	0.0496297	0	0	FALSE	FALSE	FALSE
ENSG00000092094	MSTRG.55365.181	1	NA	0.278469	0.0496297	0	0	FALSE	FALSE	FALSE
ENSG00000092094	MSTRG.55365.188	1	NA	0.278469	0.0496297	0	0	FALSE	FALSE	FALSE
ENSG00000092094	MSTRG.55365.62	1	NA	0.278469	0.0496297	0	0	FALSE	FALSE	FALSE
ENSG00000092096	ENST00000354772	1	NA	0.272544	0.178828	3.60184	1.48834	FALSE	FALSE	FALSE
ENSG00000092096	ENST00000397260	1	NA	0.00736239	0.0488353	0	0.333753	TRUE	FALSE	FALSE
ENSG00000092096	ENST00000397267	1	NA	0.264985	0.0112588	3.49917	0	FALSE	FALSE	FALSE
ENSG00000092096	ENST00000474057	1	NA	0.096635	0.325815	1.21255	2.79387	TRUE	FALSE	FALSE
ENSG00000092096	ENST00000637426	1	NA	0.221507	0.0112588	2.90862	0	FALSE	FALSE	FALSE
ENSG00000092096	MSTRG.55390.1	1	NA	0.00736239	0.0571672	0	0.407755	FALSE	FALSE	FALSE
ENSG00000092096	MSTRG.55390.105	1	NA	0.00736239	0.0324962	0	0.188629	FALSE	FALSE	FALSE
ENSG00000092096	MSTRG.55390.114	1	NA	0.0495235	0.0927145	0.572655	0.723484	FALSE	FALSE	FALSE
ENSG00000092096	MSTRG.55390.57	1	NA	0.0306679	0.0290801	0.316547	0.158288	FALSE	FALSE	FALSE
ENSG00000092096	MSTRG.55390.71	1	NA	0.00736239	0.0112588	0	0	FALSE	FALSE	FALSE
ENSG00000092140	ENST00000206595	0.17463	NA	0.273964	0.308263	0.715671	0.977629	FALSE	FALSE	FALSE
ENSG00000092140	ENST00000438909	0.17463	NA	0.547933	0.567433	1.53136	1.88364	FALSE	FALSE	FALSE
ENSG00000092140	ENST00000549159	0.17463	NA	0.0335876	0.0601053	0	0.110117	FALSE	FALSE	FALSE
ENSG00000092140	MSTRG.55934.10	0.17463	NA	0.0335876	0.0286057	0	0	FALSE	FALSE	FALSE
ENSG00000092140	MSTRG.55934.11	0.17463	NA	0.0335876	0.0286057	0	0	FALSE	FALSE	FALSE
ENSG00000092140	MSTRG.55934.15	0.17463	NA	0.0335876	0.0286057	0	0	FALSE	FALSE	FALSE
ENSG00000092140	MSTRG.55934.16	0.17463	NA	0.0335876	0.0286057	0	0	FALSE	FALSE	FALSE
ENSG00000092140	MSTRG.55934.2	0.17463	NA	0.0335876	0.0286057	0	0	FALSE	FALSE	FALSE
ENSG00000092140	MSTRG.55934.20	0.17463	NA	0.0335876	0.0706256	0	0.146894	FALSE	FALSE	FALSE
ENSG00000092140	MSTRG.55934.26	0.17463	NA	0.0591274	0.0286057	0.0760395	0	FALSE	FALSE	FALSE
ENSG00000092140	MSTRG.55934.3	0.17463	NA	0.095635	0.0553103	0.184733	0.093354	FALSE	FALSE	FALSE
ENSG00000092140	MSTRG.55934.32	0.17463	NA	0.0845995	0.0615271	0.151877	0.115087	FALSE	FALSE	FALSE
ENSG00000092140	MSTRG.55934.9	0.17463	NA	0.0623474	0.0286057	0.0856265	0	FALSE	FALSE	FALSE
ENSG00000092295	ENST00000206765	1	NA	0.262809	0.189178	0	0	FALSE	FALSE	FALSE
ENSG00000092295	ENST00000544573	1	NA	0.262809	0.189178	0	0	FALSE	FALSE	FALSE
ENSG00000092295	ENST00000559136	1	NA	0.520315	0.189178	0.0979825	0	FALSE	FALSE	FALSE
ENSG00000092295	MSTRG.58707.365	1	NA	0.262809	0.189178	0	0	FALSE	FALSE	FALSE
ENSG00000092295	MSTRG.58707.374	1	NA	0.262809	0.189178	0	0	FALSE	FALSE	FALSE
ENSG00000092295	MSTRG.58707.385	1	NA	0.262809	0.189178	0	0	FALSE	FALSE	FALSE
ENSG00000092295	MSTRG.58707.416	1	NA	0.374907	0.258633	0.042654	0.0367145	FALSE	FALSE	FALSE
ENSG00000092295	MSTRG.58707.435	1	NA	0.262809	0.189178	0	0	FALSE	FALSE	FALSE
ENSG00000092295	MSTRG.58707.463	1	NA	0.262809	0.189178	0	0	FALSE	FALSE	FALSE
ENSG00000092295	MSTRG.58707.466	1	NA	0.262809	0.189178	0	0	FALSE	FALSE	FALSE
ENSG00000092295	MSTRG.58707.468	1	NA	0.385235	0.490534	0.046584	0.159298	FALSE	FALSE	FALSE
ENSG00000092295	MSTRG.58707.470	1	NA	0.405958	0.61626	0.054469	0.225757	FALSE	FALSE	FALSE
ENSG00000092295	MSTRG.58707.472	1	NA	0.308691	0.202106	0.0174585	0.006834	FALSE	FALSE	FALSE
ENSG00000092295	MSTRG.58707.477	1	NA	0.318937	0.189178	0.021357	0	TRUE	TRUE	TRUE
ENSG00000092295	MSTRG.58707.479	1	NA	0.262809	0.189178	0	0	FALSE	FALSE	FALSE
ENSG00000092295	MSTRG.58707.482	1	NA	0.262809	0.189178	0	0	FALSE	FALSE	FALSE
ENSG00000092295	MSTRG.58707.483	1	NA	0.262809	0.189178	0	0	FALSE	FALSE	FALSE
ENSG00000092295	MSTRG.58707.486	1	NA	0.262809	0.189178	0	0	FALSE	FALSE	FALSE
ENSG00000092929	ENST00000207549	0.966962	NA	0.159256	0.393599	0.748087	0.98777	FALSE	FALSE	FALSE
ENSG00000092929	MSTRG.79470.40	0.966962	NA	0.0767101	0.0510021	0.308505	0.040952	FALSE	FALSE	FALSE
ENSG00000092929	MSTRG.79470.41	0.966962	NA	0.0187783	0.036184	0	0	FALSE	FALSE	FALSE
ENSG00000092929	MSTRG.79470.64	0.966962	NA	0.0187783	0.036184	0	0	FALSE	FALSE	FALSE
ENSG00000092929	MSTRG.79470.80	0.966962	NA	0.0187783	0.036184	0	0	FALSE	FALSE	FALSE
ENSG00000092929	MSTRG.79470.85	0.966962	NA	0.141251	0.0603936	0.652205	0.066907	FALSE	FALSE	FALSE
ENSG00000092929	MSTRG.79470.92	0.966962	NA	0.521597	0.495457	2.67766	1.26927	FALSE	FALSE	FALSE
ENSG00000093010	ENST00000207636	0.0256377	0.00544787	0.0051621	0.0321969	0.109812	1.10449	FALSE	FALSE	FALSE
ENSG00000093010	ENST00000403710	0.0256377	1	0.0387382	0.051748	1.4745	1.83589	FALSE	FALSE	FALSE
ENSG00000093010	ENST00000449653	0.0256377	1	0.44057	0.453701	17.8068	16.873	FALSE	FALSE	FALSE
ENSG00000093010	ENST00000467943	0.0256377	1	0.279928	0.236938	11.2776	8.76386	FALSE	FALSE	FALSE
ENSG00000093010	MSTRG.116361.210	0.0256377	1	0.208713	0.208689	8.38305	7.70706	FALSE	FALSE	FALSE
ENSG00000093217	MSTRG.120792.16	1	NA	0.759259	0.612437	0.059769	0.0484865	FALSE	FALSE	FALSE
ENSG00000093217	MSTRG.120792.25	1	NA	0.475223	0.623037	0	0.0510565	FALSE	FALSE	FALSE
ENSG00000093217	MSTRG.120792.32	1	NA	0.475223	0.426559	0	0.00342	FALSE	FALSE	FALSE
ENSG00000093217	MSTRG.120792.37	1	NA	0.493693	0.412453	0.0038865	0	FALSE	FALSE	FALSE
ENSG00000093217	MSTRG.120792.47	1	NA	0.475223	0.412453	0	0	FALSE	FALSE	FALSE
ENSG00000093217	MSTRG.120792.49	1	NA	0.687999	0.575326	0.044774	0.039489	FALSE	FALSE	FALSE
ENSG00000093217	MSTRG.120792.9	1	NA	0.475223	0.412453	0	0	TRUE	FALSE	FALSE
ENSG00000108244	ENST00000209718	0.512691	NA	0.948392	0.858386	1.42386	1.77056	FALSE	FALSE	FALSE
ENSG00000108244	ENST00000436344	0.512691	NA	0.11008	0.124169	0.0768745	0.170584	FALSE	FALSE	FALSE
ENSG00000108244	ENST00000582754	0.512691	NA	0.0622362	0.0458893	0	0	FALSE	FALSE	FALSE
ENSG00000108244	MSTRG.76635.11	0.512691	NA	0.0622362	0.0458893	0	0	FALSE	FALSE	FALSE
ENSG00000108244	MSTRG.76635.16	0.512691	NA	0.0622362	0.0458893	0	0	FALSE	FALSE	FALSE
ENSG00000108244	MSTRG.76635.7	0.512691	NA	0.0622362	0.0536661	0	0.016947	FALSE	FALSE	FALSE
ENSG00000108244	MSTRG.76635.8	0.512691	NA	0.0622362	0.0458893	0	0	FALSE	FALSE	FALSE
ENSG00000108244	MSTRG.76635.9	0.512691	NA	0.0622362	0.0458893	0	0	FALSE	FALSE	FALSE
ENSG00000094804	ENST00000209728	0.143564	NA	0.469817	0.554724	3.16154	4.07507	FALSE	FALSE	FALSE
ENSG00000094804	MSTRG.76726.10	0.143564	NA	0.0240645	0.0194127	0.0670595	0.046108	FALSE	FALSE	FALSE
ENSG00000094804	MSTRG.76726.11	0.143564	NA	0.0197382	0.0164459	0.0370255	0.0237785	FALSE	FALSE	FALSE
ENSG00000094804	MSTRG.76726.18	0.143564	NA	0.0541384	0.0501136	0.275837	0.277175	FALSE	FALSE	FALSE
ENSG00000094804	MSTRG.76726.29	0.143564	NA	0.274936	0.293681	1.80865	2.11036	FALSE	FALSE	FALSE
ENSG00000094804	MSTRG.76726.30	0.143564	NA	0.200039	0.0132866	1.2887	0	FALSE	FALSE	FALSE
ENSG00000094804	MSTRG.76726.51	0.143564	NA	0.0144047	0.0238517	0	0.0795175	FALSE	FALSE	FALSE
ENSG00000094804	MSTRG.76726.54	0.143564	NA	0.0271332	0.0365674	0.088363	0.175221	FALSE	FALSE	FALSE
ENSG00000094914	ENST00000209873	2.89809e-15	5.3379e-08	0.556954	0.303368	10.5476	5.44053	FALSE	FALSE	FALSE
ENSG00000094914	ENST00000394384	2.89809e-15	3.77196e-10	0.00523077	0.100262	0	1.73112	FALSE	FALSE	FALSE
ENSG00000094914	ENST00000549983	2.89809e-15	1	0.332468	0.283434	6.256	5.07648	FALSE	FALSE	FALSE
ENSG00000094914	ENST00000550286	2.89809e-15	4.89729e-06	0.0152355	0.119738	0.191268	2.08683	FALSE	FALSE	FALSE
ENSG00000094916	ENST00000209875	0.296168	NA	0.293653	0.204576	2.92967	1.80382	FALSE	FALSE	FALSE
ENSG00000094916	MSTRG.40875.16	0.296168	NA	0.0642894	0.0886461	0.563286	0.724958	FALSE	FALSE	FALSE
ENSG00000094916	MSTRG.40875.18	0.296168	NA	0.00969257	0.0107455	0	0	FALSE	FALSE	FALSE
ENSG00000094916	MSTRG.40875.19	0.296168	NA	0.176879	0.18617	1.72489	1.63254	TRUE	TRUE	TRUE
ENSG00000094916	MSTRG.40875.8	0.296168	NA	0.0236515	0.0146939	0.144016	0.0367445	FALSE	FALSE	FALSE
ENSG00000076321	ENST00000209884	1	NA	0.158289	0.0963221	0.295834	0.16582	FALSE	FALSE	FALSE
ENSG00000076321	ENST00000483154	1	NA	0.302164	0.18919	0.655622	0.422107	FALSE	FALSE	FALSE
ENSG00000076321	ENST00000493170	1	NA	0.0559736	0.273966	0.0399735	0.656062	FALSE	FALSE	FALSE
ENSG00000076321	MSTRG.12199.13	1	NA	0.0399887	0.0362359	0	0	FALSE	FALSE	FALSE
ENSG00000076321	MSTRG.12199.18	1	NA	0.371697	0.30525	0.829504	0.742398	FALSE	FALSE	FALSE
ENSG00000076321	MSTRG.12199.20	1	NA	0.0399887	0.0604973	0	0.066954	FALSE	FALSE	FALSE
ENSG00000076321	MSTRG.12199.25	1	NA	0.0399887	0.0362359	0	0	FALSE	FALSE	FALSE
ENSG00000095059	ENST00000210060	4.51792e-22	0.0535015	0.642096	0.492455	54.9426	41.2527	FALSE	FALSE	FALSE
ENSG00000095059	MSTRG.87415.289	4.51792e-22	0.0535015	0.0643351	0.0902713	5.41502	7.48031	FALSE	FALSE	FALSE
ENSG00000095059	MSTRG.87415.308	4.51792e-22	0.0535015	0.0249693	0.0427968	2.04045	3.49376	TRUE	FALSE	FALSE
ENSG00000095059	MSTRG.87415.330	4.51792e-22	2.81172e-13	0.0652223	0.00119087	5.49107	0	FALSE	FALSE	FALSE
ENSG00000095059	MSTRG.87415.339	4.51792e-22	0.0535015	0.0159785	0.0339479	1.26973	2.75069	FALSE	FALSE	FALSE
ENSG00000095059	MSTRG.87415.341	4.51792e-22	6.62227e-09	0.0376475	0.00119087	3.12727	0	FALSE	FALSE	FALSE
ENSG00000167964	ENST00000210187	0.715572	NA	0.302589	0.354757	1.71629	1.37386	FALSE	FALSE	FALSE
ENSG00000167964	ENST00000562735	0.715572	NA	0.558857	0.577292	3.25453	2.29839	FALSE	FALSE	FALSE
ENSG00000167964	ENST00000564426	0.715572	NA	0.0397126	0.0376782	0.138375	0.056536	TRUE	FALSE	FALSE
ENSG00000167964	MSTRG.67091.11	0.715572	NA	0.0512557	0.0634889	0.207661	0.163768	FALSE	FALSE	FALSE
ENSG00000167964	MSTRG.67091.15	0.715572	NA	0.0283178	0.0544649	0.069977	0.126277	FALSE	FALSE	FALSE
ENSG00000167964	MSTRG.67091.16	0.715572	NA	0.0166598	0.0280291	0	0.016448	FALSE	FALSE	FALSE
ENSG00000167964	MSTRG.67091.21	0.715572	NA	0.0355461	0.02407	0.113365	0	FALSE	FALSE	FALSE
ENSG00000167964	MSTRG.67091.25	0.715572	NA	0.0166598	0.02407	0	0	FALSE	FALSE	FALSE
ENSG00000167964	MSTRG.67091.27	0.715572	NA	0.0166598	0.02407	0	0	TRUE	FALSE	FALSE
ENSG00000167964	MSTRG.67091.30	0.715572	NA	0.0706904	0.02407	0.324318	0	FALSE	FALSE	FALSE
ENSG00000167964	MSTRG.67093.7	0.715572	NA	0.0166598	0.02407	0	0	FALSE	FALSE	FALSE
ENSG00000095261	ENST00000210313	0.00561194	0.898383	0.421989	0.271462	3.94462	2.73784	FALSE	FALSE	FALSE
ENSG00000095261	MSTRG.200740.59	0.00561194	0.983452	0.0104334	0.0155589	0	0.062651	TRUE	FALSE	FALSE
ENSG00000095261	MSTRG.200740.6	0.00561194	1	0.0104334	0.00956581	0	0	FALSE	FALSE	FALSE
ENSG00000095261	MSTRG.200740.62	0.00561194	0.983452	0.0401306	0.0156266	0.284637	0.0633585	FALSE	FALSE	FALSE
ENSG00000095261	MSTRG.200740.63	0.00561194	0.0129986	0.065419	0.229131	0.527018	2.29531	FALSE	FALSE	FALSE
ENSG00000095261	MSTRG.200740.65	0.00561194	0.87485	0.226513	0.281886	2.07105	2.84681	FALSE	FALSE	FALSE
ENSG00000095539	ENST00000210633	7.99269e-18	1	0.00710721	0.0143616	0	0	FALSE	FALSE	FALSE
ENSG00000095539	ENST00000370250	7.99269e-18	1	0.00710721	0.06826	0	0.375296	FALSE	FALSE	FALSE
ENSG00000095539	ENST00000519649	7.99269e-18	1	0.158821	0.0143616	2.13465	0	FALSE	FALSE	FALSE
ENSG00000095539	ENST00000521006	7.99269e-18	2.4131e-06	0.109081	0.0143616	1.43479	0	TRUE	FALSE	FALSE
ENSG00000095539	ENST00000613292	7.99269e-18	1	0.195103	0.406485	2.64514	2.73036	FALSE	FALSE	FALSE
ENSG00000095539	MSTRG.24912.111	7.99269e-18	1	0.00710721	0.0143616	0	0	FALSE	FALSE	FALSE
ENSG00000095539	MSTRG.24912.136	7.99269e-18	0.0121694	0.37644	0.201	5.19659	1.29956	FALSE	FALSE	FALSE
ENSG00000095539	MSTRG.24912.29	7.99269e-18	1	0.0121571	0.0246478	0.0710535	0.071623	FALSE	FALSE	FALSE
ENSG00000095539	MSTRG.24912.7	7.99269e-18	1	0.00710721	0.0143616	0	0	FALSE	FALSE	FALSE
ENSG00000095539	MSTRG.24912.86	7.99269e-18	1	0.0506907	0.0945364	0.613229	0.558258	FALSE	FALSE	FALSE
ENSG00000095539	MSTRG.24912.90	7.99269e-18	1	0.119053	0.107234	1.57511	0.646671	FALSE	FALSE	FALSE
ENSG00000095539	MSTRG.24912.95	7.99269e-18	0.000105631	0.00710721	0.109998	0	0.665914	FALSE	FALSE	FALSE
ENSG00000096092	ENST00000211314	0.213401	NA	0.774795	0.673276	19.6995	29.7336	FALSE	FALSE	FALSE
ENSG00000096092	MSTRG.162682.25	0.213401	NA	0.121405	0.135052	3.00243	5.88431	FALSE	FALSE	FALSE
ENSG00000096092	MSTRG.162683.5	0.213401	NA	0.00391321	0.00225677	0	0	FALSE	FALSE	FALSE
ENSG00000096092	MSTRG.162683.6	0.213401	NA	0.0152163	0.0175541	0.288845	0.677843	FALSE	FALSE	FALSE
ENSG00000204463	ENST00000211379	2.20586e-06	1	0.176635	0.175165	34.1183	30.0548	FALSE	FALSE	FALSE
ENSG00000204463	ENST00000375976	2.20586e-06	0.00762351	0.220388	0.248765	42.5943	42.7251	FALSE	FALSE	FALSE
ENSG00000204463	MSTRG.192648.281	2.20586e-06	1.68314e-07	0.0962359	0.0418706	18.5431	7.10806	FALSE	FALSE	FALSE
ENSG00000204314	ENST00000211413	0.0255833	1	0.0236711	0.079284	0	0	FALSE	FALSE	FALSE
ENSG00000204314	ENST00000375150	0.0255833	0.0650992	0.368928	0.079284	1.45856	0	FALSE	FALSE	FALSE
ENSG00000204314	ENST00000485392	0.0255833	1	0.18808	0.229822	0.694553	0.189871	FALSE	FALSE	FALSE
ENSG00000204314	ENST00000486917	0.0255833	1	0.232598	0.522763	0.882623	0.559356	FALSE	FALSE	FALSE
ENSG00000204314	ENST00000495191	0.0255833	1	0.0437116	0.0887576	0.084662	0.011949	FALSE	FALSE	FALSE
ENSG00000204314	ENST00000497552	0.0255833	1	0.0236711	0.079284	0	0	FALSE	FALSE	FALSE
ENSG00000204314	ENST00000498575	0.0255833	1	0.0236711	0.079284	0	0	FALSE	FALSE	FALSE
ENSG00000204314	MSTRG.192665.378	0.0255833	1	0.0236711	0.079284	0	0	FALSE	FALSE	FALSE
ENSG00000204314	MSTRG.192665.385	0.0255833	1	0.0236711	0.079284	0	0	FALSE	FALSE	FALSE
ENSG00000204314	MSTRG.192665.388	0.0255833	1	0.0236711	0.079284	0	0	FALSE	FALSE	FALSE
ENSG00000204314	MSTRG.192665.390	0.0255833	1	0.0236711	0.079284	0	0	FALSE	FALSE	FALSE
ENSG00000204314	MSTRG.192665.391	0.0255833	1	0.0236711	0.079284	0	0	FALSE	FALSE	FALSE
ENSG00000204314	MSTRG.192665.392	0.0255833	1	0.0768575	0.079284	0.224689	0	FALSE	FALSE	FALSE
ENSG00000204314	MSTRG.192665.393	0.0255833	1	0.0236711	0.079284	0	0	FALSE	FALSE	FALSE
ENSG00000204314	MSTRG.192665.394	0.0255833	1	0.0340718	0.0887826	0.043938	0.0119805	FALSE	FALSE	FALSE
ENSG00000204314	MSTRG.192665.395	0.0255833	1	0.0236711	0.079284	0	0	FALSE	FALSE	FALSE
ENSG00000204314	MSTRG.192665.398	0.0255833	1	0.0236711	0.079284	0	0	FALSE	FALSE	FALSE
ENSG00000204314	MSTRG.192665.402	0.0255833	1	0.0317477	0.079284	0.03412	0	FALSE	FALSE	FALSE
ENSG00000204314	MSTRG.192665.403	0.0255833	1	0.0236711	0.133031	0	0.0677905	FALSE	FALSE	FALSE
ENSG00000204314	MSTRG.192665.404	0.0255833	1	0.131123	0.333264	0.453936	0.320342	FALSE	FALSE	FALSE
ENSG00000204314	MSTRG.192665.405	0.0255833	1	0.0236711	0.079284	0	0	FALSE	FALSE	FALSE
ENSG00000204314	MSTRG.192665.406	0.0255833	1	0.0661751	0.079284	0.179561	0	FALSE	FALSE	FALSE
ENSG00000204314	MSTRG.192665.407	0.0255833	1	0.0397479	0.079284	0.067917	0	FALSE	FALSE	FALSE
ENSG00000204314	MSTRG.192665.408	0.0255833	1	0.0236711	0.079284	0	0	FALSE	FALSE	FALSE
ENSG00000204314	MSTRG.192665.411	0.0255833	1	0.0236711	0.079284	0	0	FALSE	FALSE	FALSE
ENSG00000096654	ENST00000211936	0.0659692	NA	0.521335	0.492041	2.41265	2.01925	FALSE	FALSE	FALSE
ENSG00000096654	MSTRG.160781.2	0.0659692	NA	0.43396	0.49029	1.99154	2.01171	FALSE	FALSE	FALSE
ENSG00000035403	ENST00000211998	2.25386e-14	2.20412e-08	0.315488	0.396442	17.01	19.4828	FALSE	FALSE	FALSE
ENSG00000035403	MSTRG.23147.34	2.25386e-14	0.000502632	0.0435782	0.058457	2.2634	2.78757	FALSE	FALSE	FALSE
ENSG00000035403	MSTRG.23147.35	2.25386e-14	4.49939e-16	0.45054	0.396354	24.3343	19.4785	FALSE	FALSE	FALSE
ENSG00000096717	ENST00000212015	0.782231	NA	0.855117	0.933293	2.48551	2.11368	FALSE	FALSE	FALSE
ENSG00000096717	ENST00000432464	0.782231	NA	0.0330734	0.0421602	0	0	FALSE	FALSE	FALSE
ENSG00000096717	MSTRG.22750.15	0.782231	NA	0.0330734	0.0593588	0	0.0407935	FALSE	FALSE	FALSE
ENSG00000096717	MSTRG.22750.20	0.782231	NA	0.0330734	0.0421602	0	0	FALSE	FALSE	FALSE
ENSG00000096717	MSTRG.22750.21	0.782231	NA	0.0330734	0.0421602	0	0	FALSE	FALSE	FALSE
ENSG00000096717	MSTRG.22750.31	0.782231	NA	0.13082	0.0421602	0.295543	0	FALSE	FALSE	FALSE
ENSG00000096717	MSTRG.22750.50	0.782231	NA	0.0393439	0.0677145	0.0189595	0.0606125	FALSE	FALSE	FALSE
ENSG00000096717	MSTRG.22750.51	0.782231	NA	0.0330734	0.0421602	0	0	FALSE	FALSE	FALSE
ENSG00000096717	MSTRG.22750.8	0.782231	NA	0.0330734	0.0421602	0	0	FALSE	FALSE	FALSE
ENSG00000069702	ENST00000212355	0.167846	NA	0.898133	0.967015	1.94887	1.46486	FALSE	FALSE	FALSE
ENSG00000069702	MSTRG.6708.12	0.167846	NA	0.0438355	0.0617956	0	0	FALSE	FALSE	FALSE
ENSG00000069702	MSTRG.6708.14	0.167846	NA	0.0438355	0.0947809	0	0.053378	FALSE	FALSE	FALSE
ENSG00000069702	MSTRG.6708.15	0.167846	NA	0.0438355	0.0617956	0	0	FALSE	FALSE	FALSE
ENSG00000069702	MSTRG.6708.16	0.167846	NA	0.0438355	0.0617956	0	0	FALSE	FALSE	FALSE
ENSG00000069702	MSTRG.6708.4	0.167846	NA	0.0438355	0.0617956	0	0	FALSE	FALSE	FALSE
ENSG00000069702	MSTRG.6708.9	0.167846	NA	0.145703	0.0617956	0.232385	0	FALSE	FALSE	FALSE
ENSG00000099219	ENST00000214893	0.817716	NA	0.0313168	0.0618327	0.572267	0.9091	FALSE	FALSE	FALSE
ENSG00000099219	ENST00000339450	0.817716	NA	0.949329	0.91042	20.2789	14.7579	FALSE	FALSE	FALSE
ENSG00000099326	ENST00000215057	0.00140169	0.00017334	0.122907	0.0235292	1.60428	0.229855	FALSE	FALSE	FALSE
ENSG00000099326	ENST00000493504	0.00140169	0.435825	0.516162	0.612209	7.05732	8.48254	FALSE	FALSE	FALSE
ENSG00000099326	ENST00000599369	0.00140169	1	0.199568	0.155848	2.6673	2.08483	FALSE	FALSE	FALSE
ENSG00000099326	MSTRG.92881.284	0.00140169	1	0.02681	0.061363	0.271759	0.760246	FALSE	FALSE	FALSE
ENSG00000099326	MSTRG.92884.71	0.00140169	1	0.0367536	0.0213664	0.409641	0.199535	FALSE	FALSE	FALSE
ENSG00000099330	ENST00000215061	1.47773e-07	1.68909e-07	0.325874	0.0949296	10.3889	1.5102	FALSE	FALSE	FALSE
ENSG00000099330	ENST00000597836	1.47773e-07	1	0.200664	0.13343	6.3588	2.16325	FALSE	FALSE	FALSE
ENSG00000099330	ENST00000599588	1.47773e-07	0.412308	0.00310683	0.0132369	0	0.124524	FALSE	FALSE	FALSE
ENSG00000099330	ENST00000601529	1.47773e-07	0.412308	0.0405282	0.142862	1.20449	2.32322	FALSE	FALSE	FALSE
ENSG00000099330	MSTRG.87671.299	1.47773e-07	1	0.0281856	0.00843666	0.807213	0.043103	FALSE	FALSE	FALSE
ENSG00000099330	MSTRG.87671.322	1.47773e-07	0.0158347	0.051248	0.156248	1.54952	2.55028	FALSE	FALSE	FALSE
ENSG00000099385	MSTRG.69365.1	1	NA	0.0121527	0.0113469	1.53174	1.28849	FALSE	FALSE	FALSE
ENSG00000099385	MSTRG.69365.44	1	NA	0.117988	0.127667	15.7423	15.5223	FALSE	FALSE	FALSE
ENSG00000099385	MSTRG.69365.52	1	NA	0.846143	0.823048	113.511	100.614	FALSE	FALSE	FALSE
ENSG00000099617	ENST00000215368	0.817716	NA	0.440328	0.41459	15.4526	10.5831	FALSE	FALSE	FALSE
ENSG00000099617	MSTRG.86151.282	0.817716	NA	0.00283121	0.0163888	0	0.322305	FALSE	FALSE	FALSE
ENSG00000099617	MSTRG.86151.342	0.817716	NA	0.314685	0.362645	11.0149	9.24461	FALSE	FALSE	FALSE
ENSG00000099617	MSTRG.86151.343	0.817716	NA	0.248234	0.215647	8.66778	5.45676	FALSE	FALSE	FALSE
ENSG00000099617	MSTRG.86151.345	0.817716	NA	0.00283121	0.0038808	0	0	FALSE	FALSE	FALSE
ENSG00000099624	ENST00000215375	2.97209e-141	0	0.174591	0.349778	67.4679	67.6038	FALSE	FALSE	FALSE
ENSG00000099624	ENST00000395633	2.97209e-141	0	0.792698	0.589289	306.679	113.964	TRUE	FALSE	TRUE
ENSG00000099625	ENST00000590083	0.000101149	1	0.270011	0.365407	3.19631	4.09128	FALSE	FALSE	FALSE
ENSG00000099625	MSTRG.86153.15	0.000101149	0.491738	0.17587	0.0731135	2.04703	0.738626	FALSE	FALSE	FALSE
ENSG00000099625	MSTRG.86153.17	0.000101149	1	0.0769456	0.0848356	0.839357	0.87308	FALSE	FALSE	FALSE
ENSG00000099625	MSTRG.86153.2	0.000101149	1	0.111091	0.176779	1.2562	1.92768	FALSE	FALSE	FALSE
ENSG00000099625	MSTRG.86153.3	0.000101149	0.00179479	0.15661	0.0250287	1.81191	0.187084	FALSE	FALSE	FALSE
ENSG00000099625	MSTRG.86153.5	0.000101149	0.057561	0.025463	0.00871826	0.210853	0	FALSE	FALSE	FALSE
ENSG00000099785	ENST00000215555	1	NA	0.668112	0.669086	21.3968	21.9487	FALSE	FALSE	FALSE
ENSG00000099785	ENST00000595142	1	NA	0.194865	0.191514	6.16987	6.21105	FALSE	FALSE	FALSE
ENSG00000099797	ENST00000215567	4.66079e-104	0	0.868776	0.749377	260.294	204.997	FALSE	FALSE	FALSE
ENSG00000099797	ENST00000597607	4.66079e-104	0	0.0256894	0.0991867	7.59975	27.0464	FALSE	FALSE	FALSE
ENSG00000099812	ENST00000215582	0.00230827	0.000232804	0.632788	0.558729	45.9457	26.4228	FALSE	FALSE	FALSE
ENSG00000099812	MSTRG.86092.24	0.00230827	0.0883938	0.0675075	0.0761254	4.81228	3.51366	FALSE	FALSE	FALSE
ENSG00000099812	MSTRG.86092.88	0.00230827	0.0439764	0.267468	0.28146	19.3627	13.2608	FALSE	FALSE	FALSE
ENSG00000099817	ENST00000215587	2.6189e-15	0.232329	0.049596	0.0997328	14.0241	29.2983	FALSE	FALSE	FALSE
ENSG00000099817	ENST00000589737	2.6189e-15	0.000252533	0.145038	0.270482	41.2043	79.6304	TRUE	FALSE	TRUE
ENSG00000099817	ENST00000614705	2.6189e-15	1	0.353687	0.28091	100.624	82.7041	FALSE	FALSE	FALSE
ENSG00000099817	MSTRG.86147.3	2.6189e-15	0.498764	0.0684083	0.0489414	19.3815	14.3265	TRUE	TRUE	TRUE
ENSG00000099817	MSTRG.86147.51	2.6189e-15	7.57189e-15	0.162664	0.0387866	46.2239	11.3332	FALSE	FALSE	FALSE
ENSG00000099817	MSTRG.86147.56	2.6189e-15	1	0.1056	0.0869193	29.973	25.5213	FALSE	FALSE	FALSE
ENSG00000188130	ENST00000215659	3.59642e-12	0.586047	0.357236	0.290828	6.26874	3.51173	FALSE	FALSE	FALSE
ENSG00000188130	MSTRG.119163.103	3.59642e-12	1	0.0056092	0.00805231	0	0	FALSE	FALSE	FALSE
ENSG00000188130	MSTRG.119163.200	3.59642e-12	1	0.014416	0.0297696	0.157006	0.269703	FALSE	FALSE	FALSE
ENSG00000188130	MSTRG.119163.228	3.59642e-12	0.038749	0.0181036	0.0421848	0.222748	0.423885	FALSE	FALSE	FALSE
ENSG00000188130	MSTRG.119163.308	3.59642e-12	0.016005	0.00770306	0.029987	0.037329	0.272402	FALSE	FALSE	FALSE
ENSG00000188130	MSTRG.119163.322	3.59642e-12	1	0.00998755	0.00805231	0.0780565	0	FALSE	FALSE	FALSE
ENSG00000188130	MSTRG.119163.65	3.59642e-12	6.58411e-07	0.0056092	0.0310719	0	0.285876	FALSE	FALSE	FALSE
ENSG00000188130	MSTRG.119163.70	3.59642e-12	1	0.0162034	0.00805231	0.188872	0	FALSE	FALSE	FALSE
ENSG00000188130	MSTRG.119163.93	3.59642e-12	1	0.027661	0.0456598	0.393137	0.46704	FALSE	FALSE	FALSE
ENSG00000099940	ENST00000215730	0.0671074	NA	0.298528	0.29614	3.74155	3.9501	FALSE	FALSE	FALSE
ENSG00000099940	MSTRG.116204.19	0.0671074	NA	0.603255	0.558477	7.66287	7.53789	FALSE	FALSE	FALSE
ENSG00000099949	ENST00000215739	0.126535	NA	0.264535	0.0981744	1.26716	0.420325	FALSE	FALSE	FALSE
ENSG00000099949	MSTRG.116269.176	0.126535	NA	0.0193493	0.0188679	0	0	FALSE	FALSE	FALSE
ENSG00000099949	MSTRG.116269.186	0.126535	NA	0.0193493	0.0376111	0	0.099339	FALSE	FALSE	FALSE
ENSG00000099949	MSTRG.116269.201	0.126535	NA	0.0933945	0.0188679	0.382676	0	FALSE	FALSE	FALSE
ENSG00000099949	MSTRG.116269.204	0.126535	NA	0.0193493	0.0188679	0	0	FALSE	FALSE	FALSE
ENSG00000099949	MSTRG.116269.211	0.126535	NA	0.0193493	0.0888333	0	0.370818	FALSE	FALSE	FALSE
ENSG00000099949	MSTRG.116269.212	0.126535	NA	0.0193493	0.185271	0	0.881937	FALSE	FALSE	FALSE
ENSG00000099949	MSTRG.116269.215	0.126535	NA	0.631712	0.28069	3.16478	1.38766	FALSE	FALSE	FALSE
ENSG00000099949	MSTRG.116269.223	0.126535	NA	0.0193493	0.028782	0	0.052545	FALSE	FALSE	FALSE
ENSG00000099949	MSTRG.116269.227	0.126535	NA	0.0193493	0.0188679	0	0	FALSE	FALSE	FALSE
ENSG00000184436	ENST00000215742	0.0626102	NA	0.164173	0.10993	0.763145	0.236055	FALSE	FALSE	FALSE
ENSG00000184436	ENST00000399133	0.0626102	NA	0.607	0.371682	3.09133	1.03623	FALSE	FALSE	FALSE
ENSG00000184436	ENST00000466670	0.0626102	NA	0.0190203	0.135626	0	0.314605	FALSE	FALSE	FALSE
ENSG00000184436	ENST00000471073	0.0626102	NA	0.183787	0.337477	0.866271	0.93166	FALSE	FALSE	FALSE
ENSG00000184436	ENST00000471723	0.0626102	NA	0.0190203	0.133274	0	0.307417	FALSE	FALSE	FALSE
ENSG00000184436	ENST00000476667	0.0626102	NA	0.0891203	0.0502823	0.368554	0.053712	FALSE	FALSE	FALSE
ENSG00000184436	MSTRG.116275.27	0.0626102	NA	0.0254597	0.032712	0.0338555	0	FALSE	FALSE	FALSE
ENSG00000099953	ENST00000215743	1	NA	0.992759	0.998408	3.08187	3.68384	FALSE	FALSE	FALSE
ENSG00000099953	ENST00000624319	1	NA	0.0312005	0.0263861	0	0	FALSE	FALSE	FALSE
ENSG00000099953	MSTRG.116986.41	1	NA	0.0312005	0.0263861	0	0	FALSE	FALSE	FALSE
ENSG00000240972	ENST00000215754	0.25748	NA	0.290957	0.315232	1351.47	1337.92	FALSE	FALSE	FALSE
ENSG00000240972	ENST00000498385	0.25748	NA	0.241299	0.207199	1120.79	879.372	FALSE	FALSE	FALSE
ENSG00000240972	MSTRG.116994.141	0.25748	NA	0.441696	0.444074	2051.68	1884.8	FALSE	FALSE	FALSE
ENSG00000099974	ENST00000215770	0.444932	NA	0.287194	0.119385	0.0998435	0.069906	FALSE	FALSE	FALSE
ENSG00000099974	MSTRG.117000.13	0.444932	NA	0.143709	0.0702655	0	0	FALSE	FALSE	FALSE
ENSG00000099974	MSTRG.117000.33	0.444932	NA	0.143709	0.0702655	0	0	FALSE	FALSE	FALSE
ENSG00000099974	MSTRG.117000.34	0.444932	NA	0.143709	0.10268	0	0.046131	FALSE	FALSE	FALSE
ENSG00000099974	MSTRG.117000.38	0.444932	NA	0.206091	0.110539	0.0434085	0.057316	FALSE	FALSE	FALSE
ENSG00000099974	MSTRG.117000.39	0.444932	NA	0.143709	0.0702655	0	0	FALSE	FALSE	FALSE
ENSG00000099974	MSTRG.117000.40	0.444932	NA	0.490272	0.749113	0.241155	0.966118	FALSE	FALSE	FALSE
ENSG00000099974	MSTRG.117000.41	0.444932	NA	0.143709	0.0702655	0	0	FALSE	FALSE	FALSE
ENSG00000099974	MSTRG.117000.8	0.444932	NA	0.259037	0.108705	0.0802505	0.0547055	FALSE	FALSE	FALSE
ENSG00000099985	ENST00000215781	0.893121	NA	1	0.70637	0	0.256516	FALSE	FALSE	FALSE
ENSG00000099985	MSTRG.116854.10	0.893121	NA	1	0.491761	0	0.1482	FALSE	FALSE	FALSE
ENSG00000099985	MSTRG.116854.2	0.893121	NA	1	0.198131	0	0	FALSE	FALSE	FALSE
ENSG00000099985	MSTRG.116854.5	0.893121	NA	1	0.198131	0	0	FALSE	FALSE	FALSE
ENSG00000099985	MSTRG.116854.6	0.893121	NA	1	0.198131	0	0	FALSE	FALSE	FALSE
ENSG00000099985	MSTRG.116854.7	0.893121	NA	1	0.198131	0	0	FALSE	FALSE	FALSE
ENSG00000099985	MSTRG.116854.9	0.893121	NA	1	0.198131	0	0	FALSE	FALSE	FALSE
ENSG00000099995	ENST00000215793	8.81525e-27	1.40211e-29	0.0793777	0.00827605	6.58527	0.389261	FALSE	FALSE	FALSE
ENSG00000099995	MSTRG.116902.79	8.81525e-27	0.486414	0.132884	0.126309	11.0916	7.36708	FALSE	FALSE	FALSE
ENSG00000099995	MSTRG.116902.8	8.81525e-27	0.0114448	0.544742	0.541263	45.7788	31.8982	FALSE	FALSE	FALSE
ENSG00000099995	MSTRG.116902.83	8.81525e-27	0.486414	0.199245	0.234592	16.6806	13.7685	FALSE	FALSE	FALSE
ENSG00000184979	ENST00000215794	0.531857	NA	0.917732	0.803071	2.90138	4.82753	FALSE	FALSE	FALSE
ENSG00000184979	MSTRG.116035.170	0.531857	NA	0.0740883	0.0830767	0.142301	0.409747	FALSE	FALSE	FALSE
ENSG00000099999	ENST00000215798	0.706582	NA	0.129983	0.0133424	0.831462	0	FALSE	FALSE	FALSE
ENSG00000099999	ENST00000382363	0.706582	NA	0.708076	0.854427	4.97409	6.30384	FALSE	FALSE	FALSE
ENSG00000099999	MSTRG.116909.49	0.706582	NA	0.0631875	0.0240725	0.352803	0.0804205	FALSE	FALSE	FALSE
ENSG00000099999	MSTRG.116909.57	0.706582	NA	0.131086	0.111088	0.839361	0.732594	FALSE	FALSE	FALSE
ENSG00000099999	MSTRG.116909.58	0.706582	NA	0.0139548	0.0133424	0	0	FALSE	FALSE	FALSE
ENSG00000099999	MSTRG.116909.60	0.706582	NA	0.0139548	0.0133424	0	0	FALSE	FALSE	FALSE
ENSG00000100028	ENST00000215829	1	NA	0.0969495	0.104634	10.1434	11.2149	FALSE	FALSE	FALSE
ENSG00000100028	MSTRG.117014.13	1	NA	0.00501206	0.011796	0.429559	1.1756	FALSE	FALSE	FALSE
ENSG00000100028	MSTRG.117014.14	1	NA	0.871433	0.857274	91.973	92.6041	FALSE	FALSE	FALSE
ENSG00000100028	MSTRG.117014.2	1	NA	0.00869512	0.0102118	0.818701	1.00429	FALSE	FALSE	FALSE
[truncated: 84,058 more rows]

## Sheet: Table 3 - siUPF1 RI-DEU (rMATS)
GeneID	geneSymbol	chr	strand	riExonStart_0base	riExonEnd	upstreamES	upstreamEE	downstreamES	downstreamEE	IJC_SAMPLE_1	SJC_SAMPLE_1	IJC_SAMPLE_2	SJC_SAMPLE_2	IncFormLen	SkipFormLen	PValue	FDR	IncLevel1	IncLevel2	IncLevelDifference
MSTRG.100009	TSN	chr2	+	121758709	121761524	121758709	121758806	121761408	121761524	6,3,5,8,7,4,3,2	83,114,127,103,118,98,57,89	1,1,1,0,4,2,2,2	81,64,114,124,77,118,63,81	298	149	0.00395048	0.0189564	0.035,0.013,0.019,0.037,0.029,0.02,0.026,0.011	0.006,0.008,0.004,0.0,0.025,0.008,0.016,0.012	0.014
MSTRG.100009	TSN	chr2	+	121761408	121763084	121761408	121761524	121763004	121763084	0,1,0,0,4,0,1,0	151,181,168,153,176,155,84,142	0,6,0,2,6,2,0,0	112,127,132,125,94,134,104,83	298	149	1	1	0.0,0.003,0.0,0.0,0.011,0.0,0.006,0.0	0.0,0.023,0.0,0.008,0.031,0.007,0.0,0.0	-0.006
MSTRG.100009	TSN	chr2	+	121763004	121767179	121763004	121763084	121765133	121767179	4,1,2,0,1,7,4,0	153,169,202,171,176,169,118,140	1,1,2,0,0,2,0,0	97,166,138,83,101,141,104,86	298	149	1	1	0.013,0.003,0.005,0.0,0.003,0.02,0.017,0.0	0.005,0.003,0.007,0.0,0.0,0.007,0.0,0.0	0.005
MSTRG.100023	ERCC3	chr2	-	127257289	127259448	127257289	127257727	127259295	127259448	2,1,2,5,13,2,3,6	65,79,99,106,86,68,77,99	4,0,1,0,0,1,2,3	103,77,86,127,94,115,82,91	298	149	0.00551479	0.025517	0.015,0.006,0.01,0.023,0.07,0.014,0.019,0.029	0.019,0.0,0.006,0.0,0.0,0.004,0.012,0.016	0.016
MSTRG.100023	ERCC3	chr2	-	127259295	127261346	127259295	127259448	127261227	127261346	4,0,2,6,13,1,4,9	60,118,106,97,115,92,128,76	3,1,1,3,5,3,1,4	112,123,115,106,90,150,55,111	298	149	0.00695836	0.0315001	0.032,0.0,0.009,0.03,0.053,0.005,0.015,0.056	0.013,0.004,0.004,0.014,0.027,0.01,0.009,0.018	0.013
MSTRG.100023	ERCC3	chr2	-	127261227	127271453	127261227	127261346	127271335	127271453	1,1,2,5,13,1,3,7	56,101,79,82,97,114,121,76	8,0,1,1,0,2,0,6	60,122,88,103,92,110,63,66	298	149	0.0387098	0.142606	0.009,0.005,0.012,0.03,0.063,0.004,0.012,0.044	0.062,0.0,0.006,0.005,0.0,0.009,0.0,0.043	0.007
MSTRG.100023	ERCC3	chr2	-	127271335	127272961	127271335	127271453	127272864	127272961	1,0,1,8,12,1,5,6	56,61,61,58,71,83,60,68	2,0,1,1,1,7,0,3	98,87,74,63,65,91,46,42	298	149	0.00114147	0.00619955	0.009,0.0,0.008,0.065,0.078,0.006,0.04,0.042	0.01,0.0,0.007,0.008,0.008,0.037,0.0,0.034	0.018
MSTRG.100023	ERCC3	chr2	-	127272864	127279375	127272864	127272961	127279172	127279375	1,0,2,5,12,1,4,8	53,72,78,83,79,97,48,71	5,0,0,0,0,1,0,3	94,83,66,71,97,105,68,55	298	149	0.00144834	0.00761212	0.009,0.0,0.013,0.029,0.071,0.005,0.04,0.053	0.026,0.0,0.0,0.0,0.0,0.005,0.0,0.027	0.02
MSTRG.100023	ERCC3	chr2	-	127279172	127280631	127279172	127279375	127280446	127280631	2,0,4,7,13,3,4,6	48,81,78,93,81,88,73,78	3,0,0,0,1,3,0,4	58,61,74,50,97,82,60,83	298	149	0.000154387	0.000971621	0.02,0.0,0.025,0.036,0.074,0.017,0.027,0.037	0.025,0.0,0.0,0.0,0.005,0.018,0.0,0.024	0.02
MSTRG.100023	ERCC3	chr2	-	127280446	127287017	127280446	127280631	127286702	127287017	2,0,2,5,12,1,5,6	56,42,70,83,71,100,85,74	4,0,1,1,1,1,0,4	78,97,77,47,77,66,72,57	298	149	0.00244093	0.0122775	0.018,0.0,0.014,0.029,0.078,0.005,0.029,0.039	0.025,0.0,0.006,0.011,0.006,0.008,0.0,0.034	0.015
MSTRG.100023	ERCC3	chr2	-	127286702	127288864	127286702	127287017	127288659	127288864	1,0,2,5,12,1,3,6	56,58,36,52,45,56,50,50	5,4,0,2,0,4,2,5	49,61,71,77,56,82,67,53	298	149	0.0518023	0.181581	0.009,0.0,0.027,0.046,0.118,0.009,0.029,0.057	0.049,0.032,0.0,0.013,0.0,0.024,0.015,0.045	0.015
MSTRG.100023	ERCC3	chr2	-	127288659	127289501	127288659	127288864	127289336	127289501	1,2,1,5,14,2,3,6	37,65,44,63,47,52,30,58	2,0,2,0,0,1,1,3	47,59,47,61,46,56,56,56	298	149	1.75717e-05	0.000134141	0.013,0.015,0.011,0.038,0.13,0.019,0.048,0.049	0.021,0.0,0.021,0.0,0.0,0.009,0.009,0.026	0.03
MSTRG.100023	ERCC3	chr2	-	127289336	127289824	127289336	127289501	127289688	127289824	31,45,28,51,46,43,40,33	30,45,33,72,26,18,20,41	36,33,22,48,28,48,45,20	38,37,42,51,59,51,40,31	298	149	0.0258295	0.100323	0.341,0.333,0.298,0.262,0.469,0.544,0.5,0.287	0.321,0.308,0.208,0.32,0.192,0.32,0.36,0.244	0.095
MSTRG.100023	ERCC3	chr2	-	127289688	127290273	127289688	127289824	127290223	127290273	34,53,35,44,23,56,21,33	31,39,14,31,30,26,27,38	53,50,20,46,23,80,56,36	43,41,46,34,33,41,27,14	298	149	0.938952	1	0.354,0.405,0.556,0.415,0.277,0.519,0.28,0.303	0.381,0.379,0.179,0.404,0.258,0.494,0.509,0.562	-0.007
MSTRG.100023	ERCC3	chr2	-	127290223	127292846	127290223	127290273	127292609	127292846	24,31,21,42,35,40,24,22	27,38,10,19,22,23,17,17	29,38,27,24,5,32,24,16	42,46,47,31,34,36,21,18	298	149	0.000196456	0.00121527	0.308,0.29,0.512,0.525,0.443,0.465,0.414,0.393	0.257,0.292,0.223,0.279,0.068,0.308,0.364,0.308	0.156
MSTRG.100023	ERCC3	chr2	-	127292609	127293718	127292609	127292846	127293512	127293718	1,4,3,15,0,6,7,7	33,59,63,51,55,60,57,61	9,6,4,10,2,3,0,3	75,54,58,57,50,71,48,80	298	149	0.282003	0.741184	0.015,0.033,0.023,0.128,0.0,0.048,0.058,0.054	0.057,0.053,0.033,0.081,0.02,0.021,0.0,0.018	0.009
MSTRG.100023	ERCC3	chr2	-	127293512	127294145	127293512	127293718	127293856	127294145	0,0,0,1,0,4,3,5	7,13,7,7,5,10,13,8	4,12,5,9,2,0,2,9	10,4,4,11,1,15,7,6	287	149	3.24459e-05	0.000237363	0.0,0.0,0.0,0.069,0.0,0.172,0.107,0.245	0.172,0.609,0.394,0.298,0.509,0.0,0.129,0.438	-0.244
MSTRG.100023	ERCC3	chr2	-	127257296	127259448	127257296	127257727	127259295	127259448	2,1,2,5,13,2,3,6	65,79,99,106,86,68,77,99	4,0,1,0,0,1,2,3	103,77,86,127,94,115,82,91	298	149	0.00551479	0.025517	0.015,0.006,0.01,0.023,0.07,0.014,0.019,0.029	0.019,0.0,0.006,0.0,0.0,0.004,0.012,0.016	0.016
MSTRG.100023	ERCC3	chr2	-	127293512	127294094	127293512	127293718	127293794	127294094	0,0,0,0,0,4,3,3	0,0,3,0,0,0,0,1	2,11,5,7,2,0,2,5	2,1,1,0,0,0,0,0	225	149	1	1	NA,NA,0.0,NA,NA,1.0,1.0,0.665	0.398,0.879,0.768,1.0,1.0,NA,1.0,1.0	-0.197
MSTRG.100023	MSTRG.100023	chr2	-	127257194	127259448	127257194	127257727	127259295	127259448	2,1,2,5,13,2,3,6	65,79,99,106,86,68,77,99	4,0,1,0,0,1,2,3	103,77,86,127,94,115,82,91	298	149	0.00551479	0.025517	0.015,0.006,0.01,0.023,0.07,0.014,0.019,0.029	0.019,0.0,0.006,0.0,0.0,0.004,0.012,0.016	0.016
MSTRG.100023	MSTRG.100023	chr2	-	127259295	127261346	127259295	127259448	127261227	127261346	4,0,2,6,13,1,4,9	60,118,106,97,115,92,128,76	3,1,1,3,5,3,1,4	112,123,115,106,90,150,55,111	298	149	0.00695836	0.0315001	0.032,0.0,0.009,0.03,0.053,0.005,0.015,0.056	0.013,0.004,0.004,0.014,0.027,0.01,0.009,0.018	0.013
MSTRG.100023	MSTRG.100023	chr2	-	127261227	127271449	127261227	127261346	127271335	127271449	1,1,2,5,13,1,3,7	56,101,79,82,97,114,121,76	8,0,1,1,0,2,0,6	60,122,88,103,92,110,63,66	298	149	0.0387098	0.142606	0.009,0.005,0.012,0.03,0.063,0.004,0.012,0.044	0.062,0.0,0.006,0.005,0.0,0.009,0.0,0.043	0.007
MSTRG.100023	MSTRG.100023	chr2	-	127272864	127279375	127272864	127272961	127279172	127279375	1,0,2,5,12,1,4,8	53,72,78,83,79,97,48,71	5,0,0,0,0,1,0,3	94,83,66,71,97,105,68,55	298	149	0.00144834	0.00761212	0.009,0.0,0.013,0.029,0.071,0.005,0.04,0.053	0.026,0.0,0.0,0.0,0.0,0.005,0.0,0.027	0.02
MSTRG.100023	MSTRG.100023	chr2	-	127279172	127280631	127279172	127279375	127280446	127280631	2,0,4,7,13,3,4,6	48,81,78,93,81,88,73,78	3,0,0,0,1,3,0,4	58,61,74,50,97,82,60,83	298	149	0.000154387	0.000971621	0.02,0.0,0.025,0.036,0.074,0.017,0.027,0.037	0.025,0.0,0.0,0.0,0.005,0.018,0.0,0.024	0.02
MSTRG.100023	MSTRG.100023	chr2	-	127280446	127287017	127280446	127280631	127286702	127287017	2,0,2,5,12,1,5,6	56,42,70,83,71,100,85,74	4,0,1,1,1,1,0,4	78,97,77,47,77,66,72,57	298	149	0.00244093	0.0122775	0.018,0.0,0.014,0.029,0.078,0.005,0.029,0.039	0.025,0.0,0.006,0.011,0.006,0.008,0.0,0.034	0.015
MSTRG.100023	MSTRG.100023	chr2	-	127286702	127288864	127286702	127287017	127288659	127288864	1,0,2,5,12,1,3,6	56,58,36,52,45,56,50,50	5,4,0,2,0,4,2,5	49,61,71,77,56,82,67,53	298	149	0.0518023	0.181581	0.009,0.0,0.027,0.046,0.118,0.009,0.029,0.057	0.049,0.032,0.0,0.013,0.0,0.024,0.015,0.045	0.015
MSTRG.100023	MSTRG.100023	chr2	-	127288659	127289501	127288659	127288864	127289336	127289501	1,2,1,5,14,2,3,6	37,65,44,63,47,52,30,58	2,0,2,0,0,1,1,3	47,59,47,61,46,56,56,56	298	149	1.75717e-05	0.000134141	0.013,0.015,0.011,0.038,0.13,0.019,0.048,0.049	0.021,0.0,0.021,0.0,0.0,0.009,0.009,0.026	0.03
MSTRG.100023	MSTRG.100023	chr2	-	127289336	127290273	127289336	127289501	127289688	127290273	31,45,28,51,46,43,40,33	30,45,33,72,26,18,20,41	36,33,22,48,28,48,45,20	38,37,42,51,59,51,40,31	298	149	0.0258295	0.100323	0.341,0.333,0.298,0.262,0.469,0.544,0.5,0.287	0.321,0.308,0.208,0.32,0.192,0.32,0.36,0.244	0.095
MSTRG.100023	MSTRG.100023	chr2	-	127289688	127292846	127289688	127290273	127292609	127292846	24,31,21,42,35,40,24,22	27,38,10,19,22,23,17,17	29,38,27,24,5,32,24,16	42,46,47,31,34,36,21,18	298	149	0.000196456	0.00121527	0.308,0.29,0.512,0.525,0.443,0.465,0.414,0.393	0.257,0.292,0.223,0.279,0.068,0.308,0.364,0.308	0.156
MSTRG.100023	MSTRG.100023	chr2	-	127292609	127293718	127292609	127292846	127293512	127293718	1,4,3,15,0,6,7,7	33,59,63,51,55,60,57,61	9,6,4,10,2,3,0,3	75,54,58,57,50,71,48,80	298	149	0.282003	0.741184	0.015,0.033,0.023,0.128,0.0,0.048,0.058,0.054	0.057,0.053,0.033,0.081,0.02,0.021,0.0,0.018	0.009
MSTRG.100023	MSTRG.100023	chr2	-	127293512	127294159	127293512	127293718	127293856	127294159	0,0,0,1,0,4,3,5	7,13,7,7,5,10,13,8	4,12,5,9,2,0,2,9	10,4,4,11,1,15,7,6	287	149	3.24459e-05	0.000237363	0.0,0.0,0.0,0.069,0.0,0.172,0.107,0.245	0.172,0.609,0.394,0.298,0.509,0.0,0.129,0.438	-0.244
MSTRG.100023	MSTRG.100023	chr2	-	127257289	127259448	127257289	127257727	127259295	127259448	2,1,2,5,13,2,3,6	65,79,99,106,86,68,77,99	4,0,1,0,0,1,2,3	103,77,86,127,94,115,82,91	298	149	0.00551479	0.025517	0.015,0.006,0.01,0.023,0.07,0.014,0.019,0.029	0.019,0.0,0.006,0.0,0.0,0.004,0.012,0.016	0.016
MSTRG.100023	MSTRG.100023	chr2	-	127261227	127271453	127261227	127261346	127271335	127271453	1,1,2,5,13,1,3,7	56,101,79,82,97,114,121,76	8,0,1,1,0,2,0,6	60,122,88,103,92,110,63,66	298	149	0.0387098	0.142606	0.009,0.005,0.012,0.03,0.063,0.004,0.012,0.044	0.062,0.0,0.006,0.005,0.0,0.009,0.0,0.043	0.007
MSTRG.100023	MSTRG.100023	chr2	-	127271335	127272961	127271335	127271453	127272864	127272961	1,0,1,8,12,1,5,6	56,61,61,58,71,83,60,68	2,0,1,1,1,7,0,3	98,87,74,63,65,91,46,42	298	149	0.00114147	0.00619955	0.009,0.0,0.008,0.065,0.078,0.006,0.04,0.042	0.01,0.0,0.007,0.008,0.008,0.037,0.0,0.034	0.018
MSTRG.100023	MSTRG.100023	chr2	-	127293512	127294159	127293512	127293718	127293794	127294159	0,0,0,0,0,4,3,3	0,0,3,0,0,0,0,1	2,11,5,7,2,0,2,5	2,1,1,0,0,0,0,0	225	149	1	1	NA,NA,0.0,NA,NA,1.0,1.0,0.665	0.398,0.879,0.768,1.0,1.0,NA,1.0,1.0	-0.197
MSTRG.100023	MSTRG.100023	chr2	-	127272864	127273721	127272864	127272961	127273531	127273721	1,0,2,5,16,1,3,6	2,0,0,0,4,0,5,2	2,0,0,0,0,1,2,3	0,0,0,0,0,0,0,0	298	149	1	1	0.2,NA,1.0,1.0,0.667,1.0,0.231,0.6	1.0,NA,NA,NA,NA,1.0,1.0,1.0	-0.329
MSTRG.100023	MSTRG.100023	chr2	-	127273531	127279375	127273531	127273721	127279172	127279375	1,0,2,5,12,1,4,8	0,0,0,1,0,0,4,0	6,0,0,0,0,1,0,3	1,0,3,0,0,5,0,3	298	149	1	1	1.0,NA,1.0,0.714,1.0,1.0,0.333,1.0	0.75,NA,0.0,NA,NA,0.091,NA,0.333	0.57
MSTRG.100023	MSTRG.100023	chr2	-	127288659	127290273	127288659	127288864	127289336	127290273	1,2,1,5,14,2,3,6	37,65,44,63,47,52,30,58	2,0,2,0,0,1,1,3	47,59,47,61,46,56,56,56	298	149	1.75717e-05	0.000134141	0.013,0.015,0.011,0.038,0.13,0.019,0.048,0.049	0.021,0.0,0.021,0.0,0.0,0.009,0.009,0.026	0.03
MSTRG.100023	MSTRG.100023	chr2	-	127289336	127292846	127289336	127290273	127292609	127292846	24,31,21,42,35,40,24,22	27,38,10,19,22,23,17,17	29,38,27,24,5,32,24,16	42,46,47,31,34,36,21,18	298	149	0.000196456	0.00121527	0.308,0.29,0.512,0.525,0.443,0.465,0.414,0.393	0.257,0.292,0.223,0.279,0.068,0.308,0.364,0.308	0.156
MSTRG.100023	MSTRG.100023	chr2	-	127257290	127259448	127257290	127257727	127259295	127259448	2,1,2,5,13,2,3,6	65,79,99,106,86,68,77,99	4,0,1,0,0,1,2,3	103,77,86,127,94,115,82,91	298	149	0.00551479	0.025517	0.015,0.006,0.01,0.023,0.07,0.014,0.019,0.029	0.019,0.0,0.006,0.0,0.0,0.004,0.012,0.016	0.016
MSTRG.100023	MSTRG.100023	chr2	-	127288659	127289519	127288659	127288864	127289336	127289519	1,2,1,5,14,2,3,6	37,65,44,63,47,52,30,58	2,0,2,0,0,1,1,3	47,59,47,61,46,56,56,56	298	149	1.75717e-05	0.000134141	0.013,0.015,0.011,0.038,0.13,0.019,0.048,0.049	0.021,0.0,0.021,0.0,0.0,0.009,0.009,0.026	0.03
MSTRG.100023	MSTRG.100023	chr2	-	127289336	127292846	127289336	127289519	127289688	127292846	30,46,31,49,48,43,46,36	0,1,3,4,0,0,3,2	38,36,25,50,24,49,47,16	3,6,1,3,1,7,2,0	298	149	0.00463863	0.0218486	1.0,0.958,0.838,0.86,1.0,1.0,0.885,0.9	0.864,0.75,0.926,0.893,0.923,0.778,0.922,1.0	0.048
MSTRG.100023	MSTRG.100023	chr2	-	127289688	127293718	127289688	127292846	127293512	127293718	1,4,3,15,0,6,7,7	33,59,63,51,55,60,57,61	9,6,4,10,2,3,0,3	75,54,58,57,50,71,48,80	298	149	0.282003	0.741184	0.015,0.033,0.023,0.128,0.0,0.048,0.058,0.054	0.057,0.053,0.033,0.081,0.02,0.021,0.0,0.018	0.009
MSTRG.100023	MSTRG.100023	chr2	-	127293512	127294168	127293512	127293718	127293856	127294168	0,0,0,1,0,4,3,5	7,13,7,7,5,10,13,8	4,12,5,9,2,0,2,9	10,4,4,11,1,15,7,6	287	149	3.24459e-05	0.000237363	0.0,0.0,0.0,0.069,0.0,0.172,0.107,0.245	0.172,0.609,0.394,0.298,0.509,0.0,0.129,0.438	-0.244
MSTRG.100023	MSTRG.100023	chr2	-	127289336	127290273	127289336	127289519	127289688	127290273	30,46,31,49,48,43,46,36	0,1,3,4,0,0,3,2	38,36,25,50,24,49,47,16	3,6,1,3,1,7,2,0	298	149	0.00463863	0.0218486	1.0,0.958,0.838,0.86,1.0,1.0,0.885,0.9	0.864,0.75,0.926,0.893,0.923,0.778,0.922,1.0	0.048
MSTRG.100023	MSTRG.100023	chr2	-	127293515	127294140	127293515	127293718	127293856	127294140	0,0,0,1,0,4,3,5	7,13,7,7,5,10,13,8	4,12,5,9,2,0,2,9	10,4,4,11,1,15,7,6	287	149	3.24459e-05	0.000237363	0.0,0.0,0.0,0.069,0.0,0.172,0.107,0.245	0.172,0.609,0.394,0.298,0.509,0.0,0.129,0.438	-0.244
MSTRG.100023	MSTRG.100023	chr2	-	127257294	127259448	127257294	127257727	127259295	127259448	2,1,2,5,13,2,3,6	65,79,99,106,86,68,77,99	4,0,1,0,0,1,2,3	103,77,86,127,94,115,82,91	298	149	0.00551479	0.025517	0.015,0.006,0.01,0.023,0.07,0.014,0.019,0.029	0.019,0.0,0.006,0.0,0.0,0.004,0.012,0.016	0.016
MSTRG.100023	MSTRG.100023	chr2	-	127288659	127289824	127288659	127288864	127289336	127289824	1,2,1,5,14,2,3,6	37,65,44,63,47,52,30,58	2,0,2,0,0,1,1,3	47,59,47,61,46,56,56,56	298	149	1.75717e-05	0.000134141	0.013,0.015,0.011,0.038,0.13,0.019,0.048,0.049	0.021,0.0,0.021,0.0,0.0,0.009,0.009,0.026	0.03
MSTRG.100023	MSTRG.100023	chr2	-	127289336	127290273	127289336	127289824	127290223	127290273	34,53,35,44,23,56,21,33	31,39,14,31,30,26,27,38	53,50,20,46,23,80,56,36	43,41,46,34,33,41,27,14	298	149	0.938952	1	0.354,0.405,0.556,0.415,0.277,0.519,0.28,0.303	0.381,0.379,0.179,0.404,0.258,0.494,0.509,0.562	-0.007
MSTRG.100023	MSTRG.100023	chr2	-	127290223	127292846	127290223	127290273	127292609	127292846	24,31,21,42,35,40,24,22	27,38,10,19,22,23,17,17	29,38,27,24,5,32,24,16	42,46,47,31,34,36,21,18	298	149	0.000196456	0.00121527	0.308,0.29,0.512,0.525,0.443,0.465,0.414,0.393	0.257,0.292,0.223,0.279,0.068,0.308,0.364,0.308	0.156
MSTRG.100023	MSTRG.100023	chr2	-	127293512	127294158	127293512	127293718	127293856	127294158	0,0,0,1,0,4,3,5	7,13,7,7,5,10,13,8	4,12,5,9,2,0,2,9	10,4,4,11,1,15,7,6	287	149	3.24459e-05	0.000237363	0.0,0.0,0.0,0.069,0.0,0.172,0.107,0.245	0.172,0.609,0.394,0.298,0.509,0.0,0.129,0.438	-0.244
MSTRG.100023	MSTRG.100023	chr2	-	127259239	127261346	127259239	127259448	127261227	127261346	4,0,2,6,13,1,4,9	60,118,106,97,115,92,128,76	3,1,1,3,5,3,1,4	112,123,115,106,90,150,55,111	298	149	0.00695836	0.0315001	0.032,0.0,0.009,0.03,0.053,0.005,0.015,0.056	0.013,0.004,0.004,0.014,0.027,0.01,0.009,0.018	0.013
MSTRG.100023	MSTRG.100023	chr2	-	127279172	127280631	127279172	127279375	127280443	127280631	1,0,1,5,13,3,4,6	0,0,0,0,3,1,0,0	2,0,0,0,0,1,0,4	0,0,0,0,0,0,0,1	298	149	1	1	1.0,NA,1.0,1.0,0.684,0.6,1.0,1.0	1.0,NA,NA,NA,NA,1.0,NA,0.667	0.009
MSTRG.100023	MSTRG.100023	chr2	-	127280443	127287017	127280443	127280631	127286702	127287017	2,0,2,5,12,1,5,6	56,42,70,83,71,100,85,74	4,0,1,1,1,1,0,4	78,97,77,47,77,66,72,57	298	149	0.00244093	0.0122775	0.018,0.0,0.014,0.029,0.078,0.005,0.029,0.039	0.025,0.0,0.006,0.011,0.006,0.008,0.0,0.034	0.015
MSTRG.100023	MSTRG.100023	chr2	-	127289336	127292846	127289336	127289501	127289688	127292846	31,45,28,51,46,43,40,33	30,45,33,72,26,18,20,41	36,33,22,48,28,48,45,20	38,37,42,51,59,51,40,31	298	149	0.0258295	0.100323	0.341,0.333,0.298,0.262,0.469,0.544,0.5,0.287	0.321,0.308,0.208,0.32,0.192,0.32,0.36,0.244	0.095
MSTRG.100023	MSTRG.100023	chr2	-	127293512	127295018	127293512	127293718	127293856	127295018	0,0,0,1,0,4,3,5	7,13,7,7,5,10,13,8	4,12,5,9,2,0,2,9	10,4,4,11,1,15,7,6	287	149	3.24459e-05	0.000237363	0.0,0.0,0.0,0.069,0.0,0.172,0.107,0.245	0.172,0.609,0.394,0.298,0.509,0.0,0.129,0.438	-0.244
MSTRG.100323	UGGT1	chr2	+	128091210	128097564	128091210	128091596	128097428	128097564	0,0,0,0,0,0,1,0	0,1,0,4,3,2,0,0	1,0,1,1,0,0,0,0	0,0,2,0,0,5,0,0	298	149	1	1	NA,0.0,NA,0.0,0.0,0.0,1.0,NA	1.0,NA,0.2,1.0,NA,0.0,NA,NA	-0.35
MSTRG.100323	UGGT1	chr2	+	128097428	128104014	128097428	128097564	128103931	128104014	0,0,0,0,1,0,1,0	13,13,35,13,2,18,1,20	0,0,1,0,0,0,0,0	13,34,22,25,26,26,17,27	298	149	1	1	0.0,0.0,0.0,0.0,0.2,0.0,0.333,0.0	0.0,0.0,0.022,0.0,0.0,0.0,0.0,0.0	0.064
MSTRG.100323	UGGT1	chr2	+	128103931	128108068	128103931	128104014	128107937	128108068	0,0,0,0,0,0,1,0	9,8,14,5,3,7,1,19	0,0,0,0,0,0,0,0	4,26,15,12,20,11,16,11	298	149	1	1	0.0,0.0,0.0,0.0,0.0,0.0,0.333,0.0	0.0,0.0,0.0,0.0,0.0,0.0,0.0,0.0	0.042
[truncated: 55,493 more rows]

## Sheet: Table 4 - CHIR RI-DEU (rMATS)
GeneID	geneSymbol	chr	strand	riExonStart_0base	riExonEnd	upstreamES	upstreamEE	downstreamES	downstreamEE	IJC_SAMPLE_1	SJC_SAMPLE_1	IJC_SAMPLE_2	SJC_SAMPLE_2	IncFormLen	SkipFormLen	PValue	FDR	IncLevel1	IncLevel2	IncLevelDifference
[truncated: 49,279 more rows]
