# Supplementary material for: Widespread 3′ UTR splicing regulates expression of oncogene transcripts through multiple mechanisms
Source: Nucleic Acids Res. 2025 Jul 26;53(14):gkaf700. doi: 10.1093/nar/gkaf700 (PMC13223760; doi:10.1093/nar/gkaf700)
Supplement: gkaf700_Supplemental_Files [file gkaf700_supplemental_files.zip › Supplementary Data 9.csv]

transcript_id	tissue	match_gene_id
ENST00000320031	Bladder	ENSG00000005884
MSTRG.185124.156	Bladder	ENSG00000085788
ENST00000204637	Bladder	ENSG00000090554
MSTRG.116304.6	Bladder	ENSG00000100027
ENST00000563459	Bladder	ENSG00000103356
ENST00000371625	Bladder	ENSG00000107317
MSTRG.104280.22	Bladder	ENSG00000128694
MSTRG.6092.2	Bladder	ENSG00000153904
ENST00000272570	Bladder	ENSG00000144161
MSTRG.8032.37	Bladder	ENSG00000117500
ENST00000381938	Bladder	ENSG00000121895
MSTRG.108355.59	Bladder	ENSG00000142327
ENST00000278937	Bladder	ENSG00000149573
ENST00000532917	Bladder	ENSG00000160654
ENST00000614243	Bladder	ENSG00000162729
ENST00000370187	Bladder	ENSG00000166167
ENST00000611969	Bladder	ENSG00000175701
MSTRG.193578.78	Bladder	ENSG00000175893
ENST00000317987	Bladder	ENSG00000181617
MSTRG.116394.23	Bladder	ENSG00000186716
ENST00000366835	Bladder	ENSG00000196187
ENST00000398881	Bladder	ENSG00000214736
MSTRG.156013.16	Bladder	ENSG00000256235
ENST00000408038	Bladder	ENSG00000166167
ENST00000370112	Bladder	ENSG00000162695
MSTRG.42002.191	Bladder	ENSG00000065361
MSTRG.116804.6	Bladder	ENSG00000100104
ENST00000221566	Bladder	ENSG00000104969
ENST00000221671	Bladder	ENSG00000105072
MSTRG.181477.44	Bladder	ENSG00000106538
ENST00000252071	Bladder	ENSG00000106526
MSTRG.212596.12	Bladder	ENSG00000123728
ENST00000264554	Bladder	ENSG00000129946
MSTRG.119188.49	Bladder	ENSG00000134086
MSTRG.189335.18	Bladder	ENSG00000156471
MSTRG.200997.83	Bladder	ENSG00000167112
MSTRG.83944.92	Bladder	ENSG00000196628
ENST00000392061	Bladder	ENSG00000218739
ENST00000448587	Bladder	ENSG00000223573
ENST00000538396	Bladder	ENSG00000225663
MSTRG.68226.12	Bladder	ENSG00000170537
MSTRG.195061.20	Bladder	ENSG00000165272
ENST00000372838	Bladder	ENSG00000167123
ENST00000326587	Bladder	ENSG00000179222
ENST00000531972	Bladder	ENSG00000172638
ENST00000522212	Bladder	ENSG00000259024
ENST00000418265	Bladder	ENSG00000261796
ENST00000329309	Bladder	ENSG00000185290
MSTRG.79687.272	Bladder	ENSG00000089685
ENST00000344627	Bladder	ENSG00000108823
MSTRG.130577.67	Bladder	ENSG00000113838
ENST00000228872	Bladder	ENSG00000111276
ENST00000552864	Bladder	ENSG00000111052
MSTRG.8613.40	Bladder	ENSG00000116473
MSTRG.40879.170	Bladder	ENSG00000123360
MSTRG.41814.6	Bladder	ENSG00000139233
ENST00000367244	Bladder	ENSG00000146469
MSTRG.12973.16	Bladder	ENSG00000157181
MSTRG.2647.28	Bladder	ENSG00000160062
ENST00000263280	Bladder	ENSG00000090372
MSTRG.188513.13	Bladder	ENSG00000104267
ENST00000253925	Bladder	ENSG00000131626
ENST00000338733	Bladder	ENSG00000113838
ENST00000412681	Bladder	ENSG00000154146
MSTRG.155335.21	Bladder	ENSG00000131507
MSTRG.36785.38	Bladder	ENSG00000154146
ENST00000388948	Bladder	ENSG00000154237
ENST00000372676	Bladder	ENSG00000101443
ENST00000522209	Bladder	ENSG00000168081
MSTRG.64339.66	Bladder	ENSG00000166831
ENST00000471180	Bladder	ENSG00000168237
ENST00000306107	Bladder	ENSG00000170017
ENST00000392524	Bladder	ENSG00000170144
ENST00000370645	Bladder	ENSG00000174021
ENST00000367309	Bladder	ENSG00000174307
MSTRG.76000.15	Bladder	ENSG00000176658
MSTRG.115424.96	Bladder	ENSG00000197457
ENST00000457177	Bladder	ENSG00000251369
MSTRG.64339.60	Bladder	ENSG00000166831
MSTRG.76500.145	Bladder	ENSG00000172057
ENST00000263686	Bladder	ENSG00000174175
ENST00000396832	Bladder	ENSG00000213923
ENST00000593404	Bladder	ENSG00000214046
MSTRG.67832.47	Bladder	ENSG00000213853
MSTRG.119438.63	Bladder	ENSG00000163517
ENST00000318974	Bladder	ENSG00000111679
ENST00000261407	Bladder	ENSG00000111684
ENST00000396981	Bladder	ENSG00000132388
ENST00000260287	Bladder	ENSG00000137731
ENST00000526568	Bladder	ENSG00000137752
MSTRG.36039.168	Bladder	ENSG00000137726
ENST00000522447	Bladder	ENSG00000147592
MSTRG.94723.14	Bladder	ENSG00000115310
ENST00000326873	Bladder	ENSG00000118046
ENST00000288873	Bladder	ENSG00000157992
ENST00000605932	Bladder	ENSG00000154814
ENST00000360876	Bladder	ENSG00000106263
ENST00000450162	Bladder	ENSG00000124380
ENST00000252934	Bladder	ENSG00000130638
MSTRG.41870.30	Bladder	ENSG00000111530
ENST00000504087	Bladder	ENSG00000151458
ENST00000369883	Bladder	ENSG00000166275
ENST00000305233	Bladder	ENSG00000171813
ENST00000304979	Bladder	ENSG00000171960
ENST00000446801	Bladder	ENSG00000174442
ENST00000393150	Bladder	ENSG00000196954
ENST00000612363	Bladder	ENSG00000233608
ENST00000476151	Bladder	ENSG00000267645
ENST00000613273	Bladder	ENSG00000269556
ENST00000497329	Bladder	ENSG00000196912
MSTRG.90859.380	Bladder	ENSG00000198466
ENST00000008527	Bladder	ENSG00000008405
ENST00000449079	Bladder	ENSG00000088881
ENST00000263025	Bladder	ENSG00000102882
ENST00000356674	Bladder	ENSG00000122566
ENST00000242261	Bladder	ENSG00000122691
ENST00000586527	Bladder	ENSG00000132478
MSTRG.74105.106	Bladder	ENSG00000132507
MSTRG.197565.15	Bladder	ENSG00000135018
ENST00000485708	Bladder	ENSG00000138326
ENST00000336216	Bladder	ENSG00000140382
ENST00000277480	Bladder	ENSG00000148346
ENST00000489572	Bladder	ENSG00000148187
MSTRG.154685.27	Bladder	ENSG00000158985
MSTRG.154685.50	Bladder	ENSG00000158985
MSTRG.171182.68	Bladder	ENSG00000164855
MSTRG.14522.13	Bladder	ENSG00000081277
ENST00000397274	Bladder	ENSG00000099331
MSTRG.32398.4	Bladder	ENSG00000134825
ENST00000367324	Bladder	ENSG00000081277
ENST00000618150	Bladder	ENSG00000125676
ENST00000377694	Bladder	ENSG00000137142
ENST00000230990	Bladder	ENSG00000113070
MSTRG.86427.86	Bladder	ENSG00000105325
ENST00000508906	Bladder	ENSG00000186470
ENST00000312108	Bladder	ENSG00000205560
ENST00000543273	Bladder	ENSG00000239521
ENST00000619874	Bladder	ENSG00000273590
ENST00000396185	Bladder	ENSG00000168036
ENST00000480945	Bladder	ENSG00000197312
MSTRG.14592.18	Bladder	ENSG00000183155
MSTRG.32047.167	Bladder	ENSG00000211450
ENST00000508167	Bladder	ENSG00000007062
MSTRG.157865.7	Bladder	ENSG00000113732
ENST00000252593	Bladder	ENSG00000130303
MSTRG.181210.66	Bladder	ENSG00000155660
ENST00000340828	Bladder	ENSG00000113328
MSTRG.89323.75	Bladder	ENSG00000130402
MSTRG.14834.13	Bladder	ENSG00000069275
ENST00000368199	Bladder	ENSG00000027869
ENST00000264645	Bladder	ENSG00000108349
ENST00000629962	Bladder	ENSG00000125122
MSTRG.32876.64	Bladder	ENSG00000068831
MSTRG.79829.16	Bladder	ENSG00000167281
ENST00000372520	Bladder	ENSG00000168612
MSTRG.181476.197	Bladder	ENSG00000196456
ENST00000602637	Bladder	ENSG00000180573
ENST00000219481	Bladder	ENSG00000242612
MSTRG.203364.17	Bladder	ENSG00000047230
MSTRG.41134.62	Bladder	ENSG00000076067
MSTRG.185124.171	Bladder	ENSG00000085788
MSTRG.117014.29	Bladder	ENSG00000100028
ENST00000221992	Bladder	ENSG00000105388
MSTRG.37488.101	Bladder	ENSG00000109956
MSTRG.49215.19	Bladder	ENSG00000133114
MSTRG.161332.157	Bladder	ENSG00000137404
ENST00000259989	Bladder	ENSG00000137441
ENST00000439958	Bladder	ENSG00000149532
MSTRG.36078.101	Bladder	ENSG00000149573
MSTRG.88811.10	Bladder	ENSG00000153879
ENST00000284073	Bladder	ENSG00000153944
ENST00000476287	Bladder	ENSG00000112584
ENST00000597551	Bladder	ENSG00000090554
ENST00000305123	Bladder	ENSG00000169047
MSTRG.5445.5	Bladder	ENSG00000184005
MSTRG.32499.163	Bladder	ENSG00000214753
ENST00000357052	Bladder	ENSG00000167578
ENST00000320865	Bladder	ENSG00000175711
ENST00000330701	Bladder	ENSG00000181638
ENST00000310256	Bladder	ENSG00000173409
MSTRG.69142.45	Bladder	ENSG00000176046
ENST00000314222	Bladder	ENSG00000181649
MSTRG.140405.10	Bladder	ENSG00000164070
ENST00000262803	Bladder	ENSG00000005007
ENST00000395748	Bladder	ENSG00000109321
MSTRG.1760.18	Bladder	ENSG00000117318
ENST00000243924	Bladder	ENSG00000124102
ENST00000316077	Bladder	ENSG00000129680
MSTRG.28770.36	Bladder	ENSG00000134333
MSTRG.78695.36	Bladder	ENSG00000136490
ENST00000286733	Bladder	ENSG00000138744
ENST00000602300	Bladder	ENSG00000152795
MSTRG.102419.108	Bladder	ENSG00000153250
MSTRG.170689.105	Bladder	ENSG00000112096
MSTRG.48786.12	Bladder	ENSG00000120686
ENST00000544913	Bladder	ENSG00000134240
ENST00000369748	Bladder	ENSG00000064886
ENST00000246194	Bladder	ENSG00000125970
MSTRG.22318.37	Bladder	ENSG00000072422
ENST00000620924	Bladder	ENSG00000102471
MSTRG.87917.352	Bladder	ENSG00000130175
ENST00000431926	Bladder	ENSG00000136485
ENST00000622754	Bladder	ENSG00000143409
ENST00000613645	Bladder	ENSG00000172794
ENST00000375413	Bladder	ENSG00000198183
ENST00000308768	Bladder	ENSG00000174943
ENST00000449934	Bladder	ENSG00000204520
ENST00000382581	Bladder	ENSG00000179010
ENST00000354297	Bladder	ENSG00000198183
ENST00000380050	Bladder	ENSG00000058091
ENST00000464950	Bladder	ENSG00000058799
ENST00000435120	Bladder	ENSG00000089693
MSTRG.117573.58	Bladder	ENSG00000100311
ENST00000397709	Bladder	ENSG00000101460
ENST00000342232	Bladder	ENSG00000104369
MSTRG.187724.24	Bladder	ENSG00000104369
ENST00000375446	Bladder	ENSG00000131669
ENST00000590956	Bladder	ENSG00000141391
ENST00000373020	Bladder	ENSG00000000003
MSTRG.38339.46	Bladder	ENSG00000013588
ENST00000262506	Bladder	ENSG00000070770
MSTRG.49692.35	Bladder	ENSG00000089693
ENST00000458521	Bladder	ENSG00000166863
ENST00000378700	Bladder	ENSG00000172201
MSTRG.36175.51	Bladder	ENSG00000172269
MSTRG.84354.59	Bladder	ENSG00000176641
MSTRG.191037.29	Bladder	ENSG00000178764
ENST00000374294	Bladder	ENSG00000244115
ENST00000511828	Bladder	ENSG00000248713
MSTRG.138220.1	Bladder	ENSG00000248713
ENST00000476844	Bladder	ENSG00000189283
ENST00000300069	Bladder	ENSG00000166831
ENST00000486319	Bladder	ENSG00000168255
MSTRG.65192.97	Bladder	ENSG00000178741
ENST00000225298	Bladder	ENSG00000011260
MSTRG.97708.15	Bladder	ENSG00000071073
MSTRG.75797.39	Bladder	ENSG00000108587
ENST00000517844	Bladder	ENSG00000120963
MSTRG.112999.109	Bladder	ENSG00000124172
MSTRG.27572.279	Bladder	ENSG00000130592
ENST00000382753	Bladder	ENSG00000132406
ENST00000317620	Bladder	ENSG00000155066
ENST00000399820	Bladder	ENSG00000157796
ENST00000262764	Bladder	ENSG00000087157
ENST00000586243	Bladder	ENSG00000118046
MSTRG.171242.276	Bladder	ENSG00000136213
ENST00000543795	Bladder	ENSG00000141971
ENST00000263233	Bladder	ENSG00000102003
MSTRG.36200.9	Bladder	ENSG00000118181
ENST00000405957	Bladder	ENSG00000130592
MSTRG.155915.31	Bladder	ENSG00000164284
MSTRG.112999.104	Bladder	ENSG00000124172
MSTRG.86170.190	Bladder	ENSG00000071655
ENST00000542920	Bladder	ENSG00000171840
ENST00000311189	Bladder	ENSG00000174775
ENST00000395743	Bladder	ENSG00000174808
MSTRG.32499.51	Bladder	ENSG00000177363
ENST00000602848	Bladder	ENSG00000177380
MSTRG.205002.21	Bladder	ENSG00000185753
ENST00000332131	Bladder	ENSG00000185917
ENST00000423855	Bladder	ENSG00000185946
ENST00000456793	Bladder	ENSG00000228474
MSTRG.60253.5	Bladder	ENSG00000227051
ENST00000351325	Bladder	ENSG00000266964
MSTRG.3747.25	Bladder	ENSG00000269113
ENST00000356613	Bladder	ENSG00000198576
ENST00000262848	Bladder	ENSG00000183943
MSTRG.44487.10	Bladder	ENSG00000235162
MSTRG.26817.18	Bladder	ENSG00000019995
MSTRG.189779.7	Bladder	ENSG00000048392
ENST00000344103	Bladder	ENSG00000089012
ENST00000620157	Bladder	ENSG00000110367
MSTRG.23014.14	Bladder	ENSG00000122863
ENST00000377452	Bladder	ENSG00000125821
MSTRG.116807.57	Bladder	ENSG00000128294
ENST00000271002	Bladder	ENSG00000142856
ENST00000521829	Bladder	ENSG00000155975
ENST00000460212	Bladder	ENSG00000156239
ENST00000321358	Bladder	ENSG00000065978
MSTRG.110505.408	Bladder	ENSG00000088888
ENST00000379152	Bladder	ENSG00000103064
ENST00000281821	Bladder	ENSG00000116106
MSTRG.1568.31	Bladder	ENSG00000142794
ENST00000378482	Bladder	ENSG00000156298
ENST00000369023	Bladder	ENSG00000107672
ENST00000631460	Bladder	ENSG00000048740
ENST00000392561	Bladder	ENSG00000122965
MSTRG.178215.6	Bladder	ENSG00000169871
ENST00000310706	Bladder	ENSG00000173801
ENST00000308696	Bladder	ENSG00000173692
ENST00000398712	Bladder	ENSG00000179526
ENST00000351677	Bladder	ENSG00000179295
ENST00000567962	Bladder	ENSG00000186187
ENST00000505416	Bladder	ENSG00000186314
ENST00000534355	Bladder	ENSG00000211450
ENST00000512439	Bladder	ENSG00000179909
ENST00000471696	Bladder	ENSG00000198843
MSTRG.93724.139	Bladder	ENSG00000055332
MSTRG.205776.224	Bladder	ENSG00000068354
ENST00000554012	Bladder	ENSG00000100721
MSTRG.151329.11	Bladder	ENSG00000127184
ENST00000536554	Bladder	ENSG00000141198
ENST00000285605	Bladder	ENSG00000155254
MSTRG.200846.50	Bladder	ENSG00000136830
MSTRG.29712.18	Bladder	ENSG00000152219
ENST00000511970	Bladder	ENSG00000164035
ENST00000449076	Bladder	ENSG00000135426
ENST00000336915	Bladder	ENSG00000141293
ENST00000371472	Bladder	ENSG00000165802
ENST00000429205	Bladder	ENSG00000161956
ENST00000368594	Bladder	ENSG00000068383
ENST00000392590	Bladder	ENSG00000170779
MSTRG.26583.41	Bladder	ENSG00000179988
ENST00000323037	Bladder	ENSG00000180233
ENST00000314088	Bladder	ENSG00000180573
ENST00000377791	Bladder	ENSG00000180573
MSTRG.117813.71	Bladder	ENSG00000183172
MSTRG.206537.13	Bladder	ENSG00000204272
MSTRG.32538.26	Bladder	ENSG00000172922
MSTRG.85504.13	Bladder	ENSG00000180011
ENST00000337975	Bladder	ENSG00000183655
ENST00000302418	Bladder	ENSG00000170759
MSTRG.203364.16	Bladder	ENSG00000047230
ENST00000163678	Bladder	ENSG00000067365
ENST00000379494	Bladder	ENSG00000091482
ENST00000537664	Bladder	ENSG00000112584
ENST00000443527	Bladder	ENSG00000121671
MSTRG.179900.181	Bladder	ENSG00000128604
ENST00000264151	Bladder	ENSG00000128694
ENST00000490820	Bladder	ENSG00000137504
ENST00000276055	Bladder	ENSG00000147119
ENST00000454925	Bladder	ENSG00000147394
ENST00000354675	Bladder	ENSG00000131016
ENST00000615791	Bladder	ENSG00000144161
MSTRG.121382.28	Bladder	ENSG00000160791
MSTRG.11115.11	Bladder	ENSG00000162706
MSTRG.136869.4	Bladder	ENSG00000124882
MSTRG.69142.46	Bladder	ENSG00000176046
MSTRG.162106.12	Bladder	ENSG00000196284
ENST00000399134	Bladder	ENSG00000214860
ENST00000357235	Bladder	ENSG00000197622
MSTRG.201242.18	Bladder	ENSG00000196363
ENST00000472495	Bladder	ENSG00000214941
ENST00000508237	Bladder	ENSG00000198740
ENST00000472726	Bladder	ENSG00000256500
ENST00000419593	Bladder	ENSG00000254806
ENST00000007516	Bladder	ENSG00000004779
MSTRG.75215.19	Bladder	ENSG00000034152
ENST00000452918	Bladder	ENSG00000064607
ENST00000356489	Bladder	ENSG00000083123
ENST00000377881	Bladder	ENSG00000083544
MSTRG.87306.101	Bladder	ENSG00000105011
ENST00000316763	Bladder	ENSG00000105053
ENST00000593380	Bladder	ENSG00000105072
MSTRG.141465.28	Bladder	ENSG00000109390
MSTRG.108827.53	Bladder	ENSG00000125863
MSTRG.33181.12	Bladder	ENSG00000149273
ENST00000562924	Bladder	ENSG00000156642
ENST00000448281	Bladder	ENSG00000157014
ENST00000299275	Bladder	ENSG00000052126
ENST00000218652	Bladder	ENSG00000102471
ENST00000599732	Bladder	ENSG00000104960
ENST00000320816	Bladder	ENSG00000153071
MSTRG.150461.65	Bladder	ENSG00000083312
ENST00000375058	Bladder	ENSG00000102316
ENST00000264218	Bladder	ENSG00000109255
MSTRG.108827.73	Bladder	ENSG00000125863
ENST00000612212	Bladder	ENSG00000178980
ENST00000620879	Bladder	ENSG00000263001
MSTRG.126669.49	Bladder	ENSG00000172780
MSTRG.86104.14	Bladder	ENSG00000070404
ENST00000374765	Bladder	ENSG00000076864
MSTRG.1576.123	Bladder	ENSG00000076864
ENST00000262018	Bladder	ENSG00000108823
MSTRG.42732.8	Bladder	ENSG00000111052
ENST00000240304	Bladder	ENSG00000108848
MSTRG.38318.43	Bladder	ENSG00000111341
MSTRG.155335.17	Bladder	ENSG00000131507
MSTRG.162149.11	Bladder	ENSG00000001561
ENST00000313601	Bladder	ENSG00000114353
MSTRG.89807.120	Bladder	ENSG00000090372
MSTRG.126423.208	Bladder	ENSG00000114491
ENST00000391971	Bladder	ENSG00000168385
ENST00000312553	Bladder	ENSG00000174348
ENST00000331808	Bladder	ENSG00000182108
ENST00000563119	Bladder	ENSG00000178761
MSTRG.189555.41	Bladder	ENSG00000164919
ENST00000304842	Bladder	ENSG00000169902
MSTRG.76087.4	Bladder	ENSG00000108700
MSTRG.102948.28	Bladder	ENSG00000163093
ENST00000333725	Bladder	ENSG00000140262
ENST00000343827	Bladder	ENSG00000140262
MSTRG.3393.55	Bladder	ENSG00000171793
MSTRG.37471.17	Bladder	ENSG00000171840
MSTRG.27562.230	Bladder	ENSG00000174775
MSTRG.52071.14	Bladder	ENSG00000188342
MSTRG.198489.44	Bladder	ENSG00000185920
MSTRG.161698.116	Bladder	ENSG00000198663
MSTRG.86831.7	Bladder	ENSG00000233927
ENST00000403734	Bladder	ENSG00000234857
ENST00000324662	Bladder	ENSG00000177455
ENST00000593729	Bladder	ENSG00000267855
ENST00000433425	Bladder	ENSG00000196972
ENST00000216862	Bladder	ENSG00000019186
MSTRG.108452.22	Bladder	ENSG00000089057
ENST00000589737	Bladder	ENSG00000099817
ENST00000347785	Bladder	ENSG00000110448
ENST00000606784	Bladder	ENSG00000112837
ENST00000249071	Bladder	ENSG00000128340
ENST00000260662	Bladder	ENSG00000138092
ENST00000444782	Bladder	ENSG00000164620
ENST00000288642	Bladder	ENSG00000138101
MSTRG.199769.8	Bladder	ENSG00000148154
ENST00000324849	Bladder	ENSG00000155975
MSTRG.87116.461	Bladder	ENSG00000169710
ENST00000451275	Bladder	ENSG00000179909
MSTRG.14592.15	Bladder	ENSG00000183155
MSTRG.161135.138	Bladder	ENSG00000186470
ENST00000394450	Bladder	ENSG00000186314
MSTRG.161135.91	Bladder	ENSG00000186470
ENST00000470110	Bladder	ENSG00000197162
ENST00000361582	Bladder	ENSG00000198919
ENST00000616694	Bladder	ENSG00000275688
MSTRG.49227.44	Bladder	ENSG00000179630
ENST00000399292	Bladder	ENSG00000205670
ENST00000452361	Bladder	ENSG00000274049
ENST00000619286	Bladder	ENSG00000271605
MSTRG.67789.22	Bladder	ENSG00000186260
MSTRG.67104.10	Bladder	ENSG00000167969
MSTRG.69049.133	Bladder	ENSG00000103485
ENST00000262631	Bladder	ENSG00000105711
ENST00000575076	Bladder	ENSG00000122390
MSTRG.42119.84	Bladder	ENSG00000127314
ENST00000596582	Bladder	ENSG00000130311
MSTRG.198861.42	Bladder	ENSG00000136897
ENST00000261070	Bladder	ENSG00000138495
MSTRG.100385.57	Bladder	ENSG00000152102
ENST00000286070	Bladder	ENSG00000155636
MSTRG.181210.40	Bladder	ENSG00000155660
MSTRG.68401.18	Bladder	ENSG00000103550
ENST00000396290	Bladder	ENSG00000115738
MSTRG.23800.93	Bladder	ENSG00000122378
ENST00000458350	Bladder	ENSG00000152348
ENST00000333360	Bladder	ENSG00000007908
ENST00000348411	Bladder	ENSG00000068438
ENST00000393436	Bladder	ENSG00000127314
ENST00000296420	Bladder	ENSG00000164035
ENST00000372429	Bladder	ENSG00000136878
ENST00000590919	Bladder	ENSG00000183401
ENST00000314332	Bladder	ENSG00000180596
ENST00000479991	Bladder	ENSG00000242732
ENST00000409841	Bladder	ENSG00000185414
MSTRG.206537.17	Bladder	ENSG00000204272
ENST00000395456	Bladder	ENSG00000213658
ENST00000369535	Bladder	ENSG00000213281
MSTRG.69250.14	Bladder	ENSG00000180035
ENST00000308158	Bladder	ENSG00000175309
ENST00000620628	Bladder	ENSG00000276234
ENST00000007699	Bladder	ENSG00000006047
ENST00000377990	Bladder	ENSG00000011523
MSTRG.69065.210	Bladder	ENSG00000066654
MSTRG.185124.166	Bladder	ENSG00000085788
MSTRG.41134.7	Bladder	ENSG00000076067
ENST00000199764	Bladder	ENSG00000086548
ENST00000488266	Bladder	ENSG00000086730
MSTRG.116016.114	Bladder	ENSG00000100056
ENST00000441740	Bladder	ENSG00000105419
MSTRG.89416.38	Bladder	ENSG00000105388
ENST00000356861	Bladder	ENSG00000105576
ENST00000471658	Bladder	ENSG00000121390
ENST00000616623	Bladder	ENSG00000121671
MSTRG.28659.175	Bladder	ENSG00000129084
ENST00000367351	Bladder	ENSG00000131015
ENST00000359755	Bladder	ENSG00000131016
ENST00000402676	Bladder	ENSG00000131016
ENST00000255681	Bladder	ENSG00000133315
MSTRG.40879.46	Bladder	ENSG00000135486
MSTRG.95577.55	Bladder	ENSG00000143995
ENST00000520817	Bladder	ENSG00000147533
ENST00000283303	Bladder	ENSG00000153294
MSTRG.97073.4	Bladder	ENSG00000153561
ENST00000335756	Bladder	ENSG00000115163
ENST00000635491	Bladder	ENSG00000158406
ENST00000289316	Bladder	ENSG00000158373
ENST00000279396	Bladder	ENSG00000149932
MSTRG.192704.283	Bladder	ENSG00000181638
ENST00000362065	Bladder	ENSG00000198690
ENST00000397753	Bladder	ENSG00000196323
ENST00000522111	Bladder	ENSG00000253368
ENST00000398884	Bladder	ENSG00000214736
ENST00000600663	Bladder	ENSG00000186806
MSTRG.16368.117	Bladder	ENSG00000196187
ENST00000475057	Bladder	ENSG00000196284
MSTRG.118078.130	Bladder	ENSG00000186951
ENST00000319670	Bladder	ENSG00000104880
ENST00000373367	Bladder	ENSG00000102383
ENST00000367321	Bladder	ENSG00000120254
MSTRG.212596.19	Bladder	ENSG00000123728
MSTRG.212911.20	Bladder	ENSG00000129680
ENST00000369458	Bladder	ENSG00000134258
MSTRG.31640.297	Bladder	ENSG00000149187
ENST00000339772	Bladder	ENSG00000149328
MSTRG.148151.111	Bladder	ENSG00000153071
ENST00000444316	Bladder	ENSG00000153064
ENST00000359995	Bladder	ENSG00000161547
ENST00000345317	Bladder	ENSG00000005020
ENST00000223271	Bladder	ENSG00000106538
ENST00000435366	Bladder	ENSG00000126005
MSTRG.174271.69	Bladder	ENSG00000136273
MSTRG.153017.218	Bladder	ENSG00000153113
MSTRG.2835.43	Bladder	ENSG00000054116
ENST00000265388	Bladder	ENSG00000064419
ENST00000342983	Bladder	ENSG00000123728
ENST00000358252	Bladder	ENSG00000149115
ENST00000295984	Bladder	ENSG00000163704
MSTRG.3023.11	Bladder	ENSG00000163877
ENST00000402297	Bladder	ENSG00000218739
ENST00000521179	Bladder	ENSG00000259024
ENST00000371497	Bladder	ENSG00000182463
ENST00000320848	Bladder	ENSG00000178988
MSTRG.76530.106	Bladder	ENSG00000263874
ENST00000618367	Bladder	ENSG00000260456
ENST00000253461	Bladder	ENSG00000260456
ENST00000581851	Bladder	ENSG00000263429
ENST00000072644	Bladder	ENSG00000058799
ENST00000247866	Bladder	ENSG00000090266
ENST00000263083	Bladder	ENSG00000108963
MSTRG.119500.94	Bladder	ENSG00000131381
ENST00000602540	Bladder	ENSG00000139289
ENST00000397323	Bladder	ENSG00000157110
MSTRG.759.280	Bladder	ENSG00000162408
MSTRG.1576.155	Bladder	ENSG00000076864
MSTRG.180514.92	Bladder	ENSG00000105875
MSTRG.164132.50	Bladder	ENSG00000119899
ENST00000379561	Bladder	ENSG00000150907
MSTRG.121659.103	Bladder	ENSG00000001617
ENST00000310842	Bladder	ENSG00000146707
ENST00000330317	Bladder	ENSG00000160193
MSTRG.134872.32	Bladder	ENSG00000163682
ENST00000490969	Bladder	ENSG00000164975
ENST00000557901	Bladder	ENSG00000166710
MSTRG.67262.104	Bladder	ENSG00000168096
ENST00000379340	Bladder	ENSG00000168255
MSTRG.89918.713	Bladder	ENSG00000189114
ENST00000338588	Bladder	ENSG00000189320
ENST00000381519	Bladder	ENSG00000214026
ENST00000395571	Bladder	ENSG00000165156
ENST00000622254	Bladder	ENSG00000168175
ENST00000483386	Bladder	ENSG00000176273
MSTRG.116358.72	Bladder	ENSG00000184470
ENST00000492590	Bladder	ENSG00000189283
MSTRG.78010.35	Bladder	ENSG00000214226
ENST00000353555	Bladder	ENSG00000172270
ENST00000314393	Bladder	ENSG00000178764
ENST00000517682	Bladder	ENSG00000164919
MSTRG.116358.95	Bladder	ENSG00000184470
ENST00000270583	Bladder	ENSG00000104731
MSTRG.205814.89	Bladder	ENSG00000102003
MSTRG.171242.42	Bladder	ENSG00000136213
MSTRG.186858.29	Bladder	ENSG00000137563
ENST00000622317	Bladder	ENSG00000151131
MSTRG.215288.4	Bladder	ENSG00000154620
MSTRG.210544.22	Bladder	ENSG00000157600
ENST00000009041	Bladder	ENSG00000010270
ENST00000372972	Bladder	ENSG00000101811
MSTRG.78695.224	Bladder	ENSG00000108588
MSTRG.113622.34	Bladder	ENSG00000154642
ENST00000506869	Bladder	ENSG00000157796
ENST00000378609	Bladder	ENSG00000078369
ENST00000311604	Bladder	ENSG00000130592
ENST00000404724	Bladder	ENSG00000093009
ENST00000281030	Bladder	ENSG00000151365
ENST00000257287	Bladder	ENSG00000174799
ENST00000313115	Bladder	ENSG00000177556
ENST00000577830	Bladder	ENSG00000180891
MSTRG.205002.13	Bladder	ENSG00000185753
MSTRG.201224.29	Bladder	ENSG00000235106
MSTRG.89015.39	Bladder	ENSG00000266964
MSTRG.27562.260	Bladder	ENSG00000174775
MSTRG.10759.130	Bladder	ENSG00000196754
MSTRG.72916.89	Bladder	ENSG00000230989
ENST00000303415	Bladder	ENSG00000089012
MSTRG.26305.125	Bladder	ENSG00000107581
ENST00000635816	Bladder	ENSG00000107779
ENST00000636056	Bladder	ENSG00000107779
MSTRG.58638.49	Bladder	ENSG00000119599
ENST00000373944	Bladder	ENSG00000122952
MSTRG.116807.66	Bladder	ENSG00000128294
ENST00000473706	Bladder	ENSG00000138092
ENST00000318063	Bladder	ENSG00000155970
ENST00000360515	Bladder	ENSG00000158985
ENST00000341533	Bladder	ENSG00000161048
ENST00000380494	Bladder	ENSG00000113163
MSTRG.74066.166	Bladder	ENSG00000132530
MSTRG.89217.144	Bladder	ENSG00000099337
ENST00000372824	Bladder	ENSG00000101104
MSTRG.11735.35	Bladder	ENSG00000143157
ENST00000394332	Bladder	ENSG00000125691
ENST00000509973	Bladder	ENSG00000145287
MSTRG.150544.6	Bladder	ENSG00000171617
MSTRG.77060.13	Bladder	ENSG00000182963
ENST00000611699	Bladder	ENSG00000273899
ENST00000533729	Bladder	ENSG00000273003
ENST00000310046	Bladder	ENSG00000173914
ENST00000309579	Bladder	ENSG00000173915
MSTRG.93724.146	Bladder	ENSG00000055332
ENST00000355520	Bladder	ENSG00000079482
MSTRG.56187.377	Bladder	ENSG00000100884
ENST00000558460	Bladder	ENSG00000103707
ENST00000337057	Bladder	ENSG00000079819
MSTRG.166875.34	Bladder	ENSG00000118689
ENST00000339105	Bladder	ENSG00000125246
ENST00000353341	Bladder	ENSG00000138668
MSTRG.166875.2	Bladder	ENSG00000118689
MSTRG.78270.8	Bladder	ENSG00000068489
ENST00000293778	Bladder	ENSG00000161921
MSTRG.168405.61	Bladder	ENSG00000079819
ENST00000305879	Bladder	ENSG00000170627
MSTRG.117813.70	Bladder	ENSG00000183172
MSTRG.61728.412	Bladder	ENSG00000213145
MSTRG.11860.32	Bladder	ENSG00000213064
MSTRG.173212.52	Bladder	ENSG00000180354
ENST00000374922	Bladder	ENSG00000204272
ENST00000422252	Bladder	ENSG00000183172
ENST00000369462	Bladder	ENSG00000185515
ENST00000534680	Bladder	ENSG00000213563
ENST00000374293	Bladder	ENSG00000242616
ENST00000589838	Bladder	ENSG00000130175
ENST00000268122	Bladder	ENSG00000140519
ENST00000474951	Bladder	ENSG00000131398
MSTRG.192704.277	Bladder	ENSG00000181638
MSTRG.68501.28	Bladder	ENSG00000166847
MSTRG.76500.157	Bladder	ENSG00000172057
ENST00000615257	Bladder	ENSG00000214435
ENST00000374761	Bladder	ENSG00000076864
MSTRG.79189.451	Bladder	ENSG00000108946
MSTRG.116807.64	Bladder	ENSG00000128294
MSTRG.137451.17	Bladder	ENSG00000145287
ENST00000569874	Bladder	ENSG00000162065
MSTRG.192657.17	Bladder	ENSG00000204421
MSTRG.66954.67	Bladder	ENSG00000103275
MSTRG.105900.48	Bladder	ENSG00000118242
ENST00000449651	Bladder	ENSG00000163297
ENST00000422589	Bladder	ENSG00000161048
ENST00000575288	Bladder	ENSG00000174238
MSTRG.170958.33	Bladder	ENSG00000112584
MSTRG.150745.14	Bladder	ENSG00000164252
ENST00000414739	Bladder	ENSG00000239521
MSTRG.170689.148	Bladder	ENSG00000112096
MSTRG.87283.23	Bladder	ENSG00000179271
ENST00000379226	Bladder	ENSG00000184831
MSTRG.26817.30	Bladder	ENSG00000019995
ENST00000225512	Bladder	ENSG00000108379
ENST00000320619	Bladder	ENSG00000186187
ENST00000356386	Bladder	ENSG00000186470
ENST00000600003	Bladder	ENSG00000197857
ENST00000263201	Bladder	ENSG00000093009
ENST00000533379	Bladder	ENSG00000132286
MSTRG.205002.11	Bladder	ENSG00000185753
MSTRG.83944.71	Bladder	ENSG00000196628
ENST00000359276	Bladder	ENSG00000047230
MSTRG.86170.191	Bladder	ENSG00000071655
MSTRG.203130.11	Bladder	ENSG00000196459
MSTRG.71805.10	Bladder	ENSG00000172840
ENST00000421284	Bladder	ENSG00000087299
ENST00000372398	Bladder	ENSG00000107130
MSTRG.158243.16	Bladder	ENSG00000113194
ENST00000479873	Bladder	ENSG00000101104
ENST00000616135	Bladder	ENSG00000132763
ENST00000495688	Bladder	ENSG00000143851
MSTRG.29712.20	Bladder	ENSG00000152219
ENST00000408915	Bladder	ENSG00000161249
ENST00000625626	Bladder	ENSG00000112584
MSTRG.93262.55	Bladder	ENSG00000075426
MSTRG.78177.5	Bladder	ENSG00000136457
ENST00000405786	Bladder	ENSG00000147533
MSTRG.847.17	Bladder	ENSG00000120948
MSTRG.98676.30	Bladder	ENSG00000175701
MSTRG.117813.65	Bladder	ENSG00000183172
MSTRG.154974.23	Bladder	ENSG00000113658
ENST00000609375	Bladder	ENSG00000125863
MSTRG.155335.14	Bladder	ENSG00000131507
MSTRG.212417.8	Bladder	ENSG00000171388
MSTRG.87908.23	Bladder	ENSG00000181896
MSTRG.5442.16	Bladder	ENSG00000162623
ENST00000340537	Bladder	ENSG00000186523
MSTRG.61728.453	Bladder	ENSG00000213145
MSTRG.206537.1	Bladder	ENSG00000204272
MSTRG.14067.16	Bladder	ENSG00000213047
MSTRG.59701.23	Bladder	ENSG00000053254
MSTRG.86088.2	Bladder	ENSG00000172270
MSTRG.4904.8	Bladder	ENSG00000172380
ENST00000359479	Bladder	ENSG00000169359
ENST00000275635	Bladder	ENSG00000086730
ENST00000399448	Bladder	ENSG00000111679
ENST00000418170	Bladder	ENSG00000100281
ENST00000370803	Bladder	ENSG00000156531
ENST00000376935	Bladder	ENSG00000224531
MSTRG.87415.575	Bladder	ENSG00000105576
ENST00000371399	Bladder	ENSG00000058799
MSTRG.44937.45	Bladder	ENSG00000139436
MSTRG.179412.506	Bladder	ENSG00000267645
ENST00000299698	Bladder	ENSG00000166535
MSTRG.67225.176	Bladder	ENSG00000206053
ENST00000395633	Bladder	ENSG00000099624
MSTRG.86385.8	Bladder	ENSG00000105229
ENST00000370110	Bladder	ENSG00000107833
MSTRG.90155.52	Bladder	ENSG00000142544
MSTRG.90155.51	Bladder	ENSG00000142544
ENST00000286794	Bladder	ENSG00000156269
MSTRG.39686.11	Bladder	ENSG00000175548
ENST00000568985	Bladder	ENSG00000167186
MSTRG.80884.23	Bladder	ENSG00000134265
MSTRG.192704.242	Bladder	ENSG00000181638
MSTRG.168524.35	Bladder	ENSG00000079950
ENST00000357384	Bladder	ENSG00000141425
MSTRG.69245.160	Bladder	ENSG00000169217
ENST00000454127	Bladder	ENSG00000169239
ENST00000326529	Bladder	ENSG00000160471
ENST00000484614	Bladder	ENSG00000198088
ENST00000372466	Bladder	ENSG00000198088
MSTRG.86170.183	Bladder	ENSG00000071655
ENST00000411416	Bladder	ENSG00000145287
MSTRG.64975.12	Bladder	ENSG00000156642
ENST00000257552	Bladder	ENSG00000135097
ENST00000537739	Bladder	ENSG00000143321
ENST00000614079	Bladder	ENSG00000160007
ENST00000513829	Bladder	ENSG00000168824
ENST00000567351	Bladder	ENSG00000261408
ENST00000480058	Bladder	ENSG00000112739
ENST00000219454	Bladder	ENSG00000103175
MSTRG.188195.9	Bladder	ENSG00000164684
ENST00000588705	Bladder	ENSG00000267228
ENST00000443585	Bladder	ENSG00000235162
MSTRG.106115.272	Bladder	ENSG00000018280
MSTRG.160659.11	Bladder	ENSG00000180596
ENST00000547104	Bladder	ENSG00000185432
MSTRG.170235.4	Bladder	ENSG00000122335
ENST00000511217	Bladder	ENSG00000156463
ENST00000320031	Brain	ENSG00000005884
ENST00000508167	Brain	ENSG00000007062
MSTRG.40587.41	Brain	ENSG00000050438
ENST00000429027	Brain	ENSG00000052126
ENST00000397274	Brain	ENSG00000099331
ENST00000262096	Brain	ENSG00000104219
ENST00000381938	Brain	ENSG00000121895
ENST00000243052	Brain	ENSG00000123360
MSTRG.40879.170	Brain	ENSG00000123360
ENST00000375477	Brain	ENSG00000126226
ENST00000264554	Brain	ENSG00000129946
MSTRG.172884.96	Brain	ENSG00000136235
ENST00000458191	Brain	ENSG00000136273
MSTRG.94237.72	Brain	ENSG00000143933
ENST00000278937	Brain	ENSG00000149573
ENST00000504087	Brain	ENSG00000151458
ENST00000281171	Brain	ENSG00000151490
MSTRG.181210.72	Brain	ENSG00000155660
MSTRG.2647.28	Brain	ENSG00000160062
MSTRG.121633.191	Brain	ENSG00000160808
MSTRG.183997.46	Brain	ENSG00000168484
MSTRG.38295.16	Brain	ENSG00000171681
ENST00000367309	Brain	ENSG00000174307
MSTRG.213919.8	Brain	ENSG00000178947
ENST00000615257	Brain	ENSG00000214435
ENST00000268122	Brain	ENSG00000140519
ENST00000417443	Brain	ENSG00000178947
ENST00000379226	Brain	ENSG00000184831
ENST00000221566	Brain	ENSG00000104969
ENST00000616198	Brain	ENSG00000155636
ENST00000330045	Brain	ENSG00000185515
ENST00000476151	Brain	ENSG00000267645
MSTRG.116105.37	Brain	ENSG00000203618
MSTRG.205801.174	Brain	ENSG00000068323
ENST00000360876	Brain	ENSG00000106263
ENST00000264645	Brain	ENSG00000108349
MSTRG.94723.14	Brain	ENSG00000115310
MSTRG.116807.64	Brain	ENSG00000128294
MSTRG.79189.451	Brain	ENSG00000108946
MSTRG.32400.114	Brain	ENSG00000134824
ENST00000522447	Brain	ENSG00000147592
ENST00000392979	Brain	ENSG00000151572
ENST00000388948	Brain	ENSG00000154237
ENST00000404129	Brain	ENSG00000156097
ENST00000299333	Brain	ENSG00000166257
ENST00000369883	Brain	ENSG00000166275
MSTRG.14555.40	Brain	ENSG00000170075
ENST00000446801	Brain	ENSG00000174442
ENST00000611969	Brain	ENSG00000175701
ENST00000358373	Brain	ENSG00000179603
MSTRG.67832.47	Brain	ENSG00000213853
MSTRG.67172.16	Brain	ENSG00000213918
ENST00000448587	Brain	ENSG00000223573
MSTRG.127462.35	Brain	ENSG00000114125
MSTRG.29988.3	Brain	ENSG00000110436
ENST00000616874	Brain	ENSG00000156097
ENST00000306107	Brain	ENSG00000170017
MSTRG.41870.30	Brain	ENSG00000111530
ENST00000457177	Brain	ENSG00000251369
ENST00000403663	Brain	ENSG00000100106
ENST00000612061	Brain	ENSG00000270276
ENST00000396832	Brain	ENSG00000213923
ENST00000600084	Brain	ENSG00000090554
MSTRG.116304.6	Brain	ENSG00000100027
ENST00000263025	Brain	ENSG00000102882
ENST00000221671	Brain	ENSG00000105072
MSTRG.8613.40	Brain	ENSG00000116473
ENST00000356674	Brain	ENSG00000122566
ENST00000605932	Brain	ENSG00000154814
ENST00000370187	Brain	ENSG00000166167
ENST00000602637	Brain	ENSG00000180573
ENST00000393150	Brain	ENSG00000196954
ENST00000261407	Brain	ENSG00000111684
MSTRG.107185.31	Brain	ENSG00000119013
ENST00000299866	Brain	ENSG00000166676
MSTRG.79829.16	Brain	ENSG00000167281
ENST00000522317	Brain	ENSG00000169427
MSTRG.31616.6	Brain	ENSG00000183908
MSTRG.185611.34	Brain	ENSG00000034239
ENST00000204637	Brain	ENSG00000090554
ENST00000318974	Brain	ENSG00000111679
ENST00000367244	Brain	ENSG00000146469
ENST00000370645	Brain	ENSG00000174021
MSTRG.108351.49	Brain	ENSG00000063660
ENST00000252593	Brain	ENSG00000130303
ENST00000329309	Brain	ENSG00000185290
ENST00000372676	Brain	ENSG00000101443
ENST00000629962	Brain	ENSG00000125122
MSTRG.93814.4	Brain	ENSG00000152147
ENST00000508540	Brain	ENSG00000136457
ENST00000335325	Brain	ENSG00000186187
ENST00000612932	Brain	ENSG00000274211
ENST00000619874	Brain	ENSG00000273590
MSTRG.116439.8	Brain	ENSG00000275004
ENST00000522212	Brain	ENSG00000259024
MSTRG.32876.64	Brain	ENSG00000068831
MSTRG.32876.79	Brain	ENSG00000068831
MSTRG.181477.44	Brain	ENSG00000106538
MSTRG.32877.1276	Brain	ENSG00000110047
ENST00000228872	Brain	ENSG00000111276
ENST00000474951	Brain	ENSG00000131398
MSTRG.155335.21	Brain	ENSG00000131507
ENST00000396981	Brain	ENSG00000132388
MSTRG.41814.6	Brain	ENSG00000139233
ENST00000336216	Brain	ENSG00000140382
ENST00000324210	Brain	ENSG00000152601
ENST00000412681	Brain	ENSG00000154146
ENST00000435030	Brain	ENSG00000168280
ENST00000297857	Brain	ENSG00000165156
MSTRG.193767.248	Brain	ENSG00000170619
ENST00000335312	Brain	ENSG00000186111
MSTRG.110835.842	Brain	ENSG00000204099
ENST00000480945	Brain	ENSG00000197312
MSTRG.65110.137	Brain	ENSG00000213578
ENST00000252071	Brain	ENSG00000106526
MSTRG.212596.12	Brain	ENSG00000123728
MSTRG.32398.4	Brain	ENSG00000134825
MSTRG.27464.379	Brain	ENSG00000130643
MSTRG.64339.60	Brain	ENSG00000166831
MSTRG.36785.38	Brain	ENSG00000154146
MSTRG.64339.66	Brain	ENSG00000166831
ENST00000414851	Brain	ENSG00000173406
ENST00000338733	Brain	ENSG00000113838
ENST00000252934	Brain	ENSG00000130638
ENST00000445964	Brain	ENSG00000168918
ENST00000392061	Brain	ENSG00000218739
ENST00000219481	Brain	ENSG00000242612
MSTRG.432.20	Brain	ENSG00000069424
MSTRG.86427.86	Brain	ENSG00000105325
ENST00000620443	Brain	ENSG00000125675
ENST00000589838	Brain	ENSG00000130175
ENST00000253925	Brain	ENSG00000131626
MSTRG.36039.168	Brain	ENSG00000137726
ENST00000370112	Brain	ENSG00000162695
ENST00000614243	Brain	ENSG00000162729
MSTRG.12785.10	Brain	ENSG00000157064
ENST00000326587	Brain	ENSG00000179222
MSTRG.116394.23	Brain	ENSG00000186716
ENST00000366835	Brain	ENSG00000196187
ENST00000230990	Brain	ENSG00000113070
MSTRG.200867.22	Brain	ENSG00000136908
MSTRG.200867.23	Brain	ENSG00000136908
ENST00000405097	Brain	ENSG00000137710
MSTRG.6092.2	Brain	ENSG00000153904
MSTRG.76789.190	Brain	ENSG00000108774
MSTRG.28400.18	Brain	ENSG00000148926
ENST00000304979	Brain	ENSG00000171960
MSTRG.78173.34	Brain	ENSG00000264364
MSTRG.192704.1	Brain	ENSG00000264668
MSTRG.83944.92	Brain	ENSG00000196628
ENST00000543273	Brain	ENSG00000239521
MSTRG.171405.26	Brain	ENSG00000106012
ENST00000371625	Brain	ENSG00000107317
ENST00000563459	Brain	ENSG00000103356
ENST00000552864	Brain	ENSG00000111052
MSTRG.108355.59	Brain	ENSG00000142327
MSTRG.154937.7	Brain	ENSG00000145824
ENST00000277480	Brain	ENSG00000148346
MSTRG.67917.47	Brain	ENSG00000162073
MSTRG.32315.31	Brain	ENSG00000167771
ENST00000305233	Brain	ENSG00000171813
ENST00000379090	Brain	ENSG00000196391
ENST00000612363	Brain	ENSG00000233608
MSTRG.74105.106	Brain	ENSG00000132507
MSTRG.154685.27	Brain	ENSG00000158985
MSTRG.128598.17	Brain	ENSG00000163659
ENST00000420455	Brain	ENSG00000142188
MSTRG.90859.380	Brain	ENSG00000198466
MSTRG.64321.108	Brain	ENSG00000157734
MSTRG.154685.50	Brain	ENSG00000158985
MSTRG.19578.18	Brain	ENSG00000134461
ENST00000398881	Brain	ENSG00000214736
ENST00000418265	Brain	ENSG00000261796
MSTRG.90025.49	Brain	ENSG00000177380
ENST00000450162	Brain	ENSG00000124380
ENST00000008527	Brain	ENSG00000008405
ENST00000367324	Brain	ENSG00000081277
MSTRG.122109.34	Brain	ENSG00000168309
MSTRG.65115.42	Brain	ENSG00000067225
ENST00000340828	Brain	ENSG00000113328
MSTRG.89323.75	Brain	ENSG00000130402
MSTRG.121471.12	Brain	ENSG00000114646
ENST00000326873	Brain	ENSG00000118046
ENST00000262506	Brain	ENSG00000070770
MSTRG.188218.13	Brain	ENSG00000076641
MSTRG.49692.35	Brain	ENSG00000089693
ENST00000309190	Brain	ENSG00000153113
ENST00000429205	Brain	ENSG00000161956
MSTRG.74053.65	Brain	ENSG00000167193
MSTRG.183997.35	Brain	ENSG00000168484
ENST00000323037	Brain	ENSG00000180233
ENST00000356386	Brain	ENSG00000186470
MSTRG.53813.10	Brain	ENSG00000198542
ENST00000356613	Brain	ENSG00000198576
MSTRG.161173.47	Brain	ENSG00000254870
ENST00000369748	Brain	ENSG00000064886
ENST00000449934	Brain	ENSG00000204520
MSTRG.60253.5	Brain	ENSG00000227051
MSTRG.111541.66	Brain	ENSG00000254806
ENST00000455537	Brain	ENSG00000155980
MSTRG.69142.45	Brain	ENSG00000176046
MSTRG.173212.85	Brain	ENSG00000180233
ENST00000382581	Brain	ENSG00000179010
MSTRG.155687.109	Brain	ENSG00000146007
ENST00000337975	Brain	ENSG00000183655
ENST00000456793	Brain	ENSG00000228474
ENST00000373020	Brain	ENSG00000000003
ENST00000464950	Brain	ENSG00000058799
ENST00000368594	Brain	ENSG00000068383
MSTRG.86170.190	Brain	ENSG00000071655
ENST00000392427	Brain	ENSG00000079819
ENST00000262764	Brain	ENSG00000087157
ENST00000607371	Brain	ENSG00000089558
ENST00000620157	Brain	ENSG00000110367
MSTRG.29988.11	Brain	ENSG00000110436
ENST00000476287	Brain	ENSG00000112584
MSTRG.133029.8	Brain	ENSG00000118579
ENST00000517844	Brain	ENSG00000120963
MSTRG.112999.104	Brain	ENSG00000124172
MSTRG.112999.109	Brain	ENSG00000124172
MSTRG.116807.57	Brain	ENSG00000128294
MSTRG.67240.14	Brain	ENSG00000126603
MSTRG.27572.279	Brain	ENSG00000130592
MSTRG.200846.50	Brain	ENSG00000136830
MSTRG.200861.322	Brain	ENSG00000136840
ENST00000543795	Brain	ENSG00000141971
MSTRG.73595.46	Brain	ENSG00000141252
ENST00000602300	Brain	ENSG00000152795
MSTRG.96397.10	Brain	ENSG00000162951
ENST00000308696	Brain	ENSG00000173692
MSTRG.98676.30	Brain	ENSG00000175701
ENST00000320865	Brain	ENSG00000175711
ENST00000471696	Brain	ENSG00000198843
ENST00000351325	Brain	ENSG00000266964
ENST00000321358	Brain	ENSG00000065978
ENST00000281821	Brain	ENSG00000116106
MSTRG.52963.14	Brain	ENSG00000165300
MSTRG.36175.51	Brain	ENSG00000172269
ENST00000462686	Brain	ENSG00000173614
ENST00000310706	Brain	ENSG00000173801
ENST00000380050	Brain	ENSG00000058091
MSTRG.93095.12	Brain	ENSG00000084764
ENST00000262493	Brain	ENSG00000087258
ENST00000225512	Brain	ENSG00000108379
MSTRG.32411.195	Brain	ENSG00000167995
ENST00000414150	Brain	ENSG00000271723
MSTRG.79726.131	Brain	ENSG00000055483
ENST00000597551	Brain	ENSG00000090554
MSTRG.110505.408	Brain	ENSG00000088888
ENST00000377452	Brain	ENSG00000125821
MSTRG.134806.6	Brain	ENSG00000145248
MSTRG.84354.59	Brain	ENSG00000176641
ENST00000262848	Brain	ENSG00000183943
MSTRG.206537.13	Brain	ENSG00000204272
MSTRG.90470.437	Brain	ENSG00000213024
MSTRG.41134.62	Brain	ENSG00000076067
MSTRG.178183.42	Brain	ENSG00000106351
MSTRG.75797.39	Brain	ENSG00000108587
MSTRG.78695.36	Brain	ENSG00000136490
ENST00000378482	Brain	ENSG00000156298
ENST00000378700	Brain	ENSG00000172201
MSTRG.5445.5	Brain	ENSG00000184005
ENST00000379651	Brain	ENSG00000184368
MSTRG.57927.65	Brain	ENSG00000139974
MSTRG.98863.17	Brain	ENSG00000144161
ENST00000377791	Brain	ENSG00000180573
MSTRG.108827.54	Brain	ENSG00000125863
ENST00000369547	Brain	ENSG00000134207
ENST00000567962	Brain	ENSG00000186187
ENST00000314088	Brain	ENSG00000180573
MSTRG.65192.97	Brain	ENSG00000178741
MSTRG.186165.2	Brain	ENSG00000206579
ENST00000534355	Brain	ENSG00000211450
MSTRG.117770.165	Brain	ENSG00000100418
MSTRG.111530.147	Brain	ENSG00000101104
MSTRG.185124.171	Brain	ENSG00000085788
MSTRG.172538.17	Brain	ENSG00000106546
MSTRG.170689.105	Brain	ENSG00000112096
MSTRG.170689.142	Brain	ENSG00000112096
MSTRG.23014.14	Brain	ENSG00000122863
MSTRG.159336.26	Brain	ENSG00000124783
MSTRG.74053.386	Brain	ENSG00000132376
ENST00000382753	Brain	ENSG00000132406
MSTRG.43328.13	Brain	ENSG00000139318
ENST00000439958	Brain	ENSG00000149532
ENST00000285605	Brain	ENSG00000155254
MSTRG.140405.10	Brain	ENSG00000164070
ENST00000300069	Brain	ENSG00000166831
ENST00000486319	Brain	ENSG00000168255
ENST00000302418	Brain	ENSG00000170759
ENST00000310256	Brain	ENSG00000173409
ENST00000311189	Brain	ENSG00000174775
MSTRG.158960.59	Brain	ENSG00000168994
ENST00000351677	Brain	ENSG00000179295
MSTRG.210140.27	Brain	ENSG00000184481
MSTRG.40618.47	Brain	ENSG00000185432
MSTRG.118084.67	Brain	ENSG00000075234
ENST00000271002	Brain	ENSG00000142856
ENST00000511970	Brain	ENSG00000164035
ENST00000398712	Brain	ENSG00000179526
ENST00000314222	Brain	ENSG00000181649
ENST00000423855	Brain	ENSG00000185946
ENST00000330701	Brain	ENSG00000181638
ENST00000266744	Brain	ENSG00000139352
MSTRG.76830.83	Brain	ENSG00000168259
ENST00000262803	Brain	ENSG00000005007
ENST00000476844	Brain	ENSG00000189283
MSTRG.189779.7	Brain	ENSG00000048392
ENST00000263233	Brain	ENSG00000102003
MSTRG.87917.352	Brain	ENSG00000130175
ENST00000286733	Brain	ENSG00000138744
MSTRG.155915.31	Brain	ENSG00000164284
MSTRG.71805.10	Brain	ENSG00000172840
MSTRG.205002.21	Brain	ENSG00000185753
MSTRG.117813.71	Brain	ENSG00000183172
ENST00000308768	Brain	ENSG00000174943
ENST00000369023	Brain	ENSG00000107672
ENST00000375446	Brain	ENSG00000131669
MSTRG.16490.9	Brain	ENSG00000168118
MSTRG.65673.146	Brain	ENSG00000169609
MSTRG.32538.26	Brain	ENSG00000172922
MSTRG.173589.15	Brain	ENSG00000006451
ENST00000225298	Brain	ENSG00000011260
ENST00000246194	Brain	ENSG00000125970
MSTRG.135390.38	Brain	ENSG00000128050
MSTRG.74105.101	Brain	ENSG00000132507
MSTRG.28770.36	Brain	ENSG00000134333
MSTRG.19578.1	Brain	ENSG00000134461
MSTRG.10877.44	Brain	ENSG00000143321
ENST00000305123	Brain	ENSG00000169047
MSTRG.12590.41	Brain	ENSG00000169905
ENST00000397265	Brain	ENSG00000171840
MSTRG.90287.37	Brain	ENSG00000167755
MSTRG.126295.47	Brain	ENSG00000173193
ENST00000602848	Brain	ENSG00000177380
MSTRG.191037.29	Brain	ENSG00000178764
ENST00000273390	Brain	ENSG00000183833
MSTRG.117775.45	Brain	ENSG00000196419
MSTRG.32499.163	Brain	ENSG00000214753
ENST00000225614	Brain	ENSG00000108479
ENST00000512439	Brain	ENSG00000179909
MSTRG.97557.134	Brain	ENSG00000196417
ENST00000392561	Brain	ENSG00000122965
ENST00000458521	Brain	ENSG00000166863
MSTRG.36200.9	Brain	ENSG00000118181
MSTRG.40408.86	Brain	ENSG00000129315
ENST00000545145	Brain	ENSG00000122965
ENST00000371472	Brain	ENSG00000165802
ENST00000342232	Brain	ENSG00000104369
ENST00000374294	Brain	ENSG00000244115
MSTRG.44487.10	Brain	ENSG00000235162
ENST00000586243	Brain	ENSG00000118046
MSTRG.32940.79	Brain	ENSG00000110092
ENST00000357052	Brain	ENSG00000167578
MSTRG.155945.16	Brain	ENSG00000070808
MSTRG.118675.12	Brain	ENSG00000072756
ENST00000374765	Brain	ENSG00000076864
ENST00000377881	Brain	ENSG00000083544
ENST00000395633	Brain	ENSG00000099624
MSTRG.50700.16	Brain	ENSG00000083544
MSTRG.1576.123	Brain	ENSG00000076864
ENST00000375058	Brain	ENSG00000102316
MSTRG.63383.10	Brain	ENSG00000104047
ENST00000599732	Brain	ENSG00000104960
MSTRG.141465.28	Brain	ENSG00000109390
MSTRG.454.192	Brain	ENSG00000116237
ENST00000261070	Brain	ENSG00000138495
MSTRG.158211.64	Brain	ENSG00000145920
ENST00000454925	Brain	ENSG00000147394
MSTRG.36121.22	Brain	ENSG00000149575
MSTRG.38333.35	Brain	ENSG00000151490
ENST00000320816	Brain	ENSG00000153071
ENST00000286070	Brain	ENSG00000155636
MSTRG.181210.40	Brain	ENSG00000155660
ENST00000324849	Brain	ENSG00000155975
MSTRG.68404.5	Brain	ENSG00000167191
MSTRG.67104.10	Brain	ENSG00000167969
ENST00000312553	Brain	ENSG00000174348
MSTRG.69142.46	Brain	ENSG00000176046
MSTRG.161135.138	Brain	ENSG00000186470
MSTRG.85493.31	Brain	ENSG00000187773
ENST00000419593	Brain	ENSG00000254806
MSTRG.158185.14	Brain	ENSG00000164466
MSTRG.32101.447	Brain	ENSG00000177697
MSTRG.183997.2	Brain	ENSG00000168484
MSTRG.126669.49	Brain	ENSG00000172780
ENST00000472726	Brain	ENSG00000256500
ENST00000593729	Brain	ENSG00000267855
MSTRG.177661.376	Brain	ENSG00000058091
ENST00000348411	Brain	ENSG00000068438
ENST00000313601	Brain	ENSG00000114353
ENST00000537664	Brain	ENSG00000112584
ENST00000575076	Brain	ENSG00000122390
MSTRG.40929.78	Brain	ENSG00000135426
ENST00000380075	Brain	ENSG00000138100
MSTRG.32450.4	Brain	ENSG00000149782
ENST00000396827	Brain	ENSG00000158691
MSTRG.160905.32	Brain	ENSG00000158691
MSTRG.131184.15	Brain	ENSG00000163961
ENST00000472644	Brain	ENSG00000170017
MSTRG.212417.8	Brain	ENSG00000171388
MSTRG.162106.12	Brain	ENSG00000196284
MSTRG.162149.11	Brain	ENSG00000001561
MSTRG.121559.18	Brain	ENSG00000114302
ENST00000311212	Brain	ENSG00000120963
ENST00000249071	Brain	ENSG00000128340
ENST00000407038	Brain	ENSG00000138101
ENST00000357743	Brain	ENSG00000147533
MSTRG.201242.18	Brain	ENSG00000196363
ENST00000350811	Brain	ENSG00000058404
ENST00000590919	Brain	ENSG00000183401
MSTRG.49721.124	Brain	ENSG00000159335
ENST00000619286	Brain	ENSG00000271605
ENST00000361322	Brain	ENSG00000008118
MSTRG.75215.19	Brain	ENSG00000034152
MSTRG.131408.152	Brain	ENSG00000068078
ENST00000593380	Brain	ENSG00000105072
MSTRG.48090.79	Brain	ENSG00000132963
ENST00000596582	Brain	ENSG00000130311
MSTRG.100385.57	Brain	ENSG00000152102
ENST00000359479	Brain	ENSG00000169359
ENST00000317995	Brain	ENSG00000178538
ENST00000314332	Brain	ENSG00000180596
ENST00000508237	Brain	ENSG00000198740
ENST00000380241	Brain	ENSG00000047230
MSTRG.68401.18	Brain	ENSG00000103550
ENST00000331808	Brain	ENSG00000182108
MSTRG.206537.17	Brain	ENSG00000204272
ENST00000333360	Brain	ENSG00000007908
MSTRG.79687.48	Brain	ENSG00000108639
ENST00000296526	Brain	ENSG00000120251
ENST00000393436	Brain	ENSG00000127314
MSTRG.67789.22	Brain	ENSG00000186260
ENST00000433425	Brain	ENSG00000196972
MSTRG.199769.8	Brain	ENSG00000148154
ENST00000290583	Brain	ENSG00000159409
ENST00000256429	Brain	ENSG00000134046
MSTRG.203364.16	Brain	ENSG00000047230
MSTRG.108827.61	Brain	ENSG00000125863
MSTRG.154974.23	Brain	ENSG00000113658
ENST00000262631	Brain	ENSG00000105711
ENST00000275635	Brain	ENSG00000086730
ENST00000452361	Brain	ENSG00000274049
ENST00000600079	Brain	ENSG00000213023
ENST00000218652	Brain	ENSG00000102471
MSTRG.201029.42	Brain	ENSG00000126882
ENST00000264151	Brain	ENSG00000128694
ENST00000489099	Brain	ENSG00000142856
ENST00000276055	Brain	ENSG00000147119
ENST00000562924	Brain	ENSG00000156642
ENST00000373674	Brain	ENSG00000164530
MSTRG.44788.11	Brain	ENSG00000166111
ENST00000304842	Brain	ENSG00000169902
MSTRG.67670.96	Brain	ENSG00000171490
MSTRG.27562.230	Brain	ENSG00000174775
ENST00000409841	Brain	ENSG00000185414
ENST00000007516	Brain	ENSG00000004779
ENST00000264218	Brain	ENSG00000109255
MSTRG.66954.51	Brain	ENSG00000103275
MSTRG.42171.17	Brain	ENSG00000139291
MSTRG.203367.67	Brain	ENSG00000169895
ENST00000572316	Brain	ENSG00000198336
ENST00000376959	Brain	ENSG00000131398
ENST00000490820	Brain	ENSG00000137504
MSTRG.184170.34	Brain	ENSG00000133872
MSTRG.75758.319	Brain	ENSG00000168961
ENST00000444782	Brain	ENSG00000164620
ENST00000296420	Brain	ENSG00000164035
MSTRG.130668.63	Brain	ENSG00000113916
ENST00000519541	Brain	ENSG00000205236
ENST00000479991	Brain	ENSG00000242732
ENST00000620628	Brain	ENSG00000276234
ENST00000379494	Brain	ENSG00000091482
MSTRG.184175.23	Brain	ENSG00000104660
ENST00000396290	Brain	ENSG00000115738
MSTRG.76087.4	Brain	ENSG00000108700
ENST00000458350	Brain	ENSG00000152348
ENST00000448281	Brain	ENSG00000157014
ENST00000301908	Brain	ENSG00000168081
ENST00000333725	Brain	ENSG00000140262
MSTRG.14592.15	Brain	ENSG00000183155
ENST00000415876	Brain	ENSG00000144290
MSTRG.74959.76	Brain	ENSG00000264187
ENST00000343827	Brain	ENSG00000140262
MSTRG.179305.28	Brain	ENSG00000091140
ENST00000372429	Brain	ENSG00000136878
ENST00000369535	Brain	ENSG00000213281
MSTRG.155310.164	Brain	ENSG00000276547
ENST00000337018	Brain	ENSG00000064607
MSTRG.86104.14	Brain	ENSG00000070404
MSTRG.58646.20	Brain	ENSG00000119661
MSTRG.33181.12	Brain	ENSG00000149273
MSTRG.68501.34	Brain	ENSG00000166847
MSTRG.3393.55	Brain	ENSG00000171793
MSTRG.30520.6	Brain	ENSG00000175104
ENST00000479191	Brain	ENSG00000178796
MSTRG.122028.33	Brain	ENSG00000016391
ENST00000163678	Brain	ENSG00000067365
MSTRG.191074.38	Brain	ENSG00000136986
ENST00000375300	Brain	ENSG00000160584
ENST00000391971	Brain	ENSG00000168385
MSTRG.93677.65	Brain	ENSG00000171055
ENST00000470110	Brain	ENSG00000197162
ENST00000482573	Brain	ENSG00000183833
ENST00000583195	Brain	ENSG00000263874
ENST00000399292	Brain	ENSG00000205670
MSTRG.86104.34	Brain	ENSG00000070404
ENST00000357235	Brain	ENSG00000197622
ENST00000403734	Brain	ENSG00000234857
MSTRG.86831.7	Brain	ENSG00000233927
MSTRG.183984.377	Brain	ENSG00000158863
MSTRG.69250.14	Brain	ENSG00000180035
ENST00000370803	Brain	ENSG00000156531
MSTRG.37471.17	Brain	ENSG00000171840
ENST00000492796	Brain	ENSG00000197622
MSTRG.89807.120	Brain	ENSG00000090372
MSTRG.42732.8	Brain	ENSG00000111052
ENST00000621271	Brain	ENSG00000070371
MSTRG.79518.29	Brain	ENSG00000261408
ENST00000472495	Brain	ENSG00000214941
MSTRG.69065.210	Brain	ENSG00000066654
ENST00000374763	Brain	ENSG00000076864
ENST00000355520	Brain	ENSG00000079482
MSTRG.56187.377	Brain	ENSG00000100884
ENST00000559514	Brain	ENSG00000100865
ENST00000219454	Brain	ENSG00000103175
ENST00000435564	Brain	ENSG00000115252
MSTRG.38165.49	Brain	ENSG00000134531
MSTRG.174271.69	Brain	ENSG00000136273
ENST00000287202	Brain	ENSG00000140488
ENST00000440960	Brain	ENSG00000141391
MSTRG.11735.35	Brain	ENSG00000143157
MSTRG.95577.55	Brain	ENSG00000143995
MSTRG.148151.111	Brain	ENSG00000153071
ENST00000318063	Brain	ENSG00000155970
ENST00000293778	Brain	ENSG00000161921
MSTRG.150544.6	Brain	ENSG00000171617
MSTRG.10759.83	Brain	ENSG00000196154
ENST00000360215	Brain	ENSG00000197753
MSTRG.25749.73	Brain	ENSG00000214435
MSTRG.119179.35	Brain	ENSG00000241553
ENST00000373367	Brain	ENSG00000102383
MSTRG.119500.94	Brain	ENSG00000131381
MSTRG.153017.218	Brain	ENSG00000153113
MSTRG.158240.22	Brain	ENSG00000175414
ENST00000618091	Brain	ENSG00000104936
ENST00000320848	Brain	ENSG00000178988
ENST00000570618	Brain	ENSG00000228696
ENST00000007699	Brain	ENSG00000006047
ENST00000436577	Brain	ENSG00000058091
ENST00000072644	Brain	ENSG00000058799
ENST00000558460	Brain	ENSG00000103707
MSTRG.166875.34	Brain	ENSG00000118689
MSTRG.116807.66	Brain	ENSG00000128294
ENST00000311604	Brain	ENSG00000130592
ENST00000359755	Brain	ENSG00000131016
ENST00000402676	Brain	ENSG00000131016
MSTRG.32400.113	Brain	ENSG00000134824
MSTRG.40879.46	Brain	ENSG00000135486
ENST00000473706	Brain	ENSG00000138092
ENST00000407661	Brain	ENSG00000138101
MSTRG.16096.8	Brain	ENSG00000143756
ENST00000520817	Brain	ENSG00000147533
ENST00000618721	Brain	ENSG00000156097
MSTRG.188195.9	Brain	ENSG00000164684
ENST00000353555	Brain	ENSG00000172270
MSTRG.117768.16	Brain	ENSG00000172346
ENST00000475057	Brain	ENSG00000196284
ENST00000319670	Brain	ENSG00000104880
ENST00000263083	Brain	ENSG00000108963
MSTRG.28411.51	Brain	ENSG00000133816
MSTRG.116126.315	Brain	ENSG00000160284
ENST00000279396	Brain	ENSG00000149932
ENST00000397753	Brain	ENSG00000196323
ENST00000367351	Brain	ENSG00000131015
MSTRG.166875.2	Brain	ENSG00000118689
ENST00000371497	Brain	ENSG00000182463
MSTRG.118078.130	Brain	ENSG00000186951
MSTRG.89015.39	Brain	ENSG00000266964
MSTRG.10449.38	Brain	ENSG00000270276
ENST00000396147	Brain	ENSG00000196724
ENST00000522111	Brain	ENSG00000253368
MSTRG.173966.208	Brain	ENSG00000240583
MSTRG.75703.82	Brain	ENSG00000004139
ENST00000377990	Brain	ENSG00000011523
ENST00000199764	Brain	ENSG00000086548
MSTRG.41134.7	Brain	ENSG00000076067
MSTRG.78695.224	Brain	ENSG00000108588
MSTRG.108827.62	Brain	ENSG00000125863
ENST00000353341	Brain	ENSG00000138668
MSTRG.31640.297	Brain	ENSG00000149187
MSTRG.97671.10	Brain	ENSG00000196912
ENST00000362065	Brain	ENSG00000198690
ENST00000374922	Brain	ENSG00000204272
MSTRG.35180.15	Brain	ENSG00000196954
MSTRG.93724.146	Brain	ENSG00000055332
ENST00000594009	Brain	ENSG00000090554
ENST00000624694	Brain	ENSG00000113749
ENST00000257552	Brain	ENSG00000135097
ENST00000350110	Brain	ENSG00000134115
ENST00000258969	Brain	ENSG00000136457
MSTRG.210544.22	Brain	ENSG00000157600
MSTRG.160659.11	Brain	ENSG00000180596
ENST00000339105	Brain	ENSG00000125246
MSTRG.97073.4	Brain	ENSG00000153561
ENST00000557901	Brain	ENSG00000166710
MSTRG.32420.10	Brain	ENSG00000168062
ENST00000432237	Brain	ENSG00000177575
MSTRG.60911.30	Brain	ENSG00000156381
ENST00000359995	Brain	ENSG00000161547
ENST00000392580	Brain	ENSG00000109956
MSTRG.10833.377	Brain	ENSG00000163131
ENST00000330317	Brain	ENSG00000160193
ENST00000443379	Brain	ENSG00000184368
ENST00000358252	Brain	ENSG00000149115
ENST00000433756	Brain	ENSG00000034239
MSTRG.118837.95	Brain	ENSG00000134109
MSTRG.121020.72	Brain	ENSG00000168036
ENST00000313115	Brain	ENSG00000177556
MSTRG.173212.52	Brain	ENSG00000180354
MSTRG.11860.32	Brain	ENSG00000213064
ENST00000521179	Brain	ENSG00000259024
ENST00000379915	Brain	ENSG00000260729
ENST00000381519	Brain	ENSG00000214026
ENST00000618367	Brain	ENSG00000260456
MSTRG.72916.89	Brain	ENSG00000230989
ENST00000611699	Brain	ENSG00000273899
ENST00000438709	Brain	ENSG00000196912
ENST00000533729	Brain	ENSG00000273003
MSTRG.38710.19	Brain	ENSG00000004700
MSTRG.70000.17	Brain	ENSG00000069345
ENST00000372824	Brain	ENSG00000101104
ENST00000223271	Brain	ENSG00000106538
ENST00000636056	Brain	ENSG00000107779
ENST00000635816	Brain	ENSG00000107779
ENST00000342983	Brain	ENSG00000123728
ENST00000433855	Brain	ENSG00000130035
MSTRG.46463.11	Brain	ENSG00000132341
MSTRG.153066.15	Brain	ENSG00000152495
MSTRG.24682.21	Brain	ENSG00000155265
MSTRG.205575.24	Brain	ENSG00000147119
ENST00000379561	Brain	ENSG00000150907
ENST00000296452	Brain	ENSG00000164061
ENST00000395571	Brain	ENSG00000165156
MSTRG.116358.72	Brain	ENSG00000184470
MSTRG.7801.19	Brain	ENSG00000185946
ENST00000345317	Brain	ENSG00000005020
MSTRG.212596.19	Brain	ENSG00000123728
MSTRG.17079.4	Brain	ENSG00000168243
MSTRG.193767.234	Brain	ENSG00000170619
MSTRG.27562.260	Brain	ENSG00000174775
ENST00000302964	Brain	ENSG00000169900
MSTRG.116358.95	Brain	ENSG00000184470
ENST00000435366	Brain	ENSG00000126005
MSTRG.171242.42	Brain	ENSG00000136213
ENST00000602540	Brain	ENSG00000139289
MSTRG.40460.304	Brain	ENSG00000172602
MSTRG.192704.283	Brain	ENSG00000181638
MSTRG.205575.27	Brain	ENSG00000147119
MSTRG.103467.1	Brain	ENSG00000187231
ENST00000492590	Brain	ENSG00000189283
MSTRG.97405.6	Brain	ENSG00000275111
ENST00000534680	Brain	ENSG00000213563
ENST00000402297	Brain	ENSG00000218739
ENST00000374293	Brain	ENSG00000242616
MSTRG.75678.65	Brain	ENSG00000072210
MSTRG.205814.89	Brain	ENSG00000102003
ENST00000394332	Brain	ENSG00000125691
ENST00000635491	Brain	ENSG00000158406
ENST00000341533	Brain	ENSG00000161048
ENST00000397323	Brain	ENSG00000157110
ENST00000513829	Brain	ENSG00000168824
ENST00000422252	Brain	ENSG00000183172
ENST00000577830	Brain	ENSG00000180891
MSTRG.64273.52	Brain	ENSG00000185088
MSTRG.16368.117	Brain	ENSG00000196187
MSTRG.61728.412	Brain	ENSG00000213145
ENST00000270583	Brain	ENSG00000104731
ENST00000309579	Brain	ENSG00000173915
ENST00000378609	Brain	ENSG00000078369
MSTRG.3023.10	Brain	ENSG00000163877
ENST00000310046	Brain	ENSG00000173914
ENST00000289316	Brain	ENSG00000158373
MSTRG.38155.6	Brain	ENSG00000084444
MSTRG.86643.23	Brain	ENSG00000174917
ENST00000533965	Brain	ENSG00000197363
ENST00000310842	Brain	ENSG00000146707
MSTRG.90603.14	Brain	ENSG00000197951
ENST00000009041	Brain	ENSG00000010270
MSTRG.106115.272	Brain	ENSG00000018280
ENST00000265388	Brain	ENSG00000064419
ENST00000372972	Brain	ENSG00000101811
ENST00000415585	Brain	ENSG00000101811
ENST00000380494	Brain	ENSG00000113163
MSTRG.58638.49	Brain	ENSG00000119599
ENST00000373944	Brain	ENSG00000122952
MSTRG.87020.330	Brain	ENSG00000130818
ENST00000542364	Brain	ENSG00000139714
MSTRG.45820.12	Brain	ENSG00000139714
ENST00000622317	Brain	ENSG00000151131
ENST00000360515	Brain	ENSG00000158985
MSTRG.134872.32	Brain	ENSG00000163682
ENST00000490969	Brain	ENSG00000164975
ENST00000517682	Brain	ENSG00000164919
ENST00000305108	Brain	ENSG00000171840
ENST00000483386	Brain	ENSG00000176273
MSTRG.90863.18	Brain	ENSG00000179909
ENST00000597558	Brain	ENSG00000181240
ENST00000616623	Brain	ENSG00000121671
ENST00000524923	Brain	ENSG00000135426
MSTRG.113622.34	Brain	ENSG00000154642
ENST00000511217	Brain	ENSG00000156463
ENST00000314393	Brain	ENSG00000178764
ENST00000247866	Brain	ENSG00000090266
ENST00000255681	Brain	ENSG00000133315
ENST00000506869	Brain	ENSG00000157796
MSTRG.143838.70	Brain	ENSG00000164118
MSTRG.188037.45	Brain	ENSG00000171033
ENST00000398884	Brain	ENSG00000214736
MSTRG.76530.104	Brain	ENSG00000263874
MSTRG.76530.106	Brain	ENSG00000263874
ENST00000567351	Brain	ENSG00000261408
ENST00000541685	Brain	ENSG00000205683
ENST00000586527	Brain	ENSG00000132478
MSTRG.122086.86	Brain	ENSG00000163684
MSTRG.115424.96	Brain	ENSG00000197457
ENST00000563039	Brain	ENSG00000197471
ENST00000593404	Brain	ENSG00000214046
MSTRG.159336.37	Brain	ENSG00000124783
MSTRG.130577.67	Brain	ENSG00000113838
ENST00000408038	Brain	ENSG00000166167
ENST00000452032	Brain	ENSG00000167807
MSTRG.31640.308	Brain	ENSG00000149187
MSTRG.76500.157	Brain	ENSG00000172057
ENST00000414952	Brain	ENSG00000174939
MSTRG.81058.67	Brain	ENSG00000141391
MSTRG.119438.63	Brain	ENSG00000163517
MSTRG.170958.33	Brain	ENSG00000112584
MSTRG.156258.39	Brain	ENSG00000132563
MSTRG.105900.48	Brain	ENSG00000118242
ENST00000618150	Brain	ENSG00000125676
MSTRG.137451.17	Brain	ENSG00000145287
MSTRG.12973.16	Brain	ENSG00000157181
MSTRG.29075.18	Brain	ENSG00000198168
ENST00000497329	Brain	ENSG00000196912
ENST00000258459	Brain	ENSG00000196912
ENST00000272570	Brain	ENSG00000144161
ENST00000247655	Brain	ENSG00000127184
ENST00000372838	Brain	ENSG00000167123
MSTRG.193578.78	Brain	ENSG00000175893
ENST00000480708	Brain	ENSG00000008952
ENST00000263280	Brain	ENSG00000090372
ENST00000336838	Brain	ENSG00000115355
MSTRG.197565.15	Brain	ENSG00000135018
MSTRG.10874.90	Brain	ENSG00000143319
ENST00000495021	Brain	ENSG00000143995
MSTRG.89562.190	Brain	ENSG00000159871
ENST00000392524	Brain	ENSG00000170144
ENST00000531972	Brain	ENSG00000172638
ENST00000396185	Brain	ENSG00000168036
MSTRG.32047.167	Brain	ENSG00000211450
ENST00000631460	Brain	ENSG00000048740
MSTRG.210613.76	Brain	ENSG00000077264
ENST00000435120	Brain	ENSG00000089693
ENST00000263201	Brain	ENSG00000093009
ENST00000379152	Brain	ENSG00000103064
MSTRG.37488.101	Brain	ENSG00000109956
MSTRG.49215.19	Brain	ENSG00000133114
ENST00000259989	Brain	ENSG00000137441
MSTRG.1568.31	Brain	ENSG00000142794
ENST00000316077	Brain	ENSG00000129680
MSTRG.101548.3	Brain	ENSG00000168280
ENST00000348962	Brain	ENSG00000151490
MSTRG.95551.123	Brain	ENSG00000162929
ENST00000429967	Brain	ENSG00000171388
MSTRG.191037.28	Brain	ENSG00000178764
MSTRG.205002.11	Brain	ENSG00000185753
MSTRG.38000.156	Brain	ENSG00000255819
MSTRG.26817.30	Brain	ENSG00000019995
MSTRG.26817.18	Brain	ENSG00000019995
ENST00000536554	Brain	ENSG00000141198
MSTRG.88811.10	Brain	ENSG00000153879
ENST00000284073	Brain	ENSG00000153944
ENST00000395743	Brain	ENSG00000174808
MSTRG.176577.145	Brain	ENSG00000086730
ENST00000620924	Brain	ENSG00000102471
MSTRG.86170.191	Brain	ENSG00000071655
ENST00000243924	Brain	ENSG00000124102
ENST00000495688	Brain	ENSG00000143851
ENST00000284292	Brain	ENSG00000154146
ENST00000460212	Brain	ENSG00000156239
MSTRG.32309.52	Brain	ENSG00000168005
MSTRG.72916.51	Brain	ENSG00000230989
ENST00000395748	Brain	ENSG00000109321
MSTRG.205776.321	Brain	ENSG00000102317
MSTRG.2734.48	Brain	ENSG00000163866
MSTRG.32315.47	Brain	ENSG00000167771
ENST00000392590	Brain	ENSG00000170779
ENST00000521829	Brain	ENSG00000155975
ENST00000522934	Brain	ENSG00000164919
ENST00000314485	Brain	ENSG00000162729
MSTRG.111846.26	Brain	ENSG00000158480
MSTRG.117813.65	Brain	ENSG00000183172
MSTRG.192578.25	Brain	ENSG00000277494
ENST00000372398	Brain	ENSG00000107130
MSTRG.171242.276	Brain	ENSG00000136213
ENST00000622754	Brain	ENSG00000143409
MSTRG.145731.35	Brain	ENSG00000145545
MSTRG.93262.55	Brain	ENSG00000075426
MSTRG.210613.20	Brain	ENSG00000077264
ENST00000316763	Brain	ENSG00000105053
MSTRG.158211.88	Brain	ENSG00000145920
MSTRG.38333.55	Brain	ENSG00000151490
MSTRG.38333.62	Brain	ENSG00000151490
MSTRG.87116.461	Brain	ENSG00000169710
MSTRG.14829.33	Brain	ENSG00000158711
MSTRG.11808.95	Brain	ENSG00000254726
ENST00000605679	Brain	ENSG00000176273
ENST00000451275	Brain	ENSG00000179909
ENST00000496634	Brain	ENSG00000255508
ENST00000396013	Brain	ENSG00000010270
ENST00000372858	Brain	ENSG00000090621
ENST00000563119	Brain	ENSG00000178761
MSTRG.87908.23	Brain	ENSG00000181896
ENST00000361582	Brain	ENSG00000198919
MSTRG.198489.44	Brain	ENSG00000185920
MSTRG.108452.22	Brain	ENSG00000089057
ENST00000260662	Brain	ENSG00000138092
MSTRG.65255.13	Brain	ENSG00000140382
ENST00000338754	Brain	ENSG00000128294
MSTRG.39686.11	Brain	ENSG00000175548
MSTRG.161135.91	Brain	ENSG00000186470
MSTRG.32335.111	Brain	ENSG00000011347
ENST00000299275	Brain	ENSG00000052126
MSTRG.161651.33	Brain	ENSG00000137193
MSTRG.86365.16	Brain	ENSG00000161082
MSTRG.183998.42	Brain	ENSG00000168490
MSTRG.49227.44	Brain	ENSG00000179630
ENST00000550443	Brain	ENSG00000196465
ENST00000395456	Brain	ENSG00000213658
MSTRG.183732.22	Brain	ENSG00000277586
ENST00000589737	Brain	ENSG00000099817
ENST00000354675	Brain	ENSG00000131016
MSTRG.42119.84	Brain	ENSG00000127314
ENST00000537232	Brain	ENSG00000151575
ENST00000615791	Brain	ENSG00000144161
ENST00000612212	Brain	ENSG00000178980
MSTRG.52071.14	Brain	ENSG00000188342
MSTRG.61728.453	Brain	ENSG00000213145
ENST00000340537	Brain	ENSG00000186523
ENST00000621734	Brain	ENSG00000263001
MSTRG.64589.13	Brain	ENSG00000033800
MSTRG.86385.8	Brain	ENSG00000105229
MSTRG.95332.35	Brain	ENSG00000014641
ENST00000240304	Brain	ENSG00000108848
ENST00000370110	Brain	ENSG00000107833
ENST00000443527	Brain	ENSG00000121671
MSTRG.155335.14	Brain	ENSG00000131507
MSTRG.155335.17	Brain	ENSG00000131507
MSTRG.63453.45	Brain	ENSG00000138594
ENST00000308158	Brain	ENSG00000175309
ENST00000445552	Brain	ENSG00000185829
MSTRG.158341.32	Brain	ENSG00000169230
ENST00000228251	Brain	ENSG00000060138
ENST00000404724	Brain	ENSG00000093009
MSTRG.170235.4	Brain	ENSG00000122335
MSTRG.205002.13	Brain	ENSG00000185753
ENST00000541549	Brain	ENSG00000107581
ENST00000335756	Brain	ENSG00000115163
MSTRG.108463.10	Brain	ENSG00000132646
MSTRG.100696.63	Brain	ENSG00000115866
MSTRG.759.280	Brain	ENSG00000162408
ENST00000257287	Brain	ENSG00000174799
MSTRG.69218.19	Brain	ENSG00000174939
ENST00000369462	Brain	ENSG00000185515
MSTRG.67172.26	Brain	ENSG00000213918
ENST00000488266	Brain	ENSG00000086730
ENST00000441740	Brain	ENSG00000105419
ENST00000374719	Brain	ENSG00000131080
ENST00000587735	Brain	ENSG00000141391
ENST00000547104	Brain	ENSG00000185432
ENST00000305879	Brain	ENSG00000170627
ENST00000557565	Brain	ENSG00000258790
ENST00000253461	Brain	ENSG00000260456
MSTRG.168524.35	Brain	ENSG00000079950
MSTRG.180514.92	Brain	ENSG00000105875
MSTRG.74105.50	Brain	ENSG00000132507
MSTRG.74066.166	Brain	ENSG00000132530
MSTRG.79965.1	Brain	ENSG00000141542
ENST00000411416	Brain	ENSG00000145287
ENST00000509973	Brain	ENSG00000145287
MSTRG.117813.70	Brain	ENSG00000183172
ENST00000569722	Brain	ENSG00000267127
MSTRG.110543.62	Brain	ENSG00000101337
ENST00000397011	Brain	ENSG00000106263
ENST00000413057	Brain	ENSG00000163075
ENST00000338588	Brain	ENSG00000189320
ENST00000443585	Brain	ENSG00000235162
MSTRG.87903.206	Brain	ENSG00000064547
ENST00000367321	Brain	ENSG00000120254
ENST00000480058	Brain	ENSG00000112739
MSTRG.86207.257	Brain	ENSG00000129968
ENST00000339772	Brain	ENSG00000149328
ENST00000494538	Brain	ENSG00000215126
ENST00000508167	Breast	ENSG00000007062
ENST00000008527	Breast	ENSG00000008405
ENST00000161863	Breast	ENSG00000047188
MSTRG.42002.191	Breast	ENSG00000065361
ENST00000372676	Breast	ENSG00000101443
MSTRG.89918.355	Breast	ENSG00000104853
ENST00000344627	Breast	ENSG00000108823
ENST00000247655	Breast	ENSG00000127184
ENST00000552864	Breast	ENSG00000111052
ENST00000450162	Breast	ENSG00000124380
ENST00000393992	Breast	ENSG00000125122
ENST00000629962	Breast	ENSG00000125122
ENST00000396981	Breast	ENSG00000132388
ENST00000260287	Breast	ENSG00000137731
ENST00000268122	Breast	ENSG00000140519
MSTRG.137451.17	Breast	ENSG00000145287
ENST00000522447	Breast	ENSG00000147592
MSTRG.36785.38	Breast	ENSG00000154146
MSTRG.64339.60	Breast	ENSG00000166831
MSTRG.64339.66	Breast	ENSG00000166831
MSTRG.69245.164	Breast	ENSG00000169217
MSTRG.36039.168	Breast	ENSG00000137726
ENST00000605932	Breast	ENSG00000154814
ENST00000412681	Breast	ENSG00000154146
MSTRG.139156.2	Breast	ENSG00000174749
MSTRG.116358.92	Breast	ENSG00000184470
ENST00000219481	Breast	ENSG00000242612
MSTRG.116394.23	Breast	ENSG00000186716
MSTRG.192674.460	Breast	ENSG00000213676
MSTRG.64987.72	Breast	ENSG00000225362
ENST00000393150	Breast	ENSG00000196954
ENST00000543273	Breast	ENSG00000239521
ENST00000538396	Breast	ENSG00000225663
MSTRG.32876.64	Breast	ENSG00000068831
MSTRG.32876.79	Breast	ENSG00000068831
ENST00000204637	Breast	ENSG00000090554
ENST00000397274	Breast	ENSG00000099331
ENST00000340828	Breast	ENSG00000113328
MSTRG.20202.14	Breast	ENSG00000095739
ENST00000228872	Breast	ENSG00000111276
ENST00000261407	Breast	ENSG00000111684
MSTRG.35679.15	Breast	ENSG00000110777
ENST00000336216	Breast	ENSG00000140382
ENST00000272570	Breast	ENSG00000144161
ENST00000504087	Breast	ENSG00000151458
ENST00000388948	Breast	ENSG00000154237
MSTRG.12785.10	Breast	ENSG00000157064
MSTRG.67917.47	Breast	ENSG00000162073
ENST00000621129	Breast	ENSG00000168824
ENST00000306107	Breast	ENSG00000170017
ENST00000253925	Breast	ENSG00000131626
MSTRG.193767.248	Breast	ENSG00000170619
MSTRG.76500.145	Breast	ENSG00000172057
MSTRG.155335.21	Breast	ENSG00000131507
ENST00000370112	Breast	ENSG00000162695
ENST00000446801	Breast	ENSG00000174442
MSTRG.87283.23	Breast	ENSG00000179271
ENST00000508906	Breast	ENSG00000186470
ENST00000593404	Breast	ENSG00000214046
MSTRG.156013.16	Breast	ENSG00000256235
MSTRG.76000.15	Breast	ENSG00000176658
ENST00000329309	Breast	ENSG00000185290
MSTRG.131088.312	Breast	ENSG00000041802
MSTRG.79687.272	Breast	ENSG00000089685
ENST00000263025	Breast	ENSG00000102882
ENST00000264645	Breast	ENSG00000108349
ENST00000318974	Breast	ENSG00000111679
ENST00000230990	Breast	ENSG00000113070
MSTRG.65567.75	Breast	ENSG00000117899
ENST00000252934	Breast	ENSG00000130638
ENST00000360876	Breast	ENSG00000106263
ENST00000221671	Breast	ENSG00000105072
MSTRG.108355.59	Breast	ENSG00000142327
ENST00000614243	Breast	ENSG00000162729
ENST00000372520	Breast	ENSG00000168612
MSTRG.189335.18	Breast	ENSG00000156471
ENST00000471180	Breast	ENSG00000168237
MSTRG.119438.63	Breast	ENSG00000163517
ENST00000305233	Breast	ENSG00000171813
ENST00000370645	Breast	ENSG00000174021
ENST00000317987	Breast	ENSG00000181617
ENST00000375167	Breast	ENSG00000188486
MSTRG.201224.44	Breast	ENSG00000235106
ENST00000611969	Breast	ENSG00000175701
ENST00000480945	Breast	ENSG00000197312
ENST00000418265	Breast	ENSG00000261796
ENST00000407144	Breast	ENSG00000180891
ENST00000497329	Breast	ENSG00000196912
MSTRG.203816.21	Breast	ENSG00000005889
ENST00000371625	Breast	ENSG00000107317
ENST00000326873	Breast	ENSG00000118046
ENST00000586527	Breast	ENSG00000132478
MSTRG.104280.22	Breast	ENSG00000128694
ENST00000252593	Breast	ENSG00000130303
MSTRG.74105.106	Breast	ENSG00000132507
ENST00000221566	Breast	ENSG00000104969
MSTRG.432.20	Breast	ENSG00000069424
ENST00000497558	Breast	ENSG00000133114
MSTRG.197565.15	Breast	ENSG00000135018
MSTRG.200867.22	Breast	ENSG00000136908
MSTRG.181210.66	Breast	ENSG00000155660
ENST00000299333	Breast	ENSG00000166257
ENST00000263686	Breast	ENSG00000174175
ENST00000379226	Breast	ENSG00000184831
MSTRG.181476.197	Breast	ENSG00000196456
MSTRG.115424.96	Breast	ENSG00000197457
ENST00000618193	Breast	ENSG00000270882
MSTRG.104351.100	Breast	ENSG00000198130
ENST00000392061	Breast	ENSG00000218739
ENST00000326587	Breast	ENSG00000179222
MSTRG.32047.167	Breast	ENSG00000211450
ENST00000563039	Breast	ENSG00000197471
ENST00000612363	Breast	ENSG00000233608
ENST00000368199	Breast	ENSG00000027869
MSTRG.205801.174	Breast	ENSG00000068323
MSTRG.117752.106	Breast	ENSG00000100403
ENST00000403663	Breast	ENSG00000100106
MSTRG.188513.13	Breast	ENSG00000104267
MSTRG.79189.451	Breast	ENSG00000108946
ENST00000338733	Breast	ENSG00000113838
MSTRG.184082.24	Breast	ENSG00000120875
ENST00000356674	Breast	ENSG00000122566
MSTRG.116807.64	Breast	ENSG00000128294
ENST00000264554	Breast	ENSG00000129946
MSTRG.89323.75	Breast	ENSG00000130402
ENST00000374761	Breast	ENSG00000076864
MSTRG.157865.7	Breast	ENSG00000113732
ENST00000336838	Breast	ENSG00000115355
MSTRG.117835.395	Breast	ENSG00000128274
MSTRG.130577.67	Breast	ENSG00000113838
ENST00000508540	Breast	ENSG00000136457
ENST00000278937	Breast	ENSG00000149573
MSTRG.2647.28	Breast	ENSG00000160062
ENST00000408038	Breast	ENSG00000166167
ENST00000370187	Breast	ENSG00000166167
ENST00000531972	Breast	ENSG00000172638
MSTRG.32398.4	Breast	ENSG00000134825
ENST00000304979	Breast	ENSG00000171960
MSTRG.90859.380	Breast	ENSG00000198466
ENST00000396832	Breast	ENSG00000213923
ENST00000619874	Breast	ENSG00000273590
ENST00000602637	Breast	ENSG00000180573
ENST00000398881	Breast	ENSG00000214736
MSTRG.116982.19	Breast	ENSG00000187792
MSTRG.67832.47	Breast	ENSG00000213853
ENST00000320031	Breast	ENSG00000005884
MSTRG.59045.19	Breast	ENSG00000071537
MSTRG.14522.13	Breast	ENSG00000081277
ENST00000263280	Breast	ENSG00000090372
MSTRG.116304.6	Breast	ENSG00000100027
ENST00000563459	Breast	ENSG00000103356
MSTRG.181477.44	Breast	ENSG00000106538
ENST00000252071	Breast	ENSG00000106526
MSTRG.40879.170	Breast	ENSG00000123360
MSTRG.127462.35	Breast	ENSG00000114125
MSTRG.8613.40	Breast	ENSG00000116473
MSTRG.41870.30	Breast	ENSG00000111530
ENST00000367324	Breast	ENSG00000081277
ENST00000618150	Breast	ENSG00000125676
MSTRG.86427.86	Breast	ENSG00000105325
MSTRG.40879.163	Breast	ENSG00000123360
MSTRG.41814.6	Breast	ENSG00000139233
ENST00000277480	Breast	ENSG00000148346
MSTRG.12973.16	Breast	ENSG00000157181
MSTRG.154685.27	Breast	ENSG00000158985
ENST00000532917	Breast	ENSG00000160654
ENST00000372838	Breast	ENSG00000167123
ENST00000445964	Breast	ENSG00000168918
ENST00000288873	Breast	ENSG00000157992
MSTRG.154685.50	Breast	ENSG00000158985
ENST00000396185	Breast	ENSG00000168036
ENST00000367309	Breast	ENSG00000174307
ENST00000417443	Breast	ENSG00000178947
ENST00000366835	Breast	ENSG00000196187
MSTRG.83944.92	Breast	ENSG00000196628
ENST00000312108	Breast	ENSG00000205560
ENST00000615257	Breast	ENSG00000214435
ENST00000330045	Breast	ENSG00000185515
ENST00000448587	Breast	ENSG00000223573
ENST00000457177	Breast	ENSG00000251369
ENST00000522212	Breast	ENSG00000259024
ENST00000476151	Breast	ENSG00000267645
ENST00000225298	Breast	ENSG00000011260
ENST00000359276	Breast	ENSG00000047230
ENST00000262506	Breast	ENSG00000070770
ENST00000369023	Breast	ENSG00000107672
ENST00000225512	Breast	ENSG00000108379
ENST00000620157	Breast	ENSG00000110367
ENST00000476287	Breast	ENSG00000112584
MSTRG.151329.11	Breast	ENSG00000127184
MSTRG.135390.38	Breast	ENSG00000128050
ENST00000382753	Breast	ENSG00000132406
ENST00000616135	Breast	ENSG00000132763
MSTRG.200846.50	Breast	ENSG00000136830
MSTRG.137451.15	Breast	ENSG00000145287
MSTRG.29712.18	Breast	ENSG00000152219
MSTRG.36785.39	Breast	ENSG00000154146
ENST00000300069	Breast	ENSG00000166831
MSTRG.12590.41	Breast	ENSG00000169905
MSTRG.71805.10	Breast	ENSG00000172840
ENST00000395743	Breast	ENSG00000174808
MSTRG.69142.45	Breast	ENSG00000176046
MSTRG.155915.31	Breast	ENSG00000164284
MSTRG.65993.39	Breast	ENSG00000140526
ENST00000382581	Breast	ENSG00000179010
ENST00000512439	Breast	ENSG00000179909
ENST00000471696	Breast	ENSG00000198843
MSTRG.206537.13	Breast	ENSG00000204272
ENST00000423855	Breast	ENSG00000185946
ENST00000356613	Breast	ENSG00000198576
MSTRG.73992.261	Breast	ENSG00000205710
MSTRG.173589.15	Breast	ENSG00000006451
MSTRG.79726.131	Breast	ENSG00000055483
MSTRG.185124.171	Breast	ENSG00000085788
ENST00000620924	Breast	ENSG00000102471
MSTRG.178183.42	Breast	ENSG00000106351
ENST00000597551	Breast	ENSG00000090554
MSTRG.86377.9	Breast	ENSG00000060558
ENST00000281821	Breast	ENSG00000116106
ENST00000369748	Breast	ENSG00000064886
MSTRG.179160.27	Breast	ENSG00000128534
MSTRG.38339.46	Breast	ENSG00000013588
ENST00000523437	Breast	ENSG00000132554
ENST00000543795	Breast	ENSG00000141971
ENST00000317620	Breast	ENSG00000155066
MSTRG.24909.10	Breast	ENSG00000166135
ENST00000305123	Breast	ENSG00000169047
ENST00000439958	Breast	ENSG00000149532
ENST00000371472	Breast	ENSG00000165802
MSTRG.32538.26	Breast	ENSG00000172922
MSTRG.84354.59	Breast	ENSG00000176641
ENST00000351677	Breast	ENSG00000179295
ENST00000323037	Breast	ENSG00000180233
MSTRG.126553.58	Breast	ENSG00000179348
MSTRG.79424.87	Breast	ENSG00000188612
ENST00000356386	Breast	ENSG00000186470
ENST00000449934	Breast	ENSG00000204520
MSTRG.5445.5	Breast	ENSG00000184005
ENST00000435120	Breast	ENSG00000089693
ENST00000263201	Breast	ENSG00000093009
ENST00000243924	Breast	ENSG00000124102
ENST00000262803	Breast	ENSG00000005007
ENST00000263233	Breast	ENSG00000102003
ENST00000631460	Breast	ENSG00000048740
ENST00000373020	Breast	ENSG00000000003
ENST00000397709	Breast	ENSG00000101460
ENST00000590956	Breast	ENSG00000141391
MSTRG.2808.13	Breast	ENSG00000142686
MSTRG.1568.31	Breast	ENSG00000142794
ENST00000511970	Breast	ENSG00000164035
MSTRG.27572.276	Breast	ENSG00000130592
MSTRG.171242.276	Breast	ENSG00000136213
MSTRG.87917.352	Breast	ENSG00000130175
MSTRG.27572.279	Breast	ENSG00000130592
ENST00000271002	Breast	ENSG00000142856
ENST00000486319	Breast	ENSG00000168255
ENST00000314485	Breast	ENSG00000162729
ENST00000392590	Breast	ENSG00000170779
ENST00000320865	Breast	ENSG00000175711
MSTRG.117813.71	Breast	ENSG00000183172
ENST00000262848	Breast	ENSG00000183943
ENST00000314222	Breast	ENSG00000181649
ENST00000330701	Breast	ENSG00000181638
ENST00000332131	Breast	ENSG00000185917
ENST00000429896	Breast	ENSG00000185920
ENST00000542920	Breast	ENSG00000171840
ENST00000310256	Breast	ENSG00000173409
MSTRG.117813.65	Breast	ENSG00000183172
MSTRG.44487.10	Breast	ENSG00000235162
MSTRG.189779.7	Breast	ENSG00000048392
MSTRG.23014.14	Breast	ENSG00000122863
ENST00000392561	Breast	ENSG00000122965
MSTRG.86170.190	Breast	ENSG00000071655
ENST00000586243	Breast	ENSG00000118046
ENST00000377452	Breast	ENSG00000125821
ENST00000380050	Breast	ENSG00000058091
MSTRG.86170.191	Breast	ENSG00000071655
MSTRG.36200.9	Breast	ENSG00000118181
ENST00000221992	Breast	ENSG00000105388
MSTRG.162507.38	Breast	ENSG00000008196
ENST00000405957	Breast	ENSG00000130592
ENST00000602300	Breast	ENSG00000152795
MSTRG.88811.10	Breast	ENSG00000153879
MSTRG.93070.272	Breast	ENSG00000138101
ENST00000302418	Breast	ENSG00000170759
ENST00000429205	Breast	ENSG00000161956
MSTRG.191037.29	Breast	ENSG00000178764
ENST00000507152	Breast	ENSG00000248329
MSTRG.85504.13	Breast	ENSG00000180011
ENST00000534355	Breast	ENSG00000211450
ENST00000308696	Breast	ENSG00000173692
ENST00000462686	Breast	ENSG00000173614
MSTRG.191037.28	Breast	ENSG00000178764
MSTRG.65192.97	Breast	ENSG00000178741
ENST00000368594	Breast	ENSG00000068383
MSTRG.89721.330	Breast	ENSG00000105221
MSTRG.112999.109	Breast	ENSG00000124172
MSTRG.116807.57	Breast	ENSG00000128294
MSTRG.117752.89	Breast	ENSG00000100403
MSTRG.79189.460	Breast	ENSG00000108946
MSTRG.112999.104	Breast	ENSG00000124172
ENST00000316077	Breast	ENSG00000129680
ENST00000262764	Breast	ENSG00000087157
MSTRG.26817.18	Breast	ENSG00000019995
MSTRG.75733.218	Breast	ENSG00000076604
ENST00000544913	Breast	ENSG00000134240
MSTRG.78695.36	Breast	ENSG00000136490
ENST00000286733	Breast	ENSG00000138744
ENST00000267811	Breast	ENSG00000140262
MSTRG.36078.101	Breast	ENSG00000149573
ENST00000284073	Breast	ENSG00000153944
ENST00000521829	Breast	ENSG00000155975
ENST00000431926	Breast	ENSG00000136485
ENST00000455537	Breast	ENSG00000155980
MSTRG.89800.63	Breast	ENSG00000160014
MSTRG.32309.52	Breast	ENSG00000168005
ENST00000557843	Breast	ENSG00000140262
ENST00000273390	Breast	ENSG00000183833
ENST00000567962	Breast	ENSG00000186187
ENST00000487863	Breast	ENSG00000198482
MSTRG.32499.163	Breast	ENSG00000214753
MSTRG.60253.5	Breast	ENSG00000227051
ENST00000456793	Breast	ENSG00000228474
ENST00000351325	Breast	ENSG00000266964
MSTRG.127023.151	Breast	ENSG00000274810
ENST00000398712	Breast	ENSG00000179526
ENST00000314088	Breast	ENSG00000180573
ENST00000377791	Breast	ENSG00000180573
ENST00000476844	Breast	ENSG00000189283
MSTRG.71817.27	Breast	ENSG00000051108
MSTRG.75797.39	Breast	ENSG00000108587
ENST00000395748	Breast	ENSG00000109321
MSTRG.161591.56	Breast	ENSG00000112081
ENST00000464950	Breast	ENSG00000058799
MSTRG.170689.142	Breast	ENSG00000112096
ENST00000517844	Breast	ENSG00000120963
MSTRG.179327.12	Breast	ENSG00000128590
ENST00000321358	Breast	ENSG00000065978
ENST00000495688	Breast	ENSG00000143851
ENST00000285605	Breast	ENSG00000155254
ENST00000378482	Breast	ENSG00000156298
ENST00000357052	Breast	ENSG00000167578
ENST00000378700	Breast	ENSG00000172201
MSTRG.36175.51	Breast	ENSG00000172269
ENST00000536554	Breast	ENSG00000141198
ENST00000259989	Breast	ENSG00000137441
ENST00000375446	Breast	ENSG00000131669
ENST00000336915	Breast	ENSG00000141293
ENST00000310706	Breast	ENSG00000173801
ENST00000308768	Breast	ENSG00000174943
MSTRG.32499.51	Breast	ENSG00000177363
MSTRG.205002.21	Breast	ENSG00000185753
ENST00000505416	Breast	ENSG00000186314
MSTRG.155638.18	Breast	ENSG00000186314
MSTRG.75703.17	Breast	ENSG00000244045
ENST00000374294	Breast	ENSG00000244115
[truncated: 10,312 more rows]
